# Supplementary material for: A metabolome genome-wide association study implicates histidine N-pi-methyltransferase as a key enzyme in N-methylhistidine biosynthesis in Arabidopsis thaliana
Source: Front Plant Sci. 2023 Jun 8;14:1201129. doi: 10.3389/fpls.2023.1201129 (PMC10285387; doi:10.3389/fpls.2023.1201129)
Supplement: Supplementary file 2 [file Table_1.xlsx]

## Sheet: Supplementary_Table_1
Supplementary Table 1. Accessions used in each analysis
First metabolome analysis (#111-113)	Second metabolome analysis (#114-116)	GWAS
CS914	CS914	CS914
CS915	CS915	CS915
CS917	CS923	CS917
CS923	CS926	CS923
CS926	CS927	CS926
CS927	CS949	CS927
CS949	CS971	CS949
CS971	CS997	CS971
CS997	CS1007	CS997
CS1007	CS1067	CS1007
CS1067	CS1137	CS1067
CS1137	CS1185	CS1137
CS1185	CS1199	CS1185
CS1199	CS1227	CS1199
CS1227	CS1237	CS1237
CS1237	CS1241	CS1239
CS1239	CS1259	CS1241
CS1241	CS1267	CS1259
CS1259	CS1307	CS1267
CS1267	CS1316	CS1307
CS1307	CS1337	CS1316
CS1316	CS1345	CS1337
CS1337	CS1353	CS1345
CS1345	CS1364	CS1353
CS1353	CS1385	CS1364
CS1364	CS1409	CS1385
CS1385	CS1439	CS1409
CS1409	CS1459	CS1439
CS1439	CS1482	CS1445
CS1445	CS1483	CS1459
CS1459	CS1485	CS1482
CS1482	CS1494	CS1485
CS1483	CS1507	CS1494
CS1485	CS1515	CS1507
CS1494	CS1535	CS1535
CS1507	CS1539	CS1539
CS1515	CS1549	CS1549
CS1535	CS1567	CS1567
CS1539	CS3081	CS1656
CS1549	CS3180	CS3081
CS1567	CS3888	CS3180
CS1656	CS6003	CS3888
CS3081	CS6041	CS6003
CS3180	CS6060	CS6041
CS3888	CS6061	CS6060
CS6003	CS6071	CS6061
CS6041	CS6075	CS6071
CS6060	CS6098	CS6075
CS6061	CS6102	CS6098
CS6071	CS6150	CS6102
CS6075	CS6176	CS6150
CS6098	CS6187	CS6187
CS6102	CS6600	CS6600
CS6150	CS6602	CS6602
CS6176	CS6604	CS6604
CS6187	CS6605	CS6605
CS6600	CS6609	CS6609
CS6602	CS6610	CS6614
CS6604	CS6611	CS6628
CS6605	CS6612	CS6630
CS6609	CS6614	CS6658
CS6610	CS6623	CS6670
CS6611	CS6628	CS6676
CS6612	CS6630	CS6677
CS6614	CS6631	CS6681
CS6623	CS6658	CS6683
CS6628	CS6665	CS6684
CS6630	CS6670	CS6687
CS6631	CS6676	CS6690
CS6658	CS6677	CS6697
CS6665	CS6681	CS6700
CS6670	CS6684	CS6705
CS6676	CS6686	CS6710
CS6677	CS6687	CS6715
CS6681	CS6690	CS6718
CS6683	CS6693	CS6720
CS6684	CS6697	CS6721
CS6686	CS6700	CS6731
CS6687	CS6705	CS6733
CS6690	CS6710	CS6739
CS6693	CS6715	CS6745
CS6697	CS6718	CS6749
CS6700	CS6720	CS6751
CS6705	CS6721	CS6761
CS6710	CS6727	CS6762
CS6715	CS6730	CS6764
CS6718	CS6731	CS6766
CS6720	CS6733	CS6767
CS6721	CS6739	CS6778
CS6727	CS6745	CS6782
CS6730	CS6749	CS6789
CS6731	CS6751	CS6790
CS6733	CS6754	CS6792
CS6739	CS6756	CS6793
CS6745	CS6757	CS6794
CS6749	CS6761	CS6802
CS6751	CS6762	CS6803
CS6754	CS6764	CS6806
CS6756	CS6766	CS6811
CS6757	CS6767	CS6813
CS6761	CS6776	CS6817
CS6762	CS6778	CS6820
CS6764	CS6789	CS6822
CS6766	CS6790	CS6826
CS6767	CS6792	CS6838
CS6776	CS6793	CS6841
CS6778	CS6794	CS6842
CS6782	CS6802	CS6847
CS6789	CS6803	CS6853
CS6790	CS6806	CS6858
CS6792	CS6811	CS6860
CS6793	CS6813	CS6861
CS6794	CS6815	CS6862
CS6802	CS6817	CS6864
CS6803	CS6820	CS6874
CS6806	CS6822	CS6878
CS6811	CS6826	CS6879
CS6813	CS6835	CS6881
CS6815	CS6838	CS6887
CS6817	CS6841	CS6894
CS6820	CS6842	CS6903
CS6822	CS6847	CS6920
CS6826	CS6853	CS6921
CS6834	CS6856	CS6923
CS6835	CS6858	CS8143
CS6838	CS6860	CS22221
CS6841	CS6861	CS22223
CS6842	CS6862	CS22224
CS6847	CS6874	CS22342
CS6853	CS6878	CS22411
CS6856	CS6879	CS22423
CS6858	CS6881	CS22449
CS6860	CS6885	CS22454
CS6861	CS6887	CS22456
CS6862	CS6894	CS22485
CS6864	CS6903	CS22491
CS6874	CS6920	CS22518
CS6878	CS6921	CS22520
CS6879	CS6923	CS22521
CS6881	CS8143	CS22522
CS6885	CS22221	CS22529
CS6887	CS22223	CS22532
CS6894	CS22224	CS22533
CS6903	CS22342	CS22534
CS6920	CS22411	CS22536
CS6921	CS22423	CS22537
CS6923	CS22449	CS22542
CS8143	CS22454	CS22544
CS22221	CS22456	CS22550
CS22223	CS22485	CS22551
CS22224	CS22491	CS22564
CS22342	CS22518	CS22567
CS22411	CS22521	CS22569
CS22423	CS22522	CS22570
CS22449	CS22529	CS22585
CS22454	CS22532	CS22587
CS22456	CS22533	CS22588
CS22485	CS22534	CS22589
CS22491	CS22536	CS22590
CS22518	CS22542	CS22591
CS22520	CS22544	CS22592
CS22521	CS22550	CS22593
CS22522	CS22551	CS22594
CS22529	CS22564	CS22595
CS22532	CS22567	CS22596
CS22533	CS22569	CS22597
CS22534	CS22570	CS22598
CS22536	CS22585	CS22599
CS22537	CS22587	CS22600
CS22542	CS22588	CS22601
CS22544	CS22589	CS22602
CS22550	CS22590	CS22603
CS22551	CS22591	CS22606
CS22564	CS22592	CS22607
CS22567	CS22593	CS22609
CS22569	CS22594	CS22610
CS22570	CS22595	CS22611
CS22585	CS22596	CS22612
CS22587	CS22597	CS22613
CS22588	CS22598	CS22614
CS22589	CS22599	CS22615
CS22590	CS22600	CS22616
CS22591	CS22601	CS22617
CS22592	CS22602	CS22618
CS22593	CS22603	CS22619
CS22594	CS22606	CS22620
CS22595	CS22607	CS22622
CS22596	CS22609	CS22623
CS22597	CS22610	CS22625
CS22598	CS22611	CS22626
CS22599	CS22612	CS22627
CS22600	CS22613	CS22629
CS22601	CS22614	CS22631
CS22602	CS22615	CS22632
CS22603	CS22617	CS22633
CS22606	CS22618	CS22634
CS22607	CS22619	CS22635
CS22609	CS22620	CS22636
CS22610	CS22622	CS22637
CS22611	CS22623	CS22639
CS22612	CS22625	CS22641
CS22613	CS22626	CS22642
CS22614	CS22627	CS22645
CS22615	CS22629	CS22646
CS22616	CS22631	CS22647
CS22617	CS22632	CS22649
CS22618	CS22633	CS22650
CS22619	CS22634	CS22651
CS22620	CS22635	CS22652
CS22622	CS22636	CS22653
CS22623	CS22637	CS22654
CS22625	CS22639	CS22655
CS22626	CS22641	CS22656
CS22627	CS22642	CS22658
CS22629	CS22644	CS22659
CS22631	CS22645	CS22661
CS22632	CS22646	CS22742
CS22633	CS22647	CS22803
CS22634	CS22649	CS28965
CS22635	CS22650	CS28969
CS22636	CS22651
CS22637	CS22652
CS22639	CS22654
CS22641	CS22655
CS22642	CS22656
CS22644	CS22658
CS22645	CS22659
CS22646	CS22661
CS22647	CS22742
CS22649	CS22803
CS22650	CS28962
CS22651	CS28965
CS22652	CS28968
CS22653	CS28969
CS22654	CS22653
CS22655
CS22658
CS22659
CS22661
CS22742
CS22803
CS28962
CS28965
CS28968
CS28969
