# Supplementary material for: A metabolome genome-wide association study implicates histidine N-pi-methyltransferase as a key enzyme in N-methylhistidine biosynthesis in Arabidopsis thaliana
Source: Front Plant Sci. 2023 Jun 8;14:1201129. doi: 10.3389/fpls.2023.1201129 (PMC10285387; doi:10.3389/fpls.2023.1201129)
Supplement: Supplementary file 3 [file Table_2.xlsx]

## Sheet: Supplementary_Table_2
Supplementary Table 2. MRM parameters used in metabolomic analyses of seeds for mGWAS
No	Serial No	Name	KEGGID(Parent)	KEGGID's	KEGG LIGAND Database	KEGG Name	Polarity	Precourcer	Product	Dwell	CV	CE	New RT	Old RT	StartTime	EndTime
1	4	1-Amino-1-cyclopentanecarboxylic acid	C03969	C03969	C03969	1-Aminocyclopentanecarboxylate; 1-Aminocyclopentanecarboxylic acid	Positive	130.05	83.91	0.005	20	15	0.3	0.34	0.2	0.45
2	10	Citric acid,Anhydrous	C00158	C00158;D00037;C12649(H2O);D01222(H2O)	C00158	Citrate; Citric acid; 2-Hydroxy-1,2,3-propanetricarboxylic acid; 2-Hydroxytricarballylic acid	Negative	190.99	110.94	0.005	20	10	0.4	0.51	0.3	0.55
3	25	1-Aminocyclopropane-1-carboxylic acid	C01234	C01234	C01234	1-Aminocyclopropane-1-carboxylate; 1-Aminocyclopropane-1-carboxylic acid	Positive	101.98	55.86	0.005	20	10	0.18	0.18	0.08	0.33
4	39	Adenine	C00147	C00147;D00034	C00147	Adenine; 6-Aminopurine	Positive	136.04	118.92	0.005	60	25	0.29	0.33	0.19	0.44
5	40	Adenosine	C00212	C00212;D00045	C00212	Adenosine	Positive	268.12	135.98	0.005	30	15	1.03	1.08	0.93	1.18
6	41	Allantoic acid	C00499	C00499	C00499	Allantoate; Allantoic acid	Positive	177.05	60.95	0.005	20	10	0.18	0.18	0.08	0.33
7	51	L-Histidine	C00135	C00135(L);D00032(L);C00768(DL);C06419(D)	C00135	L-Histidine; (S)-alpha-Amino-1H-imidazole-4-propionic acid	Positive	156.15	110.04	0.005	20	20	0.16	0.16	0.06	0.31
8	53	L-Methionine	C00073	C00073(L);D00019(L);C01733(DL);D04983(DL)	C00073	L-Methionine; Methionine; L-2-Amino-4methylthiobutyric acid	Positive	150.03	103.93	0.005	20	10	0.3	0.32	0.2	0.45
9	54	L-(-)-Phenylalanine	C00079	C00079(L);D00021(L);C02057(DL);C02265(D)	C00079	L-Phenylalanine; (S)-alpha-Amino-beta-phenylpropionic acid	Positive	166.08	119.91	0.005	20	10	1.07	1.12	0.97	1.22
10	55	L-Tryptophane	C00078	C00078(L);D00020(L);C00806(DL);C00525(D)	C00078	L-Tryptophan; Tryptophan; (S)-alpha-Amino-beta-(3-indolyl)-propionic acid	Positive	205.11	187.89	0.005	20	10	1.18	1.24	1.08	1.33
11	56	L-Tyrosine	C00082	C00082(L);D00022(L);C01536(DL)	C00082	L-Tyrosine; (S)-3-(p-Hydroxyphenyl)alanine; (S)-2-Amino-3-(p-hydroxyphenyl)propionic acid; Tyrosine	Positive	182.08	164.95	0.005	20	10	0.61	0.66	0.51	0.76
12	60	Sucrose	C00089	C00089;D00025;D06528;D06529;D06530;D06531;D06533	C00089	Sucrose; Cane sugar; Saccharose; 1-alpha-D-Glucopyranosyl-2-beta-D-fructofuranoside	Negative	341.11	88.87	0.005	40	25	0.21	0.22	0.11	0.36
13	95	Methylmalonic acid	C02170	C02170	C02170	Methylmalonate; Methylmalonic acid	Negative	116.95	72.85	0.005	20	10	0.55	0.58	0.45	0.7
14	110	Adenosine-5'-monophosphate sodium salt	C00020	C00020;D02769	C00020	AMP; Adenosine 5'-monophosphate; Adenylic acid; Adenylate; 5'-AMP; 5'-Adenylic acid; 5'-Adenosine monophosphate; Adenosine 5'-phosphate	Positive	348.09	135.98	0.005	30	25	0.36	0.4	0.21	0.6
15	114	Agmatine sulfate salt	C00179	C00179	C00179	Agmatine; (4-Aminobutyl) guanidine	Positive	131.1	71.94	0.005	30	15	0.15	0.15	0.05	0.3
16	156	Sinapic acid	C00482	C00482	C00482	Sinapate; Sinapic acid; 3,5-Dimethoxy-4-hydroxycinnamic acid	Positive	225.1	207.01	0.005	20	10	1.44	1.45	1.34	1.59
17	163	Acetylcholine chloride	C01996	C08201(Cl);D00999(Cl);C01996	C01996	Acetylcholine; O-Acetylcholine	Positive	146.09	86.89	0.005	20	15	0.23	0.14	0.13	0.38
18	169	Allantoin	C01551	C01551;D00121;C02348(R);C02350(S)	C01551	Allantoin; 5-Ureidohydantoin; Glyoxyldiureide	Positive	159.04	116	0.005	20	10	0.18	0.18	0.08	0.33
19	188	Cytidine,cell culture tested	C00475	C00475;D07769	C00475	Cytidine	Positive	244.1	111.86	0.005	20	10	0.32	0.36	0.22	0.47
20	210	Diethanolamine	C06772	C06772;D02337	C06772	Diethanolamine	Positive	106.03	87.93	0.005	20	10	0.16	0.16	0.06	0.31
21	220	DL-beta-Hydroxybutyric acid	C01089	C01089(3R);C03197(3S)	C01089	(R)-3-Hydroxybutanoate; (R)-3-Hydroxybutanoic acid; (R)-3-Hydroxybutyric acid	Positive	104.99	78.9	0.005	50	15	1.82	1.83	1.72	1.97
22	231	Fumaric acid	C00122	C00122;D02308	C00122	Fumarate; Fumaric acid; trans-Butenedioic acid	Negative	114.91	70.96	0.005	20	10	0.42	0.44	0.32	0.57
23	235	Glutathione (oxidized form)	C00127	C00127;D00031	C00127	Glutathione disulfide; GSSG; Oxiglutatione; Oxidized glutathione	Positive	613.2	230.94	0.005	40	35	0.94	1.06	0.84	1.09
24	267	L-Asparagine	C00152			L-Asparagine; 2-Aminosuccinamic acid	Positive	133	87	0.005	20	20	0.16	0.16	0.06	0.31
25	268	L-Aspartic acid	C00049	C00049(L);D00013(L);C16433(DL);C00402(D)	C00049	L-Aspartate; L-Aspartic acid; 2-Aminosuccinic acid	Positive	134	74	0.005	20	20	0.16	0.16	0.06	0.31
26	272	L-Glutamic acid	C00025	C00025(L);D00007(L);C00302(DL);D04341(DL);C00217(D)	C00025	L-Glutamate; L-Glutamic acid; L-Glutaminic acid; Glutamate	Positive	148.13	83.96	0.005	20	20	0.18	0.17	0.08	0.33
27	273	L-Glutamine	C00025	C00025(L);D00007(L);C00302(DL);D04341(DL);C00217(D)	C00025	L-Glutamate; L-Glutamic acid; L-Glutaminic acid; Glutamate	Positive	147	130	0.005	20	20	0.17	0.16	0.07	0.32
28	274	L-Glutathione (reduced form)	C00051	C00051(2S-2R);D00014(2S-2R);C02471(n1)	C00051	Glutathione; 5-L-Glutamyl-L-cysteinylglycine; N-(N-gamma-L-Glutamyl-L-cysteinyl)glycine; gamma-L-Glutamyl-L-cysteinyl-glycine; GSH; Reduced glutathione	Positive	307.16	83.89	0.005	20	25	0.96	1.07	0.78	1.21
29	285	L-Ornithine monohydrochloride	C00077	C00077(L);C01602(DL);C00515(D)	C00077	L-Ornithine; (S)-2,5-Diaminovaleric acid; (S)-2,5-Diaminopentanoic acid; (S)-2,5-Diaminopentanoate	Positive	133.07	69.92	0.005	20	15	0.15	0.15	0.05	0.3
30	286	L-Proline	C00148	C00148(L);D00035(L);C16435(DL);C00763(D)	C00148	L-Proline; 2-Pyrrolidinecarboxylic acid	Positive	116.01	69.93	0.005	20	15	0.19	0.19	0.09	0.34
31	287	L-Pyroglutamic acid	C01879	C01879(L);C02237(D)	C01879	5-Oxoproline; Pyroglutamic acid; 5-Pyrrolidone-2-carboxylic acid; Pyroglutamate; 5-Oxo-L-proline; L-Pyroglutamic acid; L-5-Pyrrolidone-2-carboxylic acid	Positive	130.02	83.85	0.005	20	15	0.4	0.43	0.3	0.55
32	288	L-Serine	C00065	C00065(L);D00016(L);C00716(DL);C00740(D)	C00065	L-Serine; L-2-Amino-3-hydroxypropionic acid; L-3-Hydroxy-alanine; Serine	Positive	105.98	59.86	0.005	20	10	0.16	0.16	0.06	0.31
33	299	1-Methylguanidine hydrochloride	C02294	C02294	C02294	Methylguanidine	Positive	74	56.89	0.005	30	10	0.18	0.19	0.08	0.33
34	344	Succinic acid	C00042	C00042	C00042	Succinate; Succinic acid; Butanedionic acid; Ethylenesuccinic acid	Negative	116.94	72.89	0.005	20	10	0.49	0.52	0.39	0.64
35	350	Thiamine hydrochloride	C00378	C00378;D02094(HCl･Cl)	C00378	Thiamine; Thiamin; Vitamin B1; Aneurin; Antiberiberi factor	Positive	265.14	121.93	0.005	20	15	0.19	0.2	0.05	0.44
36	354	Thioglycolic acid solution	C02086	C02086	C02086	Thioglycolate; Mercaptoacetic acid; Mercaptoethanoic acid; Thioglycolic acid	Positive	93.01	76.87	0.005	60	15	1.81	1.83	1.71	1.96
37	364	Tyramine	C00483	C00483	C00483	Tyramine; 2-(p-Hydroxyphenyl)ethylamine	Positive	138.06	120.92	0.005	20	10	0.67	0.73	0.57	0.82
38	365	Uridine	C00299	C00299	C00299	Uridine	Positive	245.09	112.93	0.005	10	10	0.65	0.7	0.55	0.8
39	373	Xanthine	C00385	C00385	C00385	Xanthine	Negative	150.98	107.9	0.005	40	15	0.54	0.59	0.44	0.69
40	379	alpha-Lactose monohydrate	C00243	C00243(alphaD);D00046(alphaD);D03226(H2O-alphaD);C01970(betaD) ;C06373	C00243	Lactose; 1-beta-D-Galactopyranosyl-4-alpha-D-glucopyranose; Milk sugar; alpha-Lactose; Anhydrous lactose	Positive	343.13	162.99	0.005	20	10	0.17	0.17	0.07	0.32
41	389	gamma-Amino-n-butyric acid	C00334	C00334;D00058	C00334	4-Aminobutanoate; 4-Aminobutanoic acid; 4-Aminobutyrate; 4-Aminobutyric acid; gamma-Aminobutyric acid	Positive	103.99	86.79	0.005	20	10	0.18	0.18	0.08	0.33
42	416	Keracyanin Chloride	C08620	C04491(Cl);C08620	C08620	Cyanidin 3-O-rutinoside; Cyanidin 3-O-rhamnosylglucoside	Positive	595.18	286.94	0.005	40	35	1.24	1.26	1.14	1.39
43	419	isorhamnetin-3-O-glucoside	-	-			Positive	479.15	317.04	0.005	20	15	1.45	1.46	1.35	1.6
44	421	Robinin	C10178	C10178	C10178	Robinin	Positive	741.26	287	0.005	30	35	1.34	1.35	1.24	1.49
45	422	kaempferol-3-O-glucoside	C12249	C12249	C12249	Astragalin; Kaempferol 3-O-glucoside; Kaempferol 3-O-beta-D-glucoside	Positive	449.13	287.01	0.005	20	10	1.44	1.46	1.34	1.59
46	432	Hyperoside	C10073	C10073	C10073	Hyperin; Quercetin 3-galactoside	Positive	465.14	302.94	0.005	20	15	1.4	1.42	1.3	1.55
47	458	Procyanidin B2	-	-			Positive	579.15	126.98	0.005	40	35	1.29	1.31	1.19	1.44
48	459	Procyanidin B1	-	-			Positive	579.25	126.94	0.005	30	35	1.2	1.24	1.1	1.35
49	499	N-acetyl putrescine hydrochloride	C02714	C02714	C02714	N-Acetylputrescine	Positive	131.07	71.91	0.005	20	15	0.22	0.24	0.12	0.37
50	502	L-saccharopine	C00449	C00449(2S-5S)	C00449	N6-(L-1,3-Dicarboxypropyl)-L-lysine; Saccharopine; L-Saccharopine; N-[(S)-5-Amino-5-carboxypentyl]-L-glutamic acid	Positive	277.15	83.92	0.005	30	25	0.17	0.17	0.07	0.32
51	605	L-beta-homoglutamine-HCl	-	-			Positive	161.05	83.91	0.005	20	15	0.17	0.17	0.07	0.32
52	618	L-beta-homothreonine					Positive	134.14	73.99	0.005	20	20	0.19	0.19	0.09	0.34
53	655	Syringic Acid	C10833	C10833	C10833	Syringic acid	Positive	199.06	139.99	0.005	20	15	1.33	1.36	1.23	1.48
54	675	5'-Deoxy-5'-Methylthioadenosine	C00170	C00170	C00170	5'-Methylthioadenosine; Methylthioadenosine; S-Methyl-5'-thioadenosine; 5-Methylthioadenosine; 5'-Deoxy-5'-(methylthio)adenosine; Thiomethyladenosine; MTA	Positive	298.11	135.95	0.005	30	15	1.16	1.22	1.06	1.31
55	681	sn-Glycero-3-phosphocholine 1:1 cadmium chloride adduct	C00670	C00670;D07349	C00670	sn-glycero-3-Phosphocholine; Glycerophosphocholine	Positive	258.11	103.94	0.005	30	15	0.17	0.17	0.07	0.32
56	695	L-allo-threonine	C05519	C05519(L);C12317(D)	C05519	L-Allothreonine; L-allo-Threonine	Positive	120.01	55.89	0.005	20	15	0.17	0.16	0.07	0.32
57	698	Lignoceric Acid	C08320	C08320	C08320	Tetracosanoic acid; Lignoceric acid	Positive	369.21	104.91	0.005	40	15	1.82	1.83	1.72	1.97
58	699	dUDP	C01346	C01346(2R,3S,5R)	C01346	dUDP; 2'-Deoxyuridine 5'-diphosphate	Positive	388.19	105.04	0.005	20	25	1.82	1.83	1.72	1.97
59	735	Vanillin	C00755	C00755;D00091	C00755	4-Hydroxy-3-methoxy-benzaldehyde; Vanillin; Vanillaldehyde; 4-Hydroxy-3-methoxybenzaldehyde	Positive	153.03	92.92	0.005	20	15	1.42	1.45	1.32	1.57
60	764	3-Hydroxypyridine	-	-			Positive	95.96	67.94	0.005	60	15	0.24	0.26	0.14	0.39
61	853	luteolin-3',7-di-O-glucoside	-	-			Positive	611.16	286.93	0.005	50	45	1.36	1.36	1.26	1.51
62	900	N-acetyl-DL-serine	-	-			Positive	148.03	105.92	0.005	20	10	0.24	0.25	0.14	0.39
63	967	3-Methyl-L-histidine	C01152	C01152	C01152	N(pi)-Methyl-L-histidine; 1-Methylhistidine; N-pros-Methyl-L-histidine	Positive	170.09	95.91	0.005	30	25	0.16	0.16	0.06	0.31
64	1012	3-hydroxy-3-methylbutanoic acid	-	-			Positive	119.01	90.87	0.005	60	25	1.84	1.84	1.69	2.09
65	1016	Choline chloride	C00114	C00114	C00114	Choline; Bilineurine	Positive	105	76.89	0.005	60	15	1.82	1.84	1.72	1.97
66	1024	O-Phosphocholine	C00588	C00588	C00588	Choline phosphate; Phosphorylcholine; Phosphocholine; O-Phosphocholine	Positive	184.1	85.95	0.005	30	15	0.17	0.18	0.07	0.32
67	1026	Trigonelline hydrochloride	C01004	C01004	C01004	N-Methylnicotinate; Trigonelline; Trigenelline; 1-Methylpyridinio-3-carboxylate; Betaine nicotinate; Caffearin; Gynesine	Positive	138.05	91.88	0.005	30	20	0.19	0.2	0.09	0.34
68	1064	1-Isothiocyanato-8-(methylsulfinyl)-octane	-	-			Positive	234.11	68.88	0.005	30	25	1.76	1.78	1.66	1.91
69	1070	But-3-enylglucosinolate	C08415	C08415	C08415	Gluconapin; 3-Butenylglucosinolate	Negative	372.03	96.75	0.005	40	20	0.98	0.98	0.88	1.13
70	1076	4-(Methylsulfinyl)but-3-enylglucosinolate	C08420	C08420	C08420	Glucoraphenin; 4-Methylsufinyl-3-butenyl glucosinolate	Negative	434.04	96.85	0.005	50	25	0.53	0.53	0.43	0.68
71	1078	Benzylglucosinolate	C02153	C02153	C02153	Glucotropaeolin; Benzyl glucosinolate	Negative	408.05	96.78	0.005	40	20	1.15	1.15	1.05	1.3
72	1079	Gluconasturtiin	C08417	C08417	C08417	Gluconasturtiin; 2-Phenylethyl glucosinolate	Negative	422.07	96.74	0.005	40	20	1.27	1.27	1.17	1.42
73	1081	p-Hydroxybenzylglucosinolate	C08426	C08426	C08426	Sinalbin; p-Hydroxybenzyl glucosinolate	Negative	424.05	96.77	0.005	40	25	0.86	0.86	0.76	1.01
74	1082	(2R)-2-Hydroxy-2-phenethylglucosinolate	-	-			Negative	438.08	96.67	0.005	40	25	1.12	1.12	1.02	1.27
75	1097	DL-Pipecolinic acid	C00408	C00408(L)	C00408	L-Pipecolate; Pipecolinic acid; Pipecolic acid; 2-Piperidinecarboxylic acid	Positive	130.05	83.95	0.005	20	15	0.26	0.28	0.16	0.41
76	1099	D-(+)-Raffinose pentahydrate	C00492	C00492	C00492	Raffinose; Melitose; Melitriose; Gossypose; 6G-alpha-D-galactosylsucrose	Negative	503.16	178.96	0.005	50	20	0.24	0.28	0.14	0.39
77	1128	cyanidin-3-O-rhamnoside chloride	-	-			Positive	433.12	287	0.005	30	20	1.29	1.31	1.19	1.44
78	1144	S-Methyl-L-cysteine	-	-			Positive	136	118.88	0.005	20	10	0.2	0.21	0.1	0.35
79	1152	Betaine	C00719	C00719;D07523	C00719	Betaine; Trimethylaminoacetate; Glycine betaine; N,N,N-Trimethylglycine; Trimethylammonioacetate	Positive	118.04	58.98	0.005	50	15	0.17	0.18	0.07	0.32
80	1169	Quercetin-3,7-O-alpha-L-dirhamnopyranoside	-	-			Negative	593.16	446.37	0.005	60	30	1.36	1.37	1.26	1.51
81	1174	Quercetin-3-O-alpha-L-rhamnopyranosyl(1->2)-beta-D-glucopyranoside-7-O-alpha-L-rhamnopyranoside	-	-			Negative	755.24	299	0.005	60	55	1.24	1.28	1.14	1.39
82	1179	Sinapoyl malate	C02887	C02887	C02887	Sinapoyl malate; Sinapoyl-(S)-malate	Negative	339.05	223.09	0.005	20	10	1.44	1.45	1.34	1.59
83	1181	1-O-b-D-glucopyranosyl sinapate	C01175	C01175(E-betaD)	C01175	1-O-Sinapoyl-beta-D-glucose; 1-O-Sinapoyl beta-D-glucoside	Negative	385.11	205.02	0.005	40	20	1.29	1.32	1.19	1.44
84	1182	Sinapine	C00933	C00933	C00933	Sinapoylcholine; Sinapine	Positive	310.18	251.04	0.005	30	15	1.3	1.32	1.2	1.45
85	1219	Quercetin-3,4'-O-di-beta-glucopyranoside	-	-			Positive	627.16	302.93	0.005	20	35	1.33	1.35	1.23	1.48
86	1223	Delphinidin-3-O-(6''-O-alpha-rhamnopyranosyl-beta-glucopyranoside)	C16315	C16315	C16315	Tulipanin; Delphinidin 3-O-rutinoside	Positive	611.15	303.03	0.005	40	35	1.19	1.23	1.09	1.34
87	1251	alpha-Tocotrienol	C14153	C14153(2R)	C14153	alpha-Tocotrienol	Positive	425.16	38.91	0.005	40	25	1.83	1.83	1.73	1.98
88	1261	Stachyose n-Hydrate	C01613	C01613	C01613	Stachyose	Negative	665.27	383.15	0.005	60	30	0.22	0.26	0.12	0.37
89	100001	Lidocain					Positive	235.36	85.97	0.005	30	30	1.34	1.34	1.24	1.49
90	100002	10-camphorsulfonic acid					Negative	231.09	79.81	0.005	60	25	1.27	1.27	1.17	1.42
91	100003	sinigrin	C08427	C08427	C08427	Sinigrin; 2-Propenyl glucosinolate	Negative	358.02	96.79	0.005	40	20	0.39	0.39	0.29	0.54
92	100004	3-Methylsulfinyl-n-propyl-glucosinolate	C08411	C08411	C08411	Glucoiberin; 3-Methylsulfinylpropyl glucosinolate	Negative	422.05	96.78	0.005	40	25	0.28	0.28	0.18	0.43
93	100005	4-Methylsulfinyl-n-butyl-glucosinolate	C08419	C08419	C08419	Glucoraphanin; 4-Methylsulfinylbutyl glucosinolate	Negative	436.06	96.95	0.005	40	25	0.47	0.47	0.37	0.62
94	100006	5-Methylsulfinyl-n-pentyl-glucosinolate					Negative	450	96.84	0.005	40	40	0.96	0.96	0.86	1.11
95	100007	6-Methylsulfinyl-n-hexyl-glucosinolate					Negative	464	96.84	0.005	40	40	0.99	0.99	0.89	1.14
96	100008	7-Methylsulfinyl-n-heptyl-glucosinolate					Negative	478	96.84	0.005	40	40	1.02	1.02	0.92	1.17
97	100009	8-Methylsulfinyl-n-octyl-glucosinolate					Negative	492	96.84	0.005	40	40	1.11	1.11	1.01	1.26
98	100010	3-Methylthio-n-propyl-glucosinolate					Negative	406	96.84	0.005	40	40	0.99	0.99	0.89	1.14
99	100011	4-Methylthio-n-butyl-glucosinolate	C08409	C08409	C08409	Glucoerucin; 4-Methylthiobutyl glucosinolate	Negative	420.05	96.77	0.005	40	20	1.06	1.06	0.96	1.21
100	100012	5-Methylthio-n-pentyl-glucosinolate					Negative	434	96.84	0.005	40	40	1.2	1.2	1.1	1.35
101	100013	6-Methylthio-n-hexyl-glucosinolate					Negative	448	96.84	0.005	40	40	1.33	1.33	1.23	1.48
102	100014	7-Methylthio-n-heptyl-glucosinolate					Negative	462	96.84	0.005	40	40	1.42	1.42	1.32	1.57
103	100015	8-Methylthio-n-octyl-glucosinolate					Negative	476	96.84	0.005	40	40	1.48	1.48	1.38	1.63
104	100016	3-Hydroxy-n-propyl-glucosinolate					Negative	376	96.84	0.005	40	40	0.22	0.22	0.12	0.37
105	100017	4-Hydroxy-n-butyl-glucosinolate					Negative	390	96.84	0.005	40	40	0.33	0.33	0.23	0.48
106	100018	3-Benzoyloxy-n-propyl-glucosinolate					Negative	480	96.84	0.005	40	40	1.34	1.34	1.24	1.49
107	100019	4-Benzoyloxy-n-butyl-glucosinolate					Negative	494	96.84	0.005	40	40	1.41	1.41	1.31	1.56
108	100020	Indol-3-ylmethyl-glucosinolate					Negative	447	96.84	0.005	40	40	1.2	1.2	1.1	1.35
109	100021	1-Methoxyindole-glucosinolate					Negative	477	96.84	0.005	40	40	1.34	1.34	1.24	1.49
110	100022	4-Methoxyindole-glucosinolate					Negative	477	96.85	0.005	40	40	1.25	1.25	1.15	1.4
111	100024	L-Leucine, (Cell Culture Reagent, Crystalline)	C00123	C00123(L);D00030(L);C16439(DL);C01570(D)	C00123	L-Leucine; 2-Amino-4-methylvaleric acid; (2S)-alpha-2-Amino-4-methylvaleric acid; (2S)-alpha-Leucine	Positive	132.14	30	0.005	20	10	0.52	0.55	0.42	0.67
112	100025	L-Isoleucine	C00407	C00407(L);D00065(L);C16434(DL);C06418(D)	C00407	L-Isoleucine; 2-Amino-3-methylvaleric acid	Positive	132.14	69	0.005	20	10	0.49	0.52	0.39	0.64
113	100026	S-Methylmethionine					Positive	164.05	101.88	0.005	20	10	0.15	0.15	0.05	0.3
114	100027	Methionine sulfoxide					Positive	166.04	73.98	0.005	20	15	0.18	0.18	0.08	0.33
115	200001	2i_Kaempferol-3-Glucoside-2"-Rhamnoside,-7-Rhamnoside_Kaempferol-3-O-alpha-L-rhamnopyranosyl(1->2)-beta-D-glucopyranoside-7-O-alpha-L-rhamnopyranoside	-	-			Negative	739.27	593.35	0.005	60	25	1.27	1.3	1.17	1.42
116	200005	7i_kaempferol-3-O-rutinoside_Datiscin_Kaempferol-3-O-beta-D-glucoside-7-O-alpha-L-rhamnoside_Kaempferol-3-O-beta-D-galactoside-7-O-alpha-L-rhamnoside_Kaempferol-3-O-b-glucopyranosyl-7-O-a-rhamnopyranoside_kaempferol-7-O-neohesperidoside_Kaempferol-3-Gluco	-	-			Positive	595.2	287	0.005	20	25	1.42	1.37	1.32	1.57
117	200009	4i_Kaempferol-3-Rhamnoside-7-Rhamnoside_vitexin-2''-O-rhamnoside_Kaempferol-3,7-O-bis-alpha-L-rhamnoside_Kaempferol-3,7-O-di-rhamnopyranoside	-	-			Positive	579.16	433.18	0.005	20	10	1.4	1.41	1.3	1.55
118	200010	2i_Kaempferol-3-O-alpha-L-rhamnoside_Kaempferol-3-Rhamnoside	-	-			Positive	433.16	286.87	0.005	20	10	1.5	1.51	1.4	1.65
119	200011	2i_Ideain chloride_cyanidin-3-glucoside chloride	C08604	C08604	C08604	Chrysanthemin; Cyanidin 3-O-glucoside; Cyanidin 3-O-beta-D-glucoside	Positive	449.15	286.95	0.005	30	25	1.23	1.26	1.13	1.38
120	200012	2i_Maritimein_luteolin-7-O-glucoside	-	-			Positive	449.16	287	0.005	30	15	1.4	1.41	1.3	1.55
121	200015	2i_Quercetin-3-Rhamnoside_Quercetin-3-O-alpha-L-rhamnopyranoside	C01750	C01750	C01750	Quercitrin; Quercetin 3-L-rhamnoside; Quercetin 3-O-alpha-L-rhamnopyranoside	Negative	447.13	300.19	0.005	50	25	1.45	1.47	1.35	1.6
122	200018	2i_quercetin-3-O-beta-glucopyranoside_Quercetin-3-O-beta-D-galactoside	C10073	C10073	C10073	Hyperin; Quercetin 3-galactoside	Positive	465.14	303.02	0.005	20	20	1.4	1.42	1.3	1.55
123	200021	2i_Sarsapogenine_Smilagenin	C03963	C03963	C03963	(25S)-5beta-Spirostan-3beta-ol; Sarsasapogenin	Positive	417.41	104.78	0.005	40	25	1.82	1.83	1.72	1.97
124	200022	βγ-tocopherol	C02483	C02483	C02483	gamma-Tocopherol	Positive	417.67	104.86	0.005	30	30	1.84	1.87	1.74	1.99
125	200026	3i_(+)-Catechin hydrate_(±)-Epicatechin	C09728	C09728(2S,3S)	C09728	(+)-Epicatechin; ent-Epicatechin	Positive	291.12	138.97	0.005	30	15	1.32	1.26	1.22	1.47
126	200028	3i_Sodium pantothenate_D-Pantothenic acid hemicalcium salt_Calcium (+)-pantothenate	C00864	C12276(Ca);D01082(Ca);C00864	C00864	Pantothenate; Pantothenic acid; (R)-Pantothenate	Positive	220.13	89.89	0.005	30	15	1.11	1.18	1.01	1.26
127	200032	3i_D-(+)-Gluconic acid delta-lactone_L-Glucono-1,5-lactone_D(-)-Gulono-gamma-lactone	C00198	C00198;D04332	C00198	D-Glucono-1,5-lactone; Gluconic lactone; Gluconic acid lactone; 1,5-Gluconolactone; delta-Gluconolactone; D-Gluconolactone; Gluconolactone	Positive	179.14	133	0.005	20	10	0.18	0.19	0.08	0.33
128	200041	Guanosine-5'-monophosphate ±disodium salt hydrate	C00144	C00144	C00144	GMP; Guanosine 5'-phosphate; Guanosine monophosphate; Guanosine 5'-monophosphate; Guanylic acid	Positive	364.08	151.93	0.005	30	15	0.42	0.47	0.26	0.67
129	200042	2i_D-(+)-Cellobiose_Lactulose	C07064	C07064;D00352	C07064	Lactulose	Negative	341.12	160.96	0.005	30	10	0.19	0.2	0.09	0.34
130	200043	6i_Melibiose hydrate_D-(+)-Turanose_Isomaltose_Gentiobiose_MelibiosePalatinose Monohydrate	C05402	C05402	C05402	Melibiose; 6-O-(alpha-D-Galactopyranosyl)-D-glucopyranose; D-Gal-alpha1->6D-Glucose	Negative	341.12	178.93	0.005	30	10	0.18	0.22	0.08	0.33
131	200046	3i_L-Iditol_D-Sorbitol_D-(-)-Mannitol	C00392	C00392(D);D00062(D)	C00392	Mannitol; D-Mannitol	Positive	183.09	68.94	0.005	20	10	0.17	0.17	0.07	0.32
132	200047	4i_L(+)-Arginine±HCl_Nalpha-Acetyl-L-ornithine_L-Citrulline	C00062	C00062(L);D02982(L);C02385(DL);C12524(DL);C00792(D);D01126(HCl)	C00062	L-Arginine; (S)-2-Amino-5-guanidinovaleric acid	Positive	175.12	69.91	0.005	30	25	0.16	0.17	0.06	0.31
133	200056	3i_Glycolaldehyde dimer,mixture of stereoisomers_D-Erythrose_D(-)-Threose	-	-			Positive	121	92.92	0.005	50	10	1.81	1.84	1.71	1.96
134	200057	2i_L-Alanine_Sarcosine	C00041	C00041(L);D00012(L);C01401(DL);C00133(D)	C00041	L-Alanine; L-2-Aminopropionic acid; L-alpha-Alanine	Positive	89.97	43.86	0.005	20	10	0.17	0.17	0.07	0.32
135	200060	2i_L-Norvaline_L-Valine	C01826	C01826(L);C01799(D)	C01826	L-Norvaline; L-2-Aminovaleric acid; L-2-Aminopentanoic acid; (S)-2-Aminopentanoic acid	Positive	118.04	71.91	0.005	20	10	0.25	0.26	0.15	0.4
136	200061	3i_L-Threonine_α-Methyl-DL-serine_L-Homoserine	C00188	C00188(L);D00041(L);C00820(D);C05519(alloL);C12317(alloD)	C00188	L-Threonine; 2-Amino-3-hydroxybutyric acid	Positive	120.01	73.92	0.005	20	10	0.17	0.18	0.07	0.32
137	200063	3i_L-2-Aminobutyric acid_N,N-Dimethylglycine hydrochloride_N-Methyl-DL-Alanine	C01026	C01026	C01026	N,N-Dimethylglycine; Dimethylglycine	Positive	104.01	57.88	0.005	20	15	0.17	0.17	0.07	0.32
138	200067	2i_Indole-3-carboxyaldehyde_Indole-3-aldehyde	C08493	C08493	C08493	Indole-3-carboxaldehyde; Indole-3-carbaldehyde	Positive	146.04	117.92	0.005	30	15	1.5	1.52	1.4	1.65
139	200068	DL-(±)-Malic acid	C00497	C00497(D);C00711(DL);D04843(DL);C00149(L);C03668(n1)	C00497	(R)-Malate; D-Malate; D-Malic acid	Negative	132.93	115	0.005	30	10	0.23	0.24	0.13	0.38
140	200073	DL-2-Aminoadipic Acid	-	C00956(L)	C00956	L-2-Aminoadipate; L-alpha-Aminoadipate; L-alpha-Aminoadipic acid; L-2-Aminoadipic acid; L-2-Aminohexanedioate	Positive	162.05	97.87	0.005	20	15	0.19	0.2	0.09	0.34
141	200082	L-Lysine ±HCl	C00047	C00047(L);D02304(L);C14075(HCl);D02279(HCl);C16440(DL);C00739(D)	C00047	L-Lysine; Lysine acid; 2,6-Diaminohexanoic acid	Positive	147.1	83.93	0.005	30	15	0.15	0.16	0.01	0.71
142	200084	2i_Nicotinic Acid_Isonicotinic acid	C00253	C00253;D00049	C00253	Nicotinate; Nicotinic acid; Niacin; 3-Pyridinecarboxylic acid	Positive	123.99	79.91	0.005	40	20	0.3	0.33	0.2	0.45
143	200085	2i_L-Norleucine_D-Alloisoleucine	C01933	C01933(L)	C01933	L-Norleucine; L-Aminohexanoic acid; L-Aminohexanoate; L-2-Aminohexanoic acid; L-2-Aminohexanoate; (S)-2-Aminohexanoic acid	Positive	132.07	85.94	0.005	20	10	0.56	0.53	0.46	0.71
144	200086	2i_Quercitrin_Quercetin-7-O-rhamnoside	-	-			Positive	449.14	302.8	0.005	20	15	1.45	1.37	1.35	1.6
145	200087	2i_Rutin _Quercetin-3-O-b-glucopyranosyl-7-O-a-rhamnopyranoside	C05625	C05625;D00190(H2O)	C05625	Rutin; 3-[[6-O-(6-Deoxy-alpha-L-mannopyranosyl)-beta-D-glucopyranosyl]oxy]-2-(3,4-dihydroxyphenyl)-5,7-dihydroxy-4H-1-benzopyran-4-one; Quercetin 3-rutinoside; Rutoside; Phytomelin	Positive	611.16	302.94	0.005	30	25	1.39	1.34	1.26	1.63
146	200088	2i_(2R)_(2S)-2-Hydroxybut-3-enylglucosinolate	C08425	C08425(2R)	C08425	Progoitrin; 2(R)-2-Hydroxy-3-butenyl glucosinolate; Glucorapiferin	Negative	388.04	96.73	0.005	40	20	0.35	0.35	0.16	0.59
147	200089	2i_D-(+)-Melezitose monohydrate_1-Kestose	C03661	C03661	C03661	1F-beta-D-Fructosylsucrose; beta-D-Fructofuranosyl-(2->1)-beta-D-fructofuranosyl alpha-D-glucopyranoside	Negative	503.17	88.88	0.005	60	30	0.26	0.28	0.16	0.41
A lowercase i in a name indicates the presence of multiple isomers that could not be separated under the MRM conditions in this study.
