# Supplementary material for: A metabolome genome-wide association study implicates histidine N-pi-methyltransferase as a key enzyme in N-methylhistidine biosynthesis in Arabidopsis thaliana
Source: Front Plant Sci. 2023 Jun 8;14:1201129. doi: 10.3389/fpls.2023.1201129 (PMC10285387; doi:10.3389/fpls.2023.1201129)
Supplement: Supplementary file 4 [file Table_3.xlsx]

## Sheet: Supplementary Table 3
Supplementary Table 3. MRM conditions used for metabolomic analyses of overexpression and knock-out plants
In-house ID （WT分析化合物ID）	Name	KEGGID(Parent)	KEGGID's	KEGG LIGAND Database	Polarity	Precursor	Product	Ret. Time	Event	Start Time	End Time	Event Time	Target Q1 Pre Bias	Target Collision Energy	Target Q3 Pre Bias
X00004	1-Amino-1-cyclopentanecarboxylic acid	C03969	C03969	C03969	positive	130.1	84.15	0.352	1	0.252	0.452	0.028	-10	-15	-30
X00006	4-Hydroxy-3-methoxycinnamaldehyde	C02666	C02666	C02666	positive	179.05	91.15	1.549	2	1.449	1.649	0.014	-10	-25	-30
X00010	Citric acid,Anhydrous	C00158	C00158;D00037;C12649(H2O);D01222(H2O)	C00158	negative	190.9	111	0.441	549	0.341	0.541	0.041	20	10	42.1
X00013	N-6-(delta-2-Isopentenyl)adenosinehemihydrate	C16427	C16427;D05726	C16427	positive	336.15	204.05	1.451	3	1.351	1.551	0.014	-30	-15	-30
X00015	(-)Shikimic acid	C00493	C00493	C00493	negative	173.05	93.1	0.291	4	0.191	0.391	0.028	20	20	10
X00020	(R)-(-)-Phenylephrine hydrochloride	C07441	D00511(HCl);C07442(HCl);D04081(HCl[Mixt]);C07441	C07441	positive	168.1	150.1	0.612	5	0.512	0.712	0.028	-10	-15	-30
X00022	1,1-Dimethylbiguanide hydrochloride	C07151	C08143(HCl);D00944(HCl);C07151;D04966	C07151	positive	130.1	71.1	0.242	6	0.142	0.342	0.028	-10	-25	-10
X00025	1-Aminocyclopropane-1-carboxylic acid	C01234	C01234	C01234	positive	102.05	56.15	0.205	7	0.105	0.305	0.028	-10	-15	-20
X00034	Serotonin hydrochloride	C00780	C00780	C00780	positive	177.1	160.1	1.247	8	1.147	1.347	0.014	-10	-15	-30
X00035	5-Methylcytosine hydrochloride	C02376	C02376	C02376	positive	126.05	109.1	0.279	9	0.179	0.379	0.028	-10	-25	-40
X00037	6-(gamma,gamma-Dimethylallylamino)purine	C04083	C04083	C04083	positive	204.15	148.1	1.283	10	1.183	1.383	0.014	-10	-20	-30
X00039	Adenine	C00147	C00147;D00034	C00147	positive	136.05	119.05	0.349	11	0.249	0.449	0.014	-10	-25	-20
X00040	Adenosine	C00212	C00212;D00045	C00212	positive	268.1	136.05	1.213	12	1.113	1.313	0.014	-20	-20	-30
X00041	Allantoic acid	C00499	C00499	C00499	positive	177.05	133	0.614	13	0.514	0.714	0.014	-10	-20	-50
X00042	Anthranilic acid	C00108	C00108	C00108	positive	138.05	120.1	1.476	14	1.376	1.576	0.017	-10	-15	-10
X00045	Caffeine,Anhydrous	C07481	C07481;D00528	C07481	positive	195.1	138.1	1.39	15	1.29	1.49	0.014	-10	-20	-50
X00046	cis-Aconitic Acid	C00417	C00417(Z);C02341(E)	C00417	negative	173	111	1.457	16	1.357	1.557	0.014	20	10	40
X00049	Glycine				positive	76.05	30.1	0.19	17	0.09	0.29	0.028	-10	-10	-30
X00051	L-Histidine	C00135	C00135(L);D00032(L);C00768(DL);C06419(D)	C00135	positive	156.1	110.15	0.188	18	0.088	0.288	0.014	-10	-15	-20
X00053	L-Methionine	C00073	C00073(L);D00019(L);C01733(DL);D04983(DL)	C00073	positive	150.05	104.1	0.344	19	0.244	0.444	0.017	-10	-15	-40
X00054	L-(-)-Phenylalanine	C00079	C00079(L);D00021(L);C02057(DL);C02265(D)	C00079	positive	166.1	120.1	1.267	20	1.167	1.367	0.014	-10	-15	-10
X00055	L-Tryptophane	C00078	C00078(L);D00020(L);C00806(DL);C00525(D)	C00078	positive	205.1	188.15	1.353	21	1.253	1.453	0.014	-10	-10	-10
X00056	L-Tyrosine	C00082	C00082(L);D00022(L);C01536(DL)	C00082	positive	182.1	165.1	0.597	22	0.497	0.697	0.027	-20	-10	-10
X00060	Sucrose	C00089	C00089;D00025;D06528;D06529;D06530;D06531;D06533	C00089	negative	341.1	88.95	0.256	23	0.156	0.356	0.028	20	20	10
X00061	Uracil	C00106	C00106;D00027	C00106	negative	111	42.05	0.351	24	0.251	0.451	0.083	20	15	10
X00066	L-Kynurenine	C00328	C00328(L);C01718(DL)	C00328	positive	209.1	192.05	1.229	25	1.129	1.329	0.014	-10	-10	-40
X00069	3-(2-Aminoethyl)indole Hydrochloride	C00398	C00398	C00398	positive	161.1	144.1	1.377	26	1.277	1.477	0.028	-10	-15	-30
X00073	D(+)-Galacturonic acid monohydrate	C00333	C00333;C08348(beta)	C00333	negative	193.05	113.05	0.204	27	0.104	0.304	0.028	20	10	20
X00080	2-Hydroxypyridine	C02502	C02502	C02502	positive	96.05	78.1	0.752	28	0.652	0.852	0.028	-10	-20	-30
X00093	Mesaconic acid	C01732	C01732(E);C02226(Z)	C01732	negative	129	85	1.014	29	0.914	1.114	0.016	20	10	10
X00095	Methylmalonic acid	C02170	C02170	C02170	negative	117	73.05	0.606	30	0.506	0.706	0.05	20	10	30
X00099	Pyridoxamine dihydrochloride	C00534	C00534	C00534	positive	169.1	152.1	0.203	31	0.103	0.303	0.014	-10	-15	-30
X00106	3-Methyladenine	C00913	C00913	C00913	positive	150.1	108.1	0.421	32	0.321	0.521	0.028	-10	-30	-40
X00107	4-Aminobenzoic acid	C00568	C00568;D02456;D02906(K)	C00568	positive	138.05	77.05	1.31	33	1.21	1.41	0.028	-10	-25	-30
X00114	Agmatine sulfate salt	C00179	C00179	C00179	positive	131.15	72.15	0.181	41	0.081	0.281	0.028	-10	-15	-10
X00119	D-Glucosamine-6-phosphate sodium salt	C00352	C00352	C00352	positive	260.05	219	0.246	42	0.146	0.346	0.028	-10	-10	-20
X00125	Harmaline hydrochloride dihydrate	C06536	C06536	C06536	positive	215.1	200.05	1.445	43	1.345	1.545	0.014	-10	-25	-40
X00127	L-Carnosine	C00386	C00386	C00386	positive	227.1	110.1	0.187	44	0.087	0.287	0.014	-10	-25	-20
X00128	Leupeptin hemisulfate salt	C01591	C01591	C01591	positive	427.3	409.25	1.446	45	1.346	1.546	0.014	-10	-20	-30
X00132	Pterine	C00715	C00715	C00715	positive	164.05	119.05	0.8	46	0.7	0.9	0.014	-10	-25	-20
X00138	1-Methylhistamine dihydrochloride	C05127	C05127	C05127	positive	126.1	109.1	0.182	47	0.082	0.282	0.028	-10	-20	-20
X00139	2-Aminoethylphosphonic acid	C03557	C03557	C03557	positive	126.05	109.05	0.196	48	0.096	0.296	0.014	-10	-20	-20
X00140	2'-Deoxyadenosine monohydrate	C00559	C00559	C00559	positive	252.1	136	1.248	49	1.148	1.348	0.028	-10	-15	-30
X00144	2'-Deoxycytidine	C00881	C00881	C00881	positive	228.1	112.1	0.489	50	0.389	0.589	0.014	-10	-10	-20
X00146	2'-Deoxyguanosine monohydrate	C00330	C00330	C00330	positive	268.1	152.05	1.279	51	1.179	1.379	0.014	-10	-15	-30
X00147	2'-Deoxyinosine	C05512	C05512	C05512	negative	251.1	135.05	1.283	52	1.183	1.383	0.014	20	20	50
X00155	3,4-Dihydroxy-L-phenylalanine	C00355	C00355;D00059	C00355	positive	198.1	152.1	0.442	53	0.342	0.542	0.014	-10	-15	-30
X00157	3-Amino-1,2,4-triazole	C11261	C11261	C11261	positive	85.05	43.1	0.204	54	0.104	0.304	0.028	-10	-25	-40
X00165	Adenosine-3',5'-cyclicmonophosphate	C00575	C00575	C00575	positive	330.05	136.05	1.265	55	1.165	1.365	0.014	-10	-25	-50
X00168	Adonitol	C00474	C00474	C00474	negative	151.05	89	0.204	56	0.104	0.304	0.028	20	10	10
X00169	Allantoin	C01551	C01551;D00121;C02348(R);C02350(S)	C01551	negative	157.05	96.95	0.215	57	0.115	0.315	0.028	10	15	40
X00170	Amantadine hydrochloride	C06818	C06818;D07441;C07939(HCl);D00777(HCl)	C06818	positive	152.15	135.1	1.397	58	1.297	1.497	0.028	-20	-20	-30
X00173	Argininosuccinic acid disodium salt	C03406	C03406(L)	C03406	positive	291.1	70.15	0.21	59	0.11	0.31	0.014	-10	-35	-30
X00174	Benzamidine hydrochloride hydrate	C01784	C01784	C01784	positive	121.1	104.1	0.815	60	0.715	0.915	0.028	-10	-20	-40
X00175	Benzocaine solution	C07527	C07527;D00552	C07527	positive	166.1	138.05	1.623	61	1.523	1.723	0.028	-10	-15	-50
X00177	Caffeic acid	C01197	C01197(E);C01481(Z)	C01197	positive	181.05	163.05	1.419	62	1.319	1.519	0.014	-10	-10	-30
X00184	Creatine,anhydrous	C00300	C00300	C00300	positive	132.1	90.1	0.222	63	0.122	0.322	0.014	-10	-15	-30
X00185	Creatinine,anhydrous	C00791	C00791;D03600	C00791	positive	114.05	44.1	0.211	64	0.111	0.311	0.028	-10	-20	-40
X00187	Cystathionine	C00542	C00542(DL);C02291(L)	C00542	positive	223.1	88.05	0.193	65	0.093	0.293	0.014	-10	-25	-30
X00188	Cytidine,cell culture tested	C00475	C00475;D07769	C00475	positive	244.1	112.1	0.38	66	0.28	0.48	0.014	-10	-15	-20
X00189	Cytidine-3',5'-cyclicmonophosphate	C00941	C00941	C00941	positive	306.05	112.05	0.765	67	0.665	0.865	0.014	-10	-20	-20
X00210	Diethanolamine	C06772	C06772;D02337	C06772	positive	106.1	88.15	0.19	68	0.09	0.29	0.028	-10	-15	-30
X00212	DL-2,3-Diaminopropionic acid monohydrochloride	C06393	C06393(DL);C03401(L)	C06393	positive	105.05	88.1	0.178	69	0.078	0.278	0.028	-10	-15	-30
X00218	DL-threo-beta-Methylaspartic acid	C03618	C03618(L)	C03618	positive	148.05	74.05	0.213	70	0.113	0.313	0.014	-10	-15	-30
X00220	DL-beta-Hydroxybutyric acid	C01089	C01089(3R);C03197(3S)	C01089	negative	103.05	59	1.398	71	1.298	1.498	0.042	10	10	20
X00223	D-Ribose-5-phosphate disodium salt hydrate	C00117	C00117(D);C03736(alphaD)	C00117	negative	229	183	0.246	72	0.146	0.346	0.028	10	10	10
X00231	Fumaric acid	C00122	C00122;D02308	C00122	positive	117	76.05	0.617	74	0.517	0.717	0.042	-10	-15	-30
X00232	Fusaric acid	C10146	C10146	C10146	positive	180.1	119.15	1.415	75	1.315	1.515	0.028	-10	-30	-10
X00233	Gibberellin A4	C11864	C11864	C11864	negative	331.15	243.2	1.68	76	1.58	1.78	0.014	20	20	20
X00235	Glutathione (oxidized form)	C00127	C00127;D00031	C00127	negative	611.15	306.1	1.033	77	0.933	1.133	0.014	10	25	10
X00237	Gly-Gly	C02037	C02037	C02037	positive	133.05	76.1	0.193	78	0.093	0.293	0.014	-10	-10	-30
X00240	Guanine	C00242	C00242	C00242	positive	152.05	135.05	0.358	79	0.258	0.458	0.017	-10	-25	-50
X00241	Guanosine	C00387	C00387	C00387	positive	284.1	152.05	1.259	80	1.159	1.359	0.014	-10	-15	-30
X00242	Guanosine-3',5'-cyclic monophosphate	C00942	C00942	C00942	positive	346.05	152.05	1.277	81	1.177	1.377	0.014	-10	-20	-30
X00251	Hypotaurine	C00519	C00519	C00519	positive	110.05	30.1	0.198	82	0.098	0.298	0.017	-10	-15	-30
X00252	Hypoxanthine	C00262	C00262	C00262	positive	137.05	110.1	0.492	83	0.392	0.592	0.014	-10	-25	-20
X00255	3-Indoleacetic acid	C00954	C00954	C00954	positive	176.05	77.1	1.532	84	1.432	1.632	0.028	-10	-40	-30
X00256	Inosine	C00294	C00294;D00054	C00294	positive	269.1	137	1.261	85	1.161	1.361	0.014	-10	-15	-50
X00258	Inosine-5'-monophosphate	C00130	C00130	C00130	positive	349.05	137.05	0.508	86	0.408	0.608	0.014	-10	-15	-50
X00261	Isoguvacine hydrochloride	C13694	C13694	C13694	positive	128.05	30.15	0.211	87	0.111	0.311	0.063	-10	-15	-30
X00267	L-Asparagine	C00152			positive	133.05	87.1	0.193	88	0.093	0.293	0.014	-10	-10	-30
X00268	L-Aspartic acid	C00049	C00049(L);D00013(L);C16433(DL);C00402(D)	C00049	positive	134.05	74.05	0.189	89	0.089	0.289	0.014	-10	-15	-10
X00270	L-Cystine	C00491	C00491(L);D03636(L);C01420(DL)	C00491	positive	241.05	152	0.183	90	0.083	0.283	0.014	-10	-15	-30
X00271	Leucylleucyltyrosine	C11331	C11331	C11331	positive	408.25	86.1	1.41	91	1.31	1.51	0.014	-20	-30	-30
X00272	L-Glutamic acid	C00025	C00025(L);D00007(L);C00302(DL);D04341(DL);C00217(D)	C00025	positive	148.05	84.1	0.203	92	0.103	0.303	0.017	-10	-20	-30
X00273	L-Glutamine	C00025	C00025(L);D00007(L);C00302(DL);D04341(DL);C00217(D)	C00025	positive	147.1	130.05	0.17	93	0.07	0.27	0.014	-10	-15	-20
X00274	L-Glutathione (reduced form)	C00051	C00051(2S-2R);D00014(2S-2R);C02471(n1)	C00051	positive	308.1	179	0.374	94	0.274	0.474	0.014	-20	-15	-30
X00275	L-Histidinol dihydrochloride	C00860	C00860(L)	C00860	positive	142.1	81.1	0.174	95	0.074	0.274	0.014	-10	-25	-30
X00276	L-Homocarnosine	C00884	C00884	C00884	positive	241.15	110.1	0.194	96	0.094	0.294	0.014	-10	-25	-20
X00277	L-Homocystine	C01817	C01817	C01817	positive	269.05	136	0.262	97	0.162	0.362	0.014	-10	-10	-50
X00282	L-Methionine sulfone				positive	182.05	56.15	0.211	98	0.111	0.311	0.017	-10	-20	-20
X00285	L-Ornithine monohydrochloride	C00077	C00077(L);C01602(DL);C00515(D)	C00077	positive	133.1	70.15	0.177	99	0.077	0.277	0.028	-10	-20	-10
X00286	L-Proline	C00148	C00148(L);D00035(L);C16435(DL);C00763(D)	C00148	positive	116.05	70.15	0.222	100	0.122	0.322	0.028	-10	-20	-10
X00287	L-Pyroglutamic acid	C01879	C01879(L);C02237(D)	C01879	positive	130.05	84.1	0.466	101	0.366	0.566	0.017	-10	-15	-30
X00288	L-Serine	C00065	C00065(L);D00016(L);C00716(DL);C00740(D)	C00065	positive	106.05	60.15	0.193	102	0.183	0.203	0.021	-10	-15	-20
X00295	Maltotriose	C01835	C01835	C01835	negative	503.15	161.05	0.25	103	0.15	0.35	0.028	10	10	20
X00296	Mecamylamine hydrochloride	C07511	C07691(HCl);D00611(HCl);C07511	C07511	positive	168.2	81.15	1.42	104	1.32	1.52	0.028	-10	-25	-30
X00299	1-Methylguanidine hydrochloride	C02294	C02294	C02294	positive	74.05	57.15	0.21	105	0.11	0.31	0.028	-10	-15	-20
X00306	3-Ureidopropionic acid	C02642	C02642	C02642	positive	133.05	90.15	0.316	106	0.216	0.416	0.028	-10	-10	-30
X00307	N-Formyl-L-methionine	C03145	C03145	C03145	positive	178.05	61.15	1.352	107	1.252	1.452	0.014	-10	-25	-20
X00309	Nicotinic acid mono nucleotide	C01185	C01185	C01185	positive	336.05	124.05	0.303	108	0.203	0.403	0.028	-10	-15	-10
X00314	2-Hydroxycinnamic acid, predominantly trans	C01772	C01772(E);C03549(EZ);C05838(Z)	C01772	negative	163.05	119.1	1.535	109	1.435	1.635	0.014	20	15	10
X00317	Orotic acid ,Anhydrous	C00295	C00295;D00055	C00295	positive	157.05	68.1	0.308	110	0.208	0.408	0.014	-10	-25	-10
X00322	Piperacillin sodium salt	C14034	C07361(Na);D00466(Na);D02251(H2O);C14034	C14034	positive	518.15	375.85	1.594	111	1.494	1.694	0.014	-10	-15	-40
X00325	4-Nitrophenol	C00870	C00870	C00870	negative	138	108.05	1.584	112	1.484	1.684	0.028	20	20	40
X00328	3,4-Dihydroxybenzoic acid	C00230	C00230	C00230	negative	153	109.05	1.336	113	1.236	1.436	0.014	10	15	40
X00332	Pyridoxine	C00314	C00314;D02179(HCl);D01572(I)	C00314	positive	170.1	134.05	0.567	114	0.467	0.667	0.014	-10	-25	-50
X00333	Quisqualic acid	C08296	C08296	C08296	positive	190.05	149.1	0.203	115	0.103	0.303	0.021	-10	-10	-30
X00336	S-Adenosyl-L-homocysteine	C00021	C00021	C00021	positive	385.15	136	1.151	116	1.051	1.251	0.014	-20	-25	-50
X00338	S-Carboxymethyl-L-cysteine	C03727	C03727(L);D00175(L);D06393(DL)	C03727	positive	180.05	89.05	0.23	117	0.13	0.33	0.017	-10	-20	-30
X00339	Sebacic acid	C08277	C08277	C08277	negative	201.1	139.2	1.572	118	1.472	1.672	0.014	20	15	30
X00342	Spermine				negative	201.2	139.25	1.575	119	1.475	1.675	0.018	20	20	30
X00344	Succinic acid	C00042	C00042	C00042	negative	117	73	0.547	120	0.447	0.647	0.042	20	10	30
X00355	Thymidine	C00214	C00214	C00214	positive	243.1	127.1	1.306	121	1.206	1.406	0.014	-10	-15	-20
X00356	Thymidine-3',5'-cyclic monophosphate				positive	305.05	81	1.3	122	1.2	1.4	0.014	-20	-25	-30
X00361	Thymine	C00178	C00178	C00178	positive	127.05	110.05	0.825	123	0.725	0.925	0.021	-10	-20	-20
X00363	trans-Zeatin-riboside	C16431	C16431(E);C16449(Z)	C16431	positive	352.15	220.1	1.343	124	1.243	1.443	0.014	-20	-20	-40
X00364	Tyramine	C00483	C00483	C00483	positive	138.1	121.1	0.706	125	0.606	0.806	0.028	-10	-15	-10
X00365	Uridine	C00299	C00299	C00299	positive	245.1	113.1	0.733	126	0.633	0.833	0.014	-10	-10	-20
X00372	Uridine-5'-monophosphate	C00105	C00105	C00105	positive	325.05	97.05	0.329	127	0.229	0.429	0.014	-20	-15	-40
X00373	Xanthine	C00385	C00385	C00385	negative	151	108	0.616	128	0.516	0.716	0.014	20	15	20
X00379	alpha-Lactose monohydrate	C00243	C00243(alphaD);D00046(alphaD);D03226(H2O-alphaD);C01970(betaD) ;C06373	C00243	negative	341.1	161.05	0.206	129	0.106	0.306	0.014	20	10	40
X00383	3-Guanidinopropionic acid	C03065	C03065	C03065	positive	132.1	72.1	0.234	130	0.134	0.334	0.014	-10	-20	-10
X00386	beta-Nicotinamide adenine dinucleotide hydrate	C00003	C00003;D00002	C00003	positive	665.1	136.2	0.857	131	0.757	0.957	0.028	-10	-45	-50
X00387	beta-Nicotinamide mononucleotide	C00455	C00455	C00455	positive	335.05	123.05	0.292	132	0.192	0.392	0.028	-10	-15	-10
X00388	Sodium phenylpyruvate	C00166	C00166	C00166	negative	163.05	91.05	1.47	133	1.37	1.57	0.028	20	10	10
X00389	gamma-Amino-n-butyric acid	C00334	C00334;D00058	C00334	positive	104.05	87.1	0.202	134	0.102	0.302	0.028	-10	-15	-30
X00391	delta-Aminolevulinic acid hydrochloride	C00430	D02908(HCl);C00430;D07567	C00430	positive	132.05	55.1	0.205	135	0.105	0.305	0.028	-10	-25	-20
X00392	6-Aminohexanoic acid	C02378	C02378;D00160	C02378	positive	132.1	69.15	0.442	136	0.342	0.542	0.028	-10	-20	-10
X00394	Catechol	C00090	C00090;C01785;C15571	C00090	negative	108.95	80.85	1.319	137	1.219	1.419	0.103	40	15	30
X00398	Eriodictyol	C05631	C05631	C05631	positive	289.05	153	1.582	138	1.482	1.682	0.014	-10	-25	-30
X00400	Genistein	C06563	C06563	C06563	positive	271.05	153	1.633	139	1.533	1.733	0.014	-10	-30	-30
X00407	Naringenin	C00509	C00509	C00509	positive	273.1	153	1.629	140	1.529	1.729	0.014	-10	-25	-30
X00408	Pelargonin chloride	C08725	C08725	C08725	positive	595.15	271.1	1.301	141	1.201	1.401	0.042	-30	-40	-40
X00413	Apigenin-7-O-glucoside	C04608	C04608	C04608	positive	433.1	271.05	1.477	142	1.377	1.577	0.014	-10	-25	-30
X00414	Rhoifolin	C12627	C12627	C12627	positive	579.15	271.05	1.459	143	1.359	1.559	0.019	-20	-25	-30
X00416	Keracyanin Chloride	C08620	C04491(Cl);C08620	C08620	positive	595.15	287.05	1.302	144	1.202	1.402	0.042	-20	-30	-30
X00419	Isorhamnetin-3-O-glucoside				positive	479.1	317	1.471	145	1.371	1.571	0.014	-10	-15	-20
X00421	Robinin	C10178	C10178	C10178	negative	739.2	593.1	1.385	146	1.285	1.485	0.014	20	30	30
X00422	Kaempferol-3-O-glucoside	C12249	C12249	C12249	positive	449.1	287.05	1.47	147	1.37	1.57	0.014	-10	-15	-30
X00425	Homoorietin	C01821	C01821	C01821	positive	449.1	299.05	1.4	148	1.3	1.5	0.014	-10	-30	-30
X00428	Naringenin-7-O-glucoside	C09099	C09099	C09099	positive	435.15	273.05	1.486	149	1.386	1.586	0.014	-10	-20	-30
X00430	Puerarin	C10524	C10524	C10524	positive	417.1	297.05	1.379	150	1.279	1.479	0.014	-10	-30	-30
X00431	Peltatoside				negative	595.15	300	1.409	151	1.309	1.509	0.014	20	35	10
X00432	Hyperoside	C10073	C10073	C10073	positive	465.1	303	1.44	152	1.34	1.54	0.014	-10	-20	-30
X00434	Quercetin-3-O-glucose-6''-acetate				positive	507.1	303.05	1.479	153	1.379	1.579	0.014	-10	-20	-30
X00441	Capsaicin	C06866	C06866(E);D00250(E);D06388(Z)	C06866	positive	306.2	137	1.77	154	1.67	1.87	0.028	-20	-20	-50
X00442	Dihydrocapsaicin				positive	308.2	137	1.815	155	1.715	1.915	0.028	-20	-25	-50
X00443	Nordihydrocapsaicin				positive	294.2	137	1.761	156	1.661	1.861	0.016	-30	-15	-30
X00451	4-Coumaric acid	C00811	C00811	C00811	positive	165.05	91.1	1.471	157	1.371	1.571	0.014	-10	-25	-30
X00452	Rosmarinic acid	C10489	C01850(2S-E);C10489(x)	C10489	negative	359.05	161.05	1.505	158	1.405	1.605	0.014	40	15	30
X00461	Kaempferol-7-O-alpha-L-rhamnoside				positive	433.1	287.05	1.553	160	1.453	1.653	0.014	-10	-20	-30
X00469	3-Cyanopyridine				positive	105.05	78.1	1.372	161	1.272	1.472	0.042	-10	-25	-30
X00473	Urocanic acid	C00785	C00785	C00785	positive	139.05	93.1	0.411	162	0.311	0.511	0.014	-10	-25	-30
X00474	N-Acetylneuraminic acid,Type IV-S,Synthetic	C00270	C00270	C00270	negative	308.1	87	0.221	163	0.121	0.321	0.014	20	20	10
X00476	N-Acetyl-D-mannosamine	C00645	C00645;C02711(Hex)	C00645	positive	222.1	126.1	0.209	164	0.109	0.309	0.021	-10	-10	-10
X00477	O-Acetyl-L-serine hydrochloride	C00979	C00979(L)	C00979	positive	148.05	88.1	0.218	165	0.118	0.318	0.017	-10	-10	-30
X00485	4-Methylumbelliferyl acetate	C03837	C03837	C03837	positive	219.05	177.05	1.647	166	1.547	1.747	0.028	-10	-15	-30
X00491	Pyridoxal-5'-phosphate hydrate	C00018	D00006(H2O);C00018	C00018	positive	248.05	150.05	0.453	167	0.353	0.553	0.016	-10	-15	-30
X00492	Pyridoxal hydrochrolide	C00250	C00250	C00250	positive	168.05	150.1	0.409	168	0.309	0.509	0.014	-10	-15	-30
X00499	N-Acetyl putrescine hydrochloride	C02714	C02714	C02714	positive	131.1	72.1	0.26	169	0.16	0.36	0.028	-10	-20	-10
X00502	L-Saccharopine	C00449	C00449(2S-5S)	C00449	positive	277.05	84.05	0.192	162	0.092	0.292	0.028	-10	-30	-30
X00534	D-(+)-Arabitol	C01904	C01904(D);C00532(L)	C01904	negative	151.05	89.05	0.205	170	0.105	0.305	0.028	10	10	10
X00542	D-Glucoheptose				negative	209.05	89.05	0.199	171	0.099	0.299	0.014	20	15	10
X00544	Dulcitol	C01697	C01697	C01697	negative	181.05	101.05	0.199	4	0.1	0.3	0.014	20	15	40
X00573	3-Hydroxyanthranilic acid	C00632	C00632	C00632	positive	154.05	108.1	1.41	173	1.31	1.51	0.014	-10	-25	-40
X00574	(+-)-Jasmonic acid	C08491	C08491	C08491	positive	211.15	133.05	1.641	174	1.541	1.741	0.015	-10	-15	-50
X00584	Abscisic acid	C06082	C06082(2Z,4E-1S);C11060(2Z,4E-1R)	C06082	negative	263.15	153.1	1.577	175	1.477	1.677	0.014	30	10	30
X00617	L-beta-homovaline-HCl	C02486	C02486	C02486	positive	132.1	72.15	0.582	176	0.482	0.682	0.028	-10	-15	-10
X00629	D-(-)-Quinic acid	C00296	C00296	C00296	negative	191.05	85.05	0.228	177	0.128	0.328	0.014	20	20	10
X00630	Dihydro-L-orotic Acid	C00337	C00337	C00337	negative	157	113.05	0.277	178	0.177	0.377	0.028	20	10	20
X00633	(+)-2'-Deoxyuridine	C00526	C00526	C00526	negative	227.05	184.2	1.09	179	0.99	1.19	0.028	10	10	20
X00636	Chlorogenic acid Hemihydrate	C00852	C00852	C00852	negative	353.1	191.1	1.377	180	1.277	1.477	0.014	20	20	20
X00639	6-Hydroxynicotinic Acid	C01020	C01020	C01020	positive	140.05	122.05	0.971	181	0.871	1.071	0.015	-10	-20	-20
X00640	O-Succinyl-L-homoserine	C01118	C01118(L);C05701(DL)	C01118	positive	220.1	102.1	0.416	182	0.316	0.516	0.014	-10	-15	-40
X00644	Gibberelin A3	C01699	C01699	C01699	negative	345.15	143.1	1.461	183	1.361	1.561	0.014	40	30	30
X00646	cis,cis-Muconic acid	C02480	C02480(2Z,4Z);C03647(2Z,4E)	C02480	negative	141	97	1.377	184	1.277	1.477	0.014	20	10	40
X00647	Pimelic acid	C02656	C02656	C02656	positive	161.1	69.15	1.403	185	1.303	1.503	0.014	-10	-20	-10
X00652	4-Methyl-5-thiazoleethanol	C04294	C04294	C04294	positive	144.05	113.1	1.209	186	1.109	1.309	0.028	-10	-25	-20
X00655	Syringic Acid	C10833	C10833	C10833	negative	197.05	182.15	1.424	187	1.324	1.524	0.014	20	15	20
X00659	O-Acetyl-L-homoserine hydrochloride	C01077	C01077(L);C05700(DL)	C01077	positive	162.1	74.1	0.275	188	0.175	0.375	0.028	-10	-20	-30
X00664	D-Ala-D-Ala	C00993	C00993	C00993	positive	161.1	44.15	0.216	189	0.116	0.316	0.017	-10	-15	-40
X00666	Carbamoyl-DL-aspartic acid	C00438	C00438(L)	C00438	positive	177.05	88.1	0.273	190	0.173	0.373	0.014	-10	-15	-30
X00668	Sodium Cholate Hydrate	C00695	C00695	C00695	negative	407.3	343.2	1.718	191	1.618	1.818	0.014	20	30	40
X00675	5'-Deoxy-5'-Methylthioadenosine	C00170	C00170	C00170	positive	298.1	136	1.337	192	1.237	1.437	0.021	-30	-20	-30
X00677	DL-Dihydrozeatin	C02029	C02029	C02029	positive	222.15	136.05	1.32	193	1.22	1.42	0.014	-10	-20	-50
X00682	2-Isopropylmalic acid	C02504	C02504(2S)	C02504	positive	177.1	115.65	1.336	194	1.236	1.436	0.014	-10	-10	-20
X00686	3-Methyl-2-oxobutyric acid sodium salt	C00141	C00141	C00141	positive	117.05	76.05	0.612	195	0.512	0.712	0.028	-10	-15	-30
X00693	Scoulerin	C02106	C02106(S);C12326(RS)	C02106	positive	328.15	178.05	1.419	196	1.319	1.519	0.028	-30	-30	-30
X00695	L-allo-threonine	C05519	C05519(L);C12317(D)	C05519	positive	120.05	56.1	0.198	197	0.098	0.298	0.021	-10	-20	-20
X00696	(+-)-Taxifolin	C01617	C01617(2R,3R)	C01617	negative	303.05	285	1.49	198	1.39	1.59	0.014	20	10	30
X00698	Lignoceric Acid	C08320	C08320	C08320	positive	369.4	105.15	1.811	199	1.711	1.911	0.018	-10	-30	-20
X00701	Methyl Jasmonate	C11512	C11512(Z)	C11512	positive	225.15	151.1	1.78	200	1.68	1.88	0.014	-10	-15	-30
X00735	Vanillin	C00755	C00755;D00091	C00755	positive	153.05	65.15	1.49	201	1.39	1.59	0.014	-10	-25	-10
X00741	4-Hydroxypyridine				positive	96.05	41.15	0.287	202	0.187	0.387	0.028	-10	-25	-40
X00748	gamma-Glu-Cys	C00669	C00669	C00669	positive	250.05	191	0.576	203	0.476	0.676	0.028	-10	-20	-20
X00750	D-erythro-Dihydrosphingosine	C00836	C00836	C00836	positive	302.3	284.25	1.764	204	1.664	1.864	0.028	-20	-15	-30
X00751	Zeatin-9-glucoside				positive	382.15	136.05	1.314	205	1.214	1.414	0.014	-30	-35	-30
X00752	Syringaldehyde				positive	183.05	77.1	1.494	206	1.394	1.594	0.014	-10	-25	-30
X00754	Citraconic Acid	C02226	C02226	C02226	negative	129	85	0.832	207	0.732	0.932	0.014	20	10	10
X00755	5-Aminovaleric acid	C00431	C00431	C00431	positive	118.1	55.1	0.255	208	0.155	0.355	0.028	-10	-20	-20
X00760	3,4-Dimethoxycinnamic acid				positive	209.1	163.05	1.567	209	1.467	1.667	0.014	-10	-20	-30
X00761	3,5-Dimethoxycinnamic acid (predominantly trans)				positive	209.1	148	1.648	210	1.548	1.748	0.014	-10	-25	-30
X00763	m-Hydroxycinnamic acid	C12621	C12621(E)	C12621	positive	165.05	91.15	1.5	211	1.4	1.6	0.014	-10	-25	-30
X00764	3-Hydroxypyridine				positive	96.05	41.15	0.273	212	0.173	0.373	0.028	-10	-25	-40
X00766	4-Methoxycinnamic acid				positive	179.05	133.05	1.618	213	1.518	1.718	0.028	-10	-20	-50
X00780	Hesperetin	C01709	C01709(2S)	C01709	positive	303.1	153	1.643	214	1.543	1.743	0.014	-20	-25	-30
X00781	Itaconic acid	C00490	C00490	C00490	negative	129	85.05	1.265	215	1.165	1.365	0.017	20	10	10
X00787	N-Acetylglycine				positive	118.05	76.1	0.313	216	0.213	0.413	0.014	-10	-10	-30
X00791	trans-3,5-Dimethoxy-4-hydroxycinnamaldehyde	C05610	C05610	C05610	positive	209.1	177.05	1.542	217	1.442	1.642	0.014	-10	-15	-10
X00792	D-Sorbitol-6-phosphate barium salt	C01096	C01096	C01096	negative	261.05	96.95	0.211	218	0.111	0.311	0.083	30	20	40
X00794	Suberic acid	C08278	C08278	C08278	positive	175.1	83.15	1.458	219	1.358	1.558	0.014	-10	-15	-30
X00797	L-Threonic acid hemicalcium salt	C01620	C01620(DL)	C01620	negative	135.05	75	0.214	220	0.114	0.314	0.028	20	15	30
X00799	2,2',2''-Nitrilotriethanol	C06771	C06771;D00215	C06771	positive	150.1	70.15	0.191	221	0.091	0.291	0.028	-10	-20	-10
X00813	Phosphocholine,1-Lauroyl-2-Hydroxy-sn-Glycero-3-		C04230	C04230	positive	440.3	184.1	1.691	222	1.591	1.791	0.028	-10	-25	-30
X00814	Phosphocholine,1-Decanoyl-2-Hydroxy-sn-Glycero-3-		C04230	C04230	positive	412.25	184.05	1.618	223	1.518	1.718	0.028	-20	-25	-30
X00820	D-Glucosyl-beta1-1'-D-erythoro-Sphingosine	C03108	C03108	C03108	positive	462.35	282.25	1.687	224	1.587	1.787	0.014	-30	-25	-30
X00838	Malvin chloride	C08718	C08718	C08718	positive	655.2	331.1	1.31	225	1.21	1.41	0.042	-10	-30	-20
X00843	4-deoxyphloridzin				negative	419.15	257.05	1.511	226	1.411	1.611	0.014	20	15	20
X00844	2',6'-Dihydroxy-4-Methoxychalcone-4'-O-Neohesperidoside				negative	593.2	285.05	1.552	227	1.452	1.652	0.014	20	35	30
X00846	Flavanomarein				negative	449.1	287.05	1.394	228	1.294	1.494	0.014	20	20	30
X00849	Hesperidin	C09755	C09755;D01038	C09755	negative	609.2	301.05	1.468	229	1.368	1.568	0.014	20	25	10
X00853	Luteolin-3',7-di-O-glucoside				positive	611.15	287	1.4	230	1.3	1.5	0.021	-10	-40	-30
X00854	Luteolin-4'-O-glucoside				positive	449.1	287.05	1.478	231	1.378	1.578	0.014	-10	-25	-30
X00859	Neoeriocitrin	C09805	C09805	C09805	negative	595.15	151	1.431	232	1.331	1.531	0.014	20	40	30
X00860	Neohesperidin	C09806	C09806	C09806	negative	609.2	301.05	1.479	233	1.379	1.579	0.014	20	35	10
X00861	Neohesperidin dihydrochalcone				negative	611.2	303.1	1.517	234	1.417	1.617	0.014	20	35	10
X00863	Orientin	C10114	C10114	C10114	negative	447.1	327.1	1.382	236	1.282	1.482	0.014	30	20	20
X00864	Phloridzin	C01604	C01604	C01604	negative	435.15	273.1	1.5	237	1.4	1.6	0.014	20	15	20
X00865	Poncirin	C09830	C09830	C09830	negative	593.2	285.05	1.552	238	1.452	1.652	0.014	20	35	30
X00867	Saponarin	C08064	C08064	C08064	positive	595.15	283	1.39	239	1.29	1.49	0.014	-20	-40	-30
X00868	Sissotrin	C05376	C05376	C05376	positive	447.15	285.05	1.583	240	1.483	1.683	0.014	-10	-25	-30
X00873	Solasodine	C10822	C10822	C10822	positive	414.35	396.3	1.627	241	1.527	1.727	0.028	-20	-30	-40
X00874	Vitexin	C01460	C01460	C01460	positive	433.1	313.05	1.437	242	1.337	1.537	0.014	-10	-30	-20
X00890	Methyl Dihydrojasmonate				positive	227.15	135.1	1.83	243	1.73	1.93	0.014	-10	-15	-50
X00900	N-Acetyl-DL-serine				positive	148.05	60.15	0.287	244	0.187	0.387	0.014	-10	-20	-20
X00906	Cysteinylglycine	C01419	C01419(2R)	C01419	positive	179	76	0.197	245	0.097	0.297	0.028	-20	-20	-30
X00907	DL-Homocysteine	C00155	C05330(DL);C00155(L)	C00155	positive	136.05	90.1	0.238	246	0.138	0.338	0.028	-10	-15	-30
X00909	S-(5'-Adenosyl)-L-methionine chloride	C00019	C00019	C00019	positive	399.15	250.1	0.21	247	0.11	0.31	0.028	-20	-15	-40
X00921	Kaempferol-3-Rhamnoside-4''-Rhamnoside,-7-Rhamnoside				negative	723.2	284.95	1.419	248	1.319	1.519	0.014	20	45	30
X00922	Kaempferol-3-O-alpha-L-arabinoside				positive	419.1	287.05	1.491	249	1.391	1.591	0.014	-10	-15	-30
X00924	Kaempferol-3-Glucuronide				positive	463.1	287	1.474	250	1.374	1.574	0.014	-10	-20	-30
X00928	Myricetin-3-Galactoside				positive	481.1	318.95	1.42	251	1.32	1.52	0.014	-10	-20	-20
X00930	Myricetin-3-Xyloside				negative	449.05	316	1.436	252	1.336	1.536	0.014	20	25	10
X00931	7-O-Methylquercetin-3-Galactoside-6''-Rhamnoside-3'''-Rhamnoside				negative	769.2	314.05	1.493	253	1.393	1.593	0.014	20	45	10
X00933	Quercetin-3-Glucuronide				positive	479.1	303	1.447	254	1.347	1.547	0.014	-10	-20	-30
X00943	alpha-Methyl-DL-histidine dihydrochloride				positive	170.1	124.15	0.189	255	0.089	0.289	0.014	-10	-15	-10
X00945	3-Hydroxy-3-methylglutarate	C03761	C03761;D04897	C03761	negative	161.05	99.05	0.755	256	0.655	0.855	0.014	10	10	40
X00946	3-Indoxylsulfate potassium salt				negative	212	79.9	1.417	257	1.317	1.517	0.014	10	20	30
X00952	2,5-dihydroxy benzoic acid	C00628	C00628	C00628	negative	153	108.05	1.407	258	1.307	1.507	0.017	10	20	40
X00953	Hippuric Acid	C01586	C01586	C01586	positive	180.05	105.15	1.419	259	1.319	1.519	0.014	-10	-15	-40
X00959	Salicylic Acid	C00805	C00805;D00097;D00566(Na)	C00805	negative	137	93.05	1.577	260	1.477	1.677	0.028	20	20	10
X00961	Trimethylamine N-oxide dihydrate	C01104	C01104	C01104	positive	76.1	58.15	0.205	261	0.105	0.305	0.028	-10	-25	-20
X00967	3-Methyl-L-histidine	C01152	C01152	C01152	positive	170.1	96.15	0.183	262	0.083	0.283	0.014	-10	-25	-40
X00968	5-Hydroxyindole-3-acetate (5-HIAA)	C05635	C05635	C05635	positive	192.05	146.05	1.408	263	1.308	1.508	0.028	-10	-15	-30
X00971	DL-5-Hydroxylysine hydrochloride				positive	163.1	82.1	0.176	264	0.076	0.276	0.014	-10	-20	-30
X00973	DL-p-Hydroxyphenyllactic acid	C03672	C03672(RS);C03964(2R)	C03672	negative	181.05	163.15	1.368	265	1.268	1.468	0.014	20	15	20
X00983	2-Hydroxyisocaproic acid	C03264	C03264(D)	C03264	negative	131.05	85.05	1.443	266	1.343	1.543	0.028	20	15	10
X00986	L-Anserine				positive	241.05	109.15	0.184	260	0.084	0.284	0.083	-20	-25	-10
X00987	DL-3-Phenyllactic acid	C05607	C05607(D)	C05607	negative	165.05	147.1	1.486	267	1.386	1.586	0.014	20	15	30
X00988	Homovanillic acid	C05582	C05582;C06045	C05582	negative	181.05	122.1	1.433	268	1.333	1.533	0.014	20	15	50
X00989	DL-4-Hydroxy-3-methoxymandelic acid	C05584	C05584	C05584	negative	197.05	137.1	1.048	269	0.948	1.148	0.014	20	20	30
X00991	S-Sulfocysteine	C05824	C05824	C05824	positive	202	120.05	0.206	270	0.106	0.306	0.014	-10	-15	-10
X00995	2-Hydroxyphenylacetic acid	C05852	C05852	C05852	negative	151.05	106.1	1.465	271	1.365	1.565	0.028	10	35	40
X00997	N-Acetyl-DL-aspartic acid	C01042	C01042(L)	C01042	positive	176.05	134.05	0.368	272	0.268	0.468	0.014	-10	-15	-50
X00998	O-Acety-L-carnitine hydrochloride	C02571	C02571(L)	C02571	positive	204.2	85.05	0.264	267	0.164	0.364	0.028	-10	-20	-30
X01000	Glycyl-L-proline				positive	173.1	116.1	0.313	273	0.213	0.413	0.014	-10	-15	-20
X01002	N-Tigloylglycine				positive	158.1	83.1	1.369	274	1.269	1.469	0.014	-10	-10	-30
X01004	(-)-Riboflavin	C00255	C00255;D00050	C00255	positive	377.15	243.1	1.391	275	1.291	1.491	0.014	-10	-25	-50
X01010	Oxypurinol	C07599	C07599;D02365	C07599	positive	153.05	136	0.769	276	0.669	0.869	0.017	-10	-20	-50
X01011	trans-Aconitic acid	C02341	C02341(E);C00417(Z)	C02341	negative	173	129	0.578	277	0.478	0.678	0.021	20	10	10
X01012	3-hydroxy-3-methylbutanoic acid				negative	117.05	59.05	1.168	278	1.068	1.268	0.042	10	10	20
X01014	N-Isovaleroylglycine				positive	160.1	76.1	1.377	279	1.277	1.477	0.014	-10	-10	-30
X01016	Choline chloride	C00114	C00114	C00114	positive	104.1	60.15	0.193	280	0.093	0.293	0.028	-10	-20	-10
X01020	Kynurenic acid	C01717	C01717	C01717	positive	190.05	144.05	1.374	281	1.274	1.474	0.014	-10	-20	-30
X01023	Acetaminophen	C06804	C06804;D00217	C06804	positive	152.05	110.1	1.348	282	1.248	1.448	0.015	-10	-20	-20
X01025	Glycocyamine	C00581	C00581	C00581	positive	118.05	76.1	0.205	283	0.105	0.305	0.014	-10	-15	-30
X01026	Trigonelline hydrochloride	C01004	C01004	C01004	positive	138.05	92.1	0.226	284	0.126	0.326	0.028	-10	-25	-30
X01028	Phenaceturic acid	C05598	C05598	C05598	positive	194.1	91.15	1.449	285	1.349	1.549	0.018	-10	-25	-30
X01029	1,3-Dimethylurate				positive	197.05	169.15	1.324	286	1.224	1.424	0.014	-10	-20	-30
X01031	3-Methylxanthine	C16357	C16357	C16357	positive	167.05	124.1	1.297	287	1.197	1.397	0.014	-10	-20	-10
X01035	3-Hydroxymandelic acid				negative	167.05	121.05	1.086	288	0.986	1.186	0.028	20	15	50
X01038	4-Hydroxy-3-methoxybenzoic acid	C06672	C06672	C06672	positive	169.05	65.1	1.425	289	1.325	1.525	0.014	-10	-25	-10
X01041	4-Pyridoxate	C00847	C00847	C00847	positive	184.05	148.05	1.19	290	1.09	1.29	0.014	-10	-20	-30
X01042	5-Methoxysalicylic acid				negative	167.05	108.05	1.579	291	1.479	1.679	0.017	20	20	40
X01046	N-Acetyl-DL-glutamic acid	C00624	C00624(L)	C00624	positive	190.05	84.15	0.556	292	0.456	0.656	0.014	-10	-25	-30
X01054	3,5-Dibromo-L-tyrosine	C03224	C03224(L)	C03224	positive	337.9	291.85	1.368	293	1.268	1.468	0.014	-10	-20	-30
X01061	1-Isothiocyanato-7-(methylsulfinyl)-heptane				positive	220.1	55.1	1.656	294	1.556	1.756	0.015	-10	-25	-20
X01062	1-Isothiocyanato-6-(methylsulfinyl)-hexane				positive	206.05	55.2	1.606	295	1.506	1.706	0.028	-10	-25	-20
X01063	1-Isothiocyanato-9-(methylsulfinyl)-nonane				positive	248.1	184.15	1.746	296	1.646	1.846	0.015	-10	-15	-10
X01064	1-Isothiocyanato-8-(methylsulfinyl)-octane				positive	234.1	69.15	1.699	297	1.599	1.799	0.014	-10	-25	-10
X01066	1-Isothiocyanato-6-(methylsulfonyl)-hexane				positive	222.05	83.15	1.6	298	1.5	1.7	0.014	-10	-15	-30
X01069	S-Sulforaphene				positive	176	87.1	1.445	299	1.345	1.545	0.028	-10	-15	-30
X01070	But-3-enylglucosinolate	C08415	C08415	C08415	negative	372.05	97.05	1.026	34	0.926	1.126	0.083	30	20	10
X01076	4-(Methylsulfinyl)but-3-enylglucosinolate	C08420	C08420	C08420	negative	434.05	97	0.581	35	0.481	0.681	0.082	30	25	20
X01078	Benzylglucosinolate	C02153	C02153	C02153	negative	408.05	97.05	1.313	36	1.213	1.413	0.125	30	25	10
X01079	Gluconasturtiin	C08417	C08417	C08417	negative	422.05	97.05	1.361	37	1.261	1.461	0.25	30	25	10
X01081	p-Hydroxybenzylglucosinolate	C08426	C08426	C08426	negative	424.05	97	0.912	38	0.812	1.012	0.083	30	25	10
X01082	(2R)-2-Hydroxy-2-phenethylglucosinolate				negative	438.1	97.05	1.3	39	1.2	1.4	0.083	30	25	10
X01091	Indole-3-carboxylic acid				positive	162.05	118.1	1.523	300	1.423	1.623	0.014	-10	-15	-20
X01097	DL-Pipecolinic acid	C00408	C00408(L)	C00408	positive	130.1	84.15	0.312	301	0.212	0.412	0.028	-10	-20	-30
X01098	Maleic acid	C01384	C01384	C01384	negative	115	71	0.406	302	0.306	0.506	0.017	20	10	30
X01099	D-(+)-Raffinose pentahydrate	C00492	C00492	C00492	negative	503.15	179.05	0.321	303	0.221	0.421	0.014	10	20	10
X01128	Cyanidin-3-O-rhamnoside chloride				positive	433.1	287.05	1.336	304	1.236	1.436	0.028	-10	-20	-30
X01131	Zearalenone	C09981	C09981	C09981	positive	319.15	283.1	1.777	305	1.677	1.877	0.014	-20	-15	-30
X01139	DL-Sulforaphane				positive	177.95	72	1.477	40	1.377	1.577	0.083	-40	-25	-30
X01144	S-Methyl-L-cysteine				positive	136.05	119.05	0.236	306	0.136	0.336	0.028	-10	-15	-10
X01147	D-Glucuronic acid	C00191	C00191(D);C08350(betaD);C16245(betaD)	C00191	negative	193.05	113.05	0.198	307	0.098	0.298	0.028	20	10	40
X01152	Betaine	C00719	C00719;D07523	C00719	positive	118.1	58.15	0.205	308	0.105	0.305	0.028	-10	-30	-20
X01158	Nonasaccharide,Glc4Xyl3Gal2				negative	1385.45	455.1	1.284	309	1.184	1.384	0.031	30	45	10
X01159	Heptasaccharide ,Glc4Xyl3				negative	1061.35	821.2	1.284	310	1.184	1.384	0.028	50	30	20
X01174	Quercetin-3-O-alpha-L-rhamnopyranosyl(1->2)-beta-D-glucopyranoside-7-O-alpha-L-rhamnopyranoside				negative	755.2	299	1.356	311	1.256	1.456	0.014	20	50	10
X01179	Sinapoyl malate	C02887	C02887	C02887	negative	339.05	223.1	1.477	312	1.377	1.577	0.014	20	10	10
X01181	1-O-b-D-Glucopyranosyl sinapate	C01175	C01175(E-betaD)	C01175	negative	385.1	205.05	1.393	313	1.293	1.493	0.014	10	20	40
X01184	DL-Glyceric Acid calcium Salt	C00258	C00258(2R)	C00258	negative	105	75.05	0.227	314	0.127	0.327	0.028	10	15	30
X01206	Folic acid ,approx	C00504	C00504;D00070	C00504	positive	442.15	295	1.35	315	1.25	1.45	0.014	-10	-20	-30
X01207	Procyanidin C1				negative	865.2	125	1.404	316	1.304	1.504	0.014	30	45	50
X01209	D-Glucurono-6,3-lactone	C02670	C02670	C02670	negative	175	130.95	0.134	317	0.034	0.234	0.014	20	10	50
X01210	Prostaglandin E1	C04741	C04741;D00180	C04741	negative	353.25	317.2	1.654	318	1.554	1.754	0.014	40	15	10
X01214	Cyanidin-3-O-alpha-arabinopyranoside				positive	419.1	287.05	1.323	319	1.223	1.423	0.028	-20	-25	-30
X01216	Peonidin-3-O-alpha-arabinopyranoside				positive	433.1	301.05	1.344	320	1.244	1.444	0.028	-10	-25	-20
X01218	Petunidin-3-O-beta-glucopyranoside	C12139	C12139	C12139	positive	479.1	317.2	1.317	321	1.217	1.417	0.031	-40	-25	-20
X01219	Quercetin-3,4'-O-di-beta-glucopyranoside				negative	625.15	463.1	1.396	322	1.296	1.496	0.014	30	20	10
X01220	Cyanidin-3-O-(2''-O-beta-xylopyranosyl-beta-glucopyranoside)				positive	581.15	287	1.307	323	1.207	1.407	0.083	-20	-25	-30
X01222	Peonidin-3,5-O-di-beta-glucopyranoside				positive	625.2	301.1	1.305	324	1.205	1.405	0.028	-10	-30	-30
X01223	Delphinidin-3-O-(6''-O-alpha-rhamnopyranosyl-beta-glucopyranoside)	C16315	C16315	C16315	positive	611.05	303.1	1.304	327	1.204	1.404	0.023	-10	-25	-20
X01224	Delphinidin-3-O-(2''-O-beta-xylopyranosyl-beta-glucopyranoside)				positive	597.15	302.95	1.297	325	1.197	1.397	0.083	-30	-30	-20
X01225	Cyanidin-3-O-(2''-O-beta-xylopyranosyl-beta-glucopyranoside)-5-O-beta-glucopyranoside				positive	743.2	287	1.286	326	1.186	1.386	0.028	-20	-35	-30
X01226	Cyanidin-3-O-[6''-O-(E-p-coum)-2''-O-(beta-xylopyranosyl)-beta-glucopyranoside]-5-O-beta-glucopyranoside				positive	890.25	287	1.402	327	1.302	1.502	0.014	-20	-45	-30
X01227	Petunidin-3-O-(6''-O-(4'''-O-E-coum)-alpha-rhamnopyranosyl-beta-glucopyranosyl)-5-O-beta-glucopyranoside	C16295	C16295	C16295	positive	934.3	316.75	1.411	328	1.311	1.511	0.05	-20	-45	-20
X01228	E-3,4,5'-trihydroxy-3'-glucopyranosylstilbene	C10245	C10245	C10245	negative	405.1	243	1.412	329	1.312	1.512	0.017	20	20	10
X01229	E-4,5'-dihydroxy-3-methoxy-3'-glucopyranosylstilbene	C10266	C10266	C10266	positive	421.15	259.05	1.464	330	1.364	1.564	0.014	-20	-15	-10
X01237	L-Ethionine	C11227	C11227(L)	C11227	positive	164.1	75.1	0.752	331	0.652	0.852	0.015	-10	-20	-30
X01238	o-Anisic Acid				positive	153.05	135.05	1.523	332	1.423	1.623	0.028	-10	-15	-50
X01239	Sodium Deoxycholate	C04483	C11171(Na);C04483	C04483	negative	391.3	345.25	1.865	333	1.765	1.965	0.028	10	30	40
X01248	Daphnetin	C03093	C03093	C03093	positive	179.05	77.1	1.442	334	1.342	1.542	0.014	-10	-30	-30
X01249	6,7-Dihydroxycoumarin	C09263	C09263	C09263	positive	179.05	123.1	1.421	335	1.321	1.521	0.014	-10	-25	-10
X01250	Esculin sesquihydrate	C09264	C09264;D04697	C09264	positive	341.1	179.05	1.366	336	1.266	1.466	0.014	-10	-20	-10
X01261	Stachyose n-Hydrate	C01613	C01613	C01613	negative	665.2	383.05	0.305	337	0.205	0.405	0.028	30	30	20
X01262	Melatonin	C01598	C01598	C01598	positive	233.15	174.1	1.539	338	1.439	1.639	0.017	-10	-15	-30
X01263	L-Canavanine	C00308	C00308(L)	C00308	positive	177.1	76.1	0.184	339	0.084	0.284	0.014	-10	-15	-30
X100001	Lidocain				positive	234.95	86.2	1.382	340	1.282	1.482	0.056	-25	-20	-30
X100002	10-Camphorsulfonic acid				negative	231.1	79.9	1.35	341	1.25	1.45	0.028	11	31	30
X100003	Sinigrin	C08427	C08427	C08427	negative	358	97	0.425	342	1.313	1.513	0.014	12	21	17
X100004	3-Methylsulfinyl-n-propyl-glucosinolate	C08411	C08411	C08411	negative	422.05	97	0.337	343	0.237	0.437	0.014	30	21	17
X100005	4-Methylsulfinyl-n-butyl-glucosinolate	C08419	C08419	C08419	negative	436.05	97	0.539	344	0.439	0.639	0.014	30	21	17
X100006	5-Methylsulfinyl-n-pentyl-glucosinolate				negative	450	97	1.158	345	1.058	1.258	0.014	30	21	17
X100007	6-Methylsulfinyl-n-hexyl-glucosinolate				negative	464	97	1.273	346	1.173	1.373	0.014	30	21	17
X100008	7-Methylsulfinyl-n-heptyl-glucosinolate				negative	478	97	1.299	347	1.199	1.399	0.014	30	21	17
X100009	8-Methylsulfinyl-n-octyl-glucosinolate				negative	492	97	1.326	348	1.226	1.426	0.014	30	21	17
X100010	3-Methylthio-n-propyl-glucosinolate				negative	406	97	1.278	349	1.178	1.378	0.014	30	21	17
X100011	4-Methylthio-n-butyl-glucosinolate	C08409	C08409	C08409	negative	420.05	97	1.319	350	1.219	1.419	0.014	30	21	17
X100012	5-Methylthio-n-pentyl-glucosinolate				negative	434	97	1.362	351	1.262	1.462	0.014	30	21	17
X100013	6-Methylthio-n-hexyl-glucosinolate				negative	448	97	1.414	352	1.314	1.514	0.014	30	21	17
X100014	7-Methylthio-n-heptyl-glucosinolate				negative	462	97	1.476	353	1.376	1.576	0.014	30	21	17
X100015	8-Methylthio-n-octyl-glucosinolate				negative	476	97	1.54	354	1.44	1.64	0.014	30	21	17
X100016	3-Hydroxy-n-propyl-glucosinolate				negative	376	97	0.264	355	0.164	0.364	0.014	30	21	17
X100017	4-Hydroxy-n-butyl-glucosinolate				negative	390	97	0.374	356	0.274	0.474	0.014	30	21	17
X100018	3-Benzoyloxy-n-propyl-glucosinolate				negative	480	97	1.412	357	1.312	1.512	0.014	30	21	17
X100019	4-Benzoyloxy-n-butyl-glucosinolate				negative	494	97	1.454	358	1.354	1.554	0.014	30	21	17
X100020	Indol-3-ylmethyl-glucosinolate				negative	447.05	97.05	1.336	359	1.236	1.436	0.125	30	25	10
X100021	1-Methoxyindole-glucosinolate				negative	477.05	97	1.41	360	1.31	1.51	0.083	30	30	10
X100022	4-Methoxyindole-glucosinolate				negative	477.05	97.05	1.369	361	1.269	1.469	0.083	30	25	10
X100023	Camalexin				positive	201.05	59	1.659	362	1.559	1.759	0.25	-10	-30	-20
X100024	L-Leucine, (Cell Culture Reagent, Crystalline)	C00123	C00123(L);D00030(L);C16439(DL);C01570(D)	C00123	positive	132.1	86.15	0.563	363	0.463	0.663	0.021	-10	-10	-30
X100025	L-Isoleucine	C00407	C00407(L);D00065(L);C16434(DL);C06418(D)	C00407	positive	132.1	69.1	0.528	364	0.518	0.538	0.028	-10	-20	-10
X100026	S-Methylmethionine				positive	164.1	102.05	0.173	556	0.073	0.273	0.027	-20	-10	-10
X100027	Methionine sulfoxide				positive	165.95	74.05	0.196	369	0.096	0.296	0.028	-20	-15	-30
X100029	L-Homomethionine				positive	164.05	70.1	0.556	557	0.456	0.656	0.027	-30	-20	-30
X100030	Octanoylcarnitine				positive	288.2	85	1.549	559	1.449	1.649	0.007	-10	-25	-30
X100031	Decanoylcarnitine				positive	316.25	85	1.629	551	1.529	1.729	0.028	-20	-25	-30
X100032	Lauroylcarnitine				positive	344.3	85	1.687	552	1.587	1.787	0.028	-10	-25	-30
X100033	Myristoylcarnitine				positive	372.3	85	1.749	553	1.649	1.849	0.028	-10	-25	-30
X100034	Palmitoylcarnitine				positive	400.35	84.95	1.822	554	1.722	1.922	0.028	-20	-25	-30
X100036	Stearoylcarnitine				positive	428.4	85	1.908	555	1.808	2.008	0.083	-10	-30	-30
X100038	beta-Alanine				positive	90.3	72.1	0.172	556	0.072	0.272	0.083	-10	-10	-30
X100039	Luteolin 7-O-glucuronide				positive	463.1	287.05	1.412	558	1.312	1.512	0.017	-10	-25	-30
X100040	Apigenin 7-O-glucuronide				positive	447.1	271.05	1.455	559	1.355	1.555	0.014	-30	-25	-30
X100041	Hispidol				positive	255.05	199.05	1.605	560	1.505	1.705	0.014	-30	-20	-30
X100042	Aureusidin				positive	287.05	153.05	1.473	561	1.373	1.573	0.014	-10	-25	-30
X100043	2i_Leu_Ile				positive	132.1	86.15	0.563	382	0.463	0.663	0.021	-10	-10	-30
X100044	2i_Gln_Lys				positive	147.1	84.1	0.18	383	0.08	0.28	0.014	-30	-15	-30
X200001	2i_Kaempferol-3-O-alpha-L-rhamnopyranosyl(1->2)-beta-D-glucopyranoside-7-O-alpha-L-rhamnopyranoside_Kaempferol-3-Glucoside-2''-Rhamnoside,-7-Rhamnoside				negative	739.2	593.1	1.371	365	1.271	1.471	0.014	20	30	30
X200004	3i_Isorhamnetin-3-O-rutinoside_Isorhamnetin-3-Glucoside-6''-Rhamnoside_Isorhamnetin-3-Galactoside-6''-Rhamnoside				positive	625.2	317.05	1.453	366	1.353	1.553	0.014	-10	-25	-20
X200005	7i_Kaempferol-3-O-rutinoside_Datiscin_Kaempferol-3-O-beta-D-glucoside-7-O-alpha-L-rhamnoside_Kaempferol-3-O-beta-D-galactoside-7-O-alpha-L-rhamnoside_Kaempferol-3-O-b-glucopyranosyl-7-O-a-rhamnopyranoside_kaempferol-7-O-neohesperidoside_Kaempferol-3-Gluco				negative	593.15	285.05	1.451	367	1.351	1.551	0.014	20	30	30
X200006	2i_Fortunellin_Linarin				positive	593.2	285	1.541	368	1.441	1.641	0.018	-20	-25	-30
X200007	2i_Cyanidin-3,5-di-O-glucoside chloride_Cyanidin-3-O-(2''-O-beta-glucopyranosyl-beta-glucopyranoside)	C16306	C16306	C16306	positive	611.15	287.05	1.303	369	1.203	1.403	0.083	-10	-30	-30
X200009	4i_Kaempferol-3-Rhamnoside-7-Rhamnoside_vitexin-2''-O-rhamnoside_Kaempferol-3,7-O-bis-alpha-L-rhamnoside_Kaempferol-3,7-O-di-rhamnopyranoside				negative	577.15	285	1.431	370	1.331	1.531	0.014	20	35	30
X200010	2i_Kaempferol-3-O-alpha-L-rhamnoside_Kaempferol-3-Rhamnoside				negative	431.1	285	1.517	371	1.417	1.617	0.014	20	20	30
X200011	2i_Ideain chloride_Cyanidin-3-glucoside chloride	C08604	C08604	C08604	positive	449.1	287.05	1.314	372	1.214	1.414	0.031	-10	-25	-20
X200012	2i_Maritimein_luteolin-7-O-glucoside				positive	449.1	287.05	1.44	373	1.34	1.54	0.014	-10	-20	-30
X200013	2i_Eriodictyol-7-O-glucoside_Marein				negative	449.1	287	1.451	374	1.351	1.551	0.014	20	15	30
X200014	2i_Quercetin-3-Arabinoside_Quercetin-3-D-xyloside				positive	435.1	303.05	1.473	375	1.373	1.573	0.014	-10	-15	-20
X200015	2i_Quercetin-3-Rhamnoside_Quercetin-3-O-alpha-L-rhamnopyranoside	C01750	C01750	C01750	negative	447.1	300	1.481	376	1.381	1.581	0.014	20	25	10
X200016	2i_Malvidin-3-galactoside chloride_Oenin				positive	493.15	331.05	1.33	377	1.23	1.43	0.028	-20	-25	-20
X200017	2i_Syringetin-3-O-glucoside_Syringetin-3-O-galactoside				positive	509.15	347.05	1.474	378	1.374	1.574	0.014	-10	-20	-10
X200019	2i_Myricitrin_Myricetin-3-Rhamnoside	C10108	C10108	C10108	negative	463.1	316.15	1.446	379	1.346	1.546	0.014	20	30	10
X200020	2i_Peonidin-3-o-beta-d-glucopyranoside_Peonidin-3-O-beta-galactopyranoside	C12141	C12141	C12141	positive	463.1	301.05	1.331	380	1.231	1.431	0.028	-30	-25	-30
X200023	Cytidine-5'-diphosphocholine sodium salt dihydrate	C00307	C00307;D00057	C00307	positive	489.1	184.05	0.241	381	0.141	0.341	0.014	-10	-40	-10
X200026	3i_(+)-Catechin hydrate_(+)-Epicatechin	C09728	C09728(2S,3S)	C09728	positive	291.1	139	1.417	382	1.317	1.517	0.014	-10	-15	-50
X200028	3i_Sodium pantothenate_D-Pantothenic acid hemicalcium salt_Calcium (+)-pantothenate	C00864	C12276(Ca);D01082(Ca);C00864	C00864	positive	220.1	90.1	1.322	383	1.222	1.422	0.014	-10	-15	-30
X200029	2i_alpha-D-Glucose-1-phosphate dipotassium salt dihydate_alpha-D-Galactose-1-phosphate dipotassium salt pentahydrate	C00103	C00103;C01002(Hexose)	C00103	negative	259	78.9	0.213	384	0.113	0.313	0.028	30	25	30
X200030	2i_D-Mannose-6-phosphate barium salt hydrate_D-Mannose 6-phosphate mono sodium salt	C00275	C00275;C02962(Allose);C02965(Hexose)	C00275	negative	259	96.9	0.212	385	0.112	0.312	0.014	30	20	40
X200031	4i_D-Fructose-6-phosphate disodium salt hydrate _D-Glucose-6-phosphate sodium salt _alpha-D-(+)-mannose-1-phosphate sodium salt hydrate_alpha-D(+)Mannose 1-phosphate bis(cyclohexylammonium) salt	C00636	C00636(alphaD);C01002(Hexose)	C00636	negative	259	96.95	0.208	386	0.108	0.308	0.014	30	20	40
X200034	2i_D(+)-Galactosamine hydrochloride_D-(+)-Glucosamine hydrochloride	C02262	C02262	C02262	positive	180.1	72.1	0.182	387	0.082	0.282	0.028	-10	-15	-10
X200035	2 or 3-Methoxycinnamic acid				positive	179.05	105.15	1.644	388	1.544	1.744	0.028	-10	-20	-40
X200036	2i_4-Methylumbelliferone_7-Hydroxy-4-methylcoumarin	C03081	C03081;D00170	C03081	positive	177.05	77.1	1.559	389	1.459	1.659	0.014	-10	-35	-30
X200037	2i_Theophylline,anhydrous_1,7-Dimethylxanthine	C13747	C13747	C13747	positive	181.05	124.1	1.353	390	1.253	1.453	0.014	-10	-20	-10
X200038	cis or trans-Zeatin	C15545	C15545(Z);C00371(E)	C15545	positive	220.1	136.05	1.328	391	1.228	1.428	0.014	-10	-15	-50
X200039	2i_alpha-Lipoamide_DL-Thioctamide	C00248	C00248;D00048	C00248	positive	206.05	189.1	1.58	392	1.48	1.68	0.028	-10	-10	-10
X200040	cis or trans-4-Hydroxy-3-methoxycinnamic acid_Ferulic acid	C01494	C01494(E)	C01494	positive	195.05	145.05	1.493	393	1.393	1.593	0.014	-10	-15	-30
X200041	Guanosine-5'-monophosphate disodium salt hydrate	C00144	C00144	C00144	positive	364.05	152.05	0.533	394	0.433	0.633	0.014	-10	-20	-30
X200042	2i_D-(+)-Cellobiose_Lactulose	C07064	C07064;D00352	C07064	negative	341.1	161.1	0.232	395	0.132	0.332	0.017	20	10	20
X200043	6i_Melibiose hydrate_D-(+)-Turanose_Isomaltose_Gentiobiose_MelibiosePalatinose Monohydrate	C05402	C05402	C05402	negative	341.1	179.1	0.214	396	0.114	0.314	0.014	20	10	10
X200046	3i_L-Iditol_D-Sorbitol_D-(-)-Mannitol	C00392	C00392(D);D00062(D)	C00392	positive	183.1	69.1	0.202	397	0.102	0.302	0.014	-10	-15	-10
X200047	4i_L(+)-Arginine HCl_N-alpha-Acetyl-L-ornithine_L-Citrulline	C00062	C00062(L);D02982(L);C02385(DL);C12524(DL);C00792(D);D01126(HCl)	C00062	positive	175.1	70.15	0.187	398	0.087	0.287	0.015	-10	-25	-10
X200049	3i_rac-Glycerol 3-phosphoate disodium salt hexahydrate_Disodium Glycerophoshate 5.5-Hydrate_L-Glycerol-2-phosphate Disodium Salt n-Hydrate	C00093	C03189(DL);C00093(D);C00623(L);C02768(n0)	C00093	positive	173	99.05	0.214	399	0.114	0.314	0.016	-10	-15	-40
X200053	2i_Histamine_Cytosine	C00388	C00388	C00388	positive	112.1	95.15	0.173	400	0.073	0.273	0.028	-10	-15	-40
X200054	DL-Cysteine	C00793	C00793(D);C00097(L);D00026(L)	C00793	positive	122	76	0.195	557	0.095	0.295	0.083	-10	-15	-30
X200055	2i_Nicotinamide_Niacinamide	C00153	C00153;D00036	C00153	positive	123.05	80.1	0.409	401	0.309	0.509	0.028	-10	-25	-30
X200056	3i_Glycolaldehyde dimer,mixture of stereoisomers_D-Erythrose_D(-)-Threose				positive	121.05	77.1	1.736	402	1.636	1.836	0.028	-20	-25	-30
X200057	2i_L-Alanine_Sarcosine	C00041	C00041(L);D00012(L);C01401(DL);C00133(D)	C00041	positive	90.05	44.1	0.195	403	0.095	0.295	0.028	-10	-15	-50
X200058	2i_1,3-Diaminopropane dihydrochloride_1,3-Propanediamine	C00986	C00986	C00986	positive	75.1	58.15	0.17	404	0.07	0.27	0.028	-10	-15	-20
X200060	2i_L-Norvaline_L-Valine	C01826	C01826(L);C01799(D)	C01826	positive	118.1	72.1	0.291	405	0.191	0.391	0.028	-10	-10	-10
X200061	3i_L-Threonine_alpha-Methyl-DL-serine_L-Homoserine	C00188	C00188(L);D00041(L);C00820(D);C05519(alloL);C12317(alloD)	C00188	positive	120.05	74.1	0.198	406	0.098	0.298	0.021	-10	-15	-30
X200062	2i_2-Hydroxyisobutyric acid_DL-alpha-Hydroxybutyric acid barium salt	C05984	C05984(2S)	C05984	negative	103.05	57.05	0.639	407	0.539	0.739	0.042	10	10	20
X200063	3i_L-2-Aminobutyric acid_N,N-Dimethylglycine hydrochloride_N-Methyl-DL-Alanine	C01026	C01026	C01026	positive	104.05	44.15	0.201	408	0.101	0.301	0.028	-10	-40	-40
X200064	2i_D-alpha-Hydroxyisovaleric acid_DL-2-Hydroxyvaleric acid sodium salt hydrate				negative	117.05	71.05	1.342	409	1.242	1.442	0.063	20	10	30
X200065	2i_(S)-(+)-1-Aminoethylphosphonic acid_Taurine	C03782	C03782(D)	C03782	positive	126.05	44.15	0.197	410	0.097	0.297	0.014	-20	-25	-40
X200067	2i_Indole-3-carboxyaldehyde_Indole-3-aldehyde	C08493	C08493	C08493	positive	146.05	118.1	1.546	411	1.446	1.646	0.014	-10	-20	-20
X200068	DL-Malic acid	C00497	C00497(D);C00711(DL);D04843(DL);C00149(L);C03668(n1)	C00497	negative	133	115	0.287	412	0.187	0.387	0.028	20	15	20
X200070	2i_alpha-Ketoglutaric acid disodium salt_2-Oxoglutaric Acid	C00026	C00026	C00026	negative	145	57	0.331	413	0.231	0.431	0.028	20	10	20
X200071	DL-Mandelic acid	C01983	C01983(2R);C01984(2S)	C01983	negative	151.05	77.05	1.402	414	1.302	1.502	0.031	10	20	10
X200072	L-CarnitineHCl	C00318	D02030(HCl);C13533(HCl);C00318(L);D02176(L);C00487(DL);C15025(D)	C00318	positive	162.1	60.2	0.204	415	0.104	0.304	0.028	-10	-20	-20
X200073	DL-2-Aminoadipic Acid		C00956(L)	C00956	positive	162.1	55.1	0.227	416	0.127	0.327	0.014	-10	-30	-20
X200076	2i_Adipic acid_2-Methylglutaric Acid				negative	145.05	83	1.36	417	1.26	1.46	0.017	10	15	10
X200077	(-)-Citramalic acid	C02614	C02614(L);C00815(DL);C02612(D)	C02614	negative	147.05	87	0.576	418	0.476	0.676	0.028	10	15	10
X200079	4-Hydroxybenzoate	C00156	C00156	C00156	negative	137	93.05	1.4	419	1.3	1.5	0.028	20	20	10
X200080	3i_Ethylmalonic acid_Glutaric acid_Methylsuccinic acid	C00489	C00489	C00489	negative	131.05	87.05	1.119	420	1.019	1.219	0.028	20	10	10
X200082	L-Lysine HCl	C00047	C00047(L);D02304(L);C14075(HCl);D02279(HCl);C16440(DL);C00739(D)	C00047	positive	147.1	84.1	0.18	421	0.08	0.28	0.014	-30	-15	-30
X200084	2i_Nicotinic Acid_Isonicotinic acid	C00253	C00253;D00049	C00253	positive	124.05	78.05	0.355	422	0.255	0.455	0.021	-10	-25	-30
X200085	2i_L-Norleucine_D-Alloisoleucine	C01933	C01933(L)	C01933	positive	132.1	86.15	0.604	423	0.504	0.704	0.028	-10	-10	-30
X200086	2i_Quercitrin_Quercetin-7-O-rhamnoside				positive	449.1	303.05	1.369	424	1.269	1.469	0.027	-10	-20	-20
X200087	2i_Rutin _Quercetin-3-O-b-glucopyranosyl-7-O-a-rhamnopyranoside	C05625	C05625;D00190(H2O)	C05625	negative	609.15	300	1.432	425	1.332	1.532	0.014	20	35	30
X200088	2i_(2R)_(2S)-2-Hydroxybut-3-enylglucosinolate	C08425	C08425(2R)	C08425	negative	388.05	97.05	0.408	426	0.308	0.508	0.083	30	25	10
X200089	2i_D-(+)-Melezitose monohydrate_1-Kestose	C03661	C03661	C03661	negative	503.15	89	0.348	427	0.248	0.448	0.028	10	30	10
X210001	Apigeninidin				positive	254.95	171.1	1.403	448	1.303	1.503	0.028	-20	-30	-30
X210002	Luteolinidin				positive	270.95	115.1	1.368	449	1.268	1.468	0.028	-10	-50	-20
X210003	Apigenin				negative	269.05	117	1.626	428	1.526	1.726	0.028	30	35	10
X210004	Luteolin				positive	287.05	153	1.575	429	1.475	1.675	0.014	-10	-30	-10
X210005	Diosmetin				positive	300.05	282.1	1.681	430	1.581	1.781	0.028	-20	-15	-30
X210008	Apiferol				negative	273.1	255.2	1.419	431	1.319	1.519	0.028	20	20	10
X210009	Pelargonidin				positive	271.05	121.1	1.535	432	1.435	1.635	0.028	-10	-25	-20
X210010	Cyanidin				positive	287.05	177	1.467	433	1.367	1.567	0.028	-20	-20	-30
X210012	Cyanidin 3-(6''-malonylglucoside)				positive	535.1	287.1	1.334	434	1.234	1.434	0.083	-20	-30	-30
X210013	Cyanidin 3-(3'',6''-dimalonylglucoside)				positive	621.1	287.05	1.356	435	1.256	1.456	0.05	-10	-30	-30
X250001	Quercetin 3-Glucoside <Isoquercitrin>				positive	465.1	303.05	1.443	436	1.343	1.543	0.014	-10	-15	-30
X250012	Schaftoside				positive	565.15	547.05	1.391	442	1.291	1.491	0.014	-20	-15	-40
X500009	(+-)-Synephrine				positive	168.1	150.1	0.384	459	0.284	0.484	0.028	-30	-15	-30
X500011	Citrinin				positive	251.1	233.05	1.712	461	1.612	1.812	0.014	-30	-15	-30
X500014	Matairesinol				positive	359.15	137.05	1.633	462	1.533	1.733	0.014	-30	-25	-30
X500018	(-)-Epigallocatechin				positive	307.05	139.05	1.302	465	1.202	1.402	0.014	-20	-15	-50
X500019	(-)-Gallocatechin				positive	307.05	139.05	1.302	466	1.202	1.402	0.014	-20	-15	-50
X500024	Aloin				positive	419.15	239.15	1.509	467	1.409	1.609	0.014	-20	-15	-50
X500033	Chelidonic acid				positive	185	97.1	0.519	468	0.419	0.619	0.014	-10	-25	-40
X500039	Arbutin				negative	271.1	108	0.78	470	0.68	0.88	0.028	30	20	40
X500040	Harmane				positive	183.1	115.1	1.42	471	1.32	1.52	0.014	-30	-30	-30
X500044	(+)-Nootkatone				positive	219.2	81.1	1.92	472	1.82	2.02	0.017	-10	-25	-30
X500054	Berbamine dihydrochloride				positive	611.3	192.1	1.338	476	1.238	1.438	0.017	-10	-50	-40
X500056	Cytisine				positive	191.1	148.1	0.806	477	0.706	0.906	0.014	-30	-20	-30
X500059	Gallic acid				negative	169	125.05	0.951	478	0.851	1.051	0.014	20	15	50
X500061	cis-Jasmone				positive	165.15	81.15	1.771	480	1.671	1.871	0.028	-30	-20	-30
X500062	Methyl 2-aminobenzoate				positive	152.05	120.1	1.674	481	1.574	1.774	0.028	-30	-10	-30
X500063	Purine				positive	121.05	94.1	0.642	482	0.542	0.742	0.014	-10	-25	-30
X500064	R-(+)-Citronellic acid				positive	171.15	69.15	1.776	483	1.676	1.876	0.028	-10	-20	-10
X500065	S-(-)-Citronellic acid				positive	171.15	69.15	1.777	484	1.677	1.877	0.028	-10	-20	-10
X500066	Secoisolariciresinol				negative	361.15	165.1	1.523	485	1.423	1.623	0.028	40	25	20
X500076	Verbascoside <Acteoside>				negative	623.2	161.1	1.43	493	1.33	1.53	0.014	30	35	30
X500080	Quercetin 4'-glucoside				positive	465.1	303.05	1.483	496	1.383	1.583	0.014	-10	-25	-30
X500081	Quercetin 3, 4'-Diglucoside				negative	625.15	463.05	1.391	497	1.291	1.491	0.014	30	20	10
X500096	Malvidin 3-Glucoside Chloride				negative	492.1	330.1	1.373	507	1.273	1.473	0.028	10	20	10
X500097	Delphinidin 3-Rutinoside Chloride				positive	612.15	304	1.337	508	1.237	1.437	0.014	-10	-30	-30
X500098	Delphinidin 3-Galactoside Chloride				negative	464.1	301.05	1.33	509	1.23	1.43	0.028	20	25	10
X500099	Cyanidin 3-Galactoside Chloride				negative	448.1	285	1.344	510	1.244	1.444	0.028	20	25	30
X500101	Petunidin 3-Glucoside Chloride				negative	478.1	315.05	1.354	511	1.254	1.454	0.028	10	25	10
X500102	Petunidin 3-Galactoside Chloride				negative	478.1	315	1.351	512	1.251	1.451	0.028	10	25	10
X500103	Peonidin 3-Galactoside Chloride				negative	462.1	299.05	1.365	513	1.265	1.465	0.028	20	20	10
X500105	Petunidin 3-Arabinoside Chloride				negative	448.1	315.05	1.367	515	1.267	1.467	0.028	20	20	10
X500106	Peonidin 3-Arabinoside Chloride				negative	432.1	299	1.381	516	1.281	1.481	0.042	20	20	10
X500107	(-)-Epigallocatechin 3-(3''-O-methyl)gallate				positive	473.1	139	1.447	517	1.347	1.547	0.014	-10	-25	-50
X500118	Apiin				positive	565.15	271.15	1.433	527	1.333	1.533	0.021	-40	-25	-30
X500131	Vicenin -1				positive	565.15	427.15	1.356	538	1.256	1.456	0.014	-20	-20	-20
X500132	Vicenin -2				negative	593.15	353.05	1.337	539	1.237	1.437	0.014	30	35	30
X500133	Vicenin -3				positive	565.15	547.15	1.358	540	1.258	1.458	0.014	-20	-15	-20
A lowercase i in a name indicates the presence of multiple isomers that could not be separated under the MRM conditions in this study.
