# Supplementary material for: A metabolome genome-wide association study implicates histidine N-pi-methyltransferase as a key enzyme in N-methylhistidine biosynthesis in Arabidopsis thaliana
Source: Front Plant Sci. 2023 Jun 8;14:1201129. doi: 10.3389/fpls.2023.1201129 (PMC10285387; doi:10.3389/fpls.2023.1201129)
Supplement: Supplementary file 5 [file Table_4.xlsx]

## Sheet: Supplementary_Table_4
Supplementary Table 4. Metabolomic data from batch #111
									Peak area
									914	915	917	923	926	927	949	971	997	1007	1067	1137	1185	1199	1227	1237	1239	1241	1259	1267	1307	1316	1337	1345	1353	1364	1385	1409	1439	1445	1459	1482	1483	1485	1494	1507	1515	1535	1539	1549	1567
Injection	Serial No	Name	KEGG LIGAND Database	KEGG Name	IS_111_04	IS_111_03	IS_111_02	IS_111_01	1	2	3	4	5	6	7	8	9	10	11	12	13	14	15	16	17	18	19	20	21	22	23	24	25	26	27	28	29	30	31	32	33	34	35	36	37	38	39	40	41
P_003	4	1-Amino-1-cyclopentanecarboxylic acid	C03969	1-Aminocyclopentanecarboxylate; 1-Aminocyclopentanecarboxylic acid					3375.6	1946.9	2626.1	1919	1146	6525.1	2698.9	4329.5	2065.4	1243.9	6405.3	806.2	1488.3	1944.3	4613.3	1944	4337.8	1404	1717.3	1879.9	2393.6	4446.8	1659.8	2395.1	7655.7	1937.6	2839.1	3132.7	1571.4	3832.6	5660.2	924.9	1694.5	2445.4	2582.2	1398.4	2159.5	4529.2	4200.4	3032.1	2041
N_001	10	Citric acid,Anhydrous	C00158	Citrate; Citric acid; 2-Hydroxy-1,2,3-propanetricarboxylic acid; 2-Hydroxytricarballylic acid					8219	4063.4	1588.3	3303.8	1277.1	11062.5	1716.9	2448.9	2966.5	1027.1	4123.4	1094.9	4392.3	3470.4	2775.9	1859.8	2941.1	3704.3	1287.9	1728.8	2514.8	4786.2	1728	4302.9	7501.2	3189.2	7076.9	1936.8	3723.6	3108.9	5953.5	2052.2	1832.5	1642.2	1340	1552	1058.4	2848.4	3053.1	1288	1896.6
P_002	25	1-Aminocyclopropane-1-carboxylic acid	C01234	1-Aminocyclopropane-1-carboxylate; 1-Aminocyclopropane-1-carboxylic acid					1186.4	621.4	1079.4	653.4	578.1	966.3	491.7	594.7	470	452.3	674.4	503.3	833.5	404.9	633.8	312.4	813.3	822.3	514.3	846.9	1046.8	636.8	847.2	575.7	616.3	781.8	629	382.9	685.4	640.3	837.8	820.5	553.1	575.6	573.7	464.2	1118.1	1279.6	520.8	591.7	791.6
P_003	39	Adenine	C00147	Adenine; 6-Aminopurine					38	13.3	29.1	67.5		32.6		188.7	37.3	31.2	25.3	5.4	52.2	52.5	65.4		51.2		29.1	44.9	55.6	53.2	44.3	47.9	156.8	19.4		39.7		69.1	83.8	26.2	23	43.3	32.5	35.6	44.9	30.2		47.3
P_004	40	Adenosine	C00212	Adenosine					12675	7445	6797.7	7291.6	4236.7	8877.7	6459.7	4097.2	7362.2	4206	4026.5	3447.4	6537.6	3890.2	9008.7	8917.8	3761	5217	10728.7	10719.8	7579.7	11398.2	10877.7	8818.5	13170.6	9307.3	4216.3	9946.1	4079.5	6929	12121.8	3497.3	6893.6	12726.9	8833.7	7641	10576.4	4093.3	10758.6	7862.8	4477.2
P_002	41	Allantoic acid	C00499	Allantoate; Allantoic acid					42.5	364	263.3	159.3	74.8	841.7	266.6	458.5	88.8	165.7	777.9	75.1	170.6	128.4	275.7	85.6	215.7	97.7	221.5	146.6	41.6	220.8	127.3	245.1	267.4	166	253.6	220.4	107.1	141.3	960.5	85.8	38.3	202.1	79	93.8	174	1150.4	65	259.9	420
P_001	51	L-Histidine	C00135	L-Histidine; (S)-alpha-Amino-1H-imidazole-4-propionic acid					1425.9	1491.8	1639.4	1604.3	1020.3	2354.4	1233.6	1505.7	1146.9	1259.9	1529.6	1412.2	1584.3	1613.5	1003.3	849.8	1646.3	962.5	1304.9	1370.4	1814.9	1318	1380.2	1314.5	1383.9	1200	1478.4	1192.2	1125.8	1588.8	1593.9	1548.4	1182.5	1088.6	1426.9	1025.2	2100.7	2011.9	1410.3	1350.4	1636.6
P_004	53	L-Methionine	C00073	L-Methionine; Methionine; L-2-Amino-4methylthiobutyric acid					1935	1035.7	1631.5	2508.6	2731.8	2866.1	1383.6	1795	1502.3	2322.4	4323.7	2232.2	2958.5	2114	1638.9	869.3	1563.6	1725.9	1137.8	1770.3	2458.6	1266.2	1023.4	1719.4	2130.9	1623.8	1791.8	1670	1127.7	1041.5	1151.3	1538	1136.9	2504.6	2515.2	1227.9	1653.6	1026.2	2015.8	1543.5	1531.6
P_002	54	L-(-)-Phenylalanine	C00079	L-Phenylalanine; (S)-alpha-Amino-beta-phenylpropionic acid					48063.4	17672.9	24536.8	14874.6	15456.5	35607.6	16613.9	24770.2	21676.6	15386.5	50866.9	13110.4	21862.8	17768.6	21424	14860.2	20644.6	18083.4	16000.3	17623.2	22736.2	18341.9	21644.3	27732.1	46187.6	16939.4	32432.6	15980.1	18611.8	20345.4	29514.4	19157.9	20159.2	24094.6	14239.9	10677.5	17511.6	24088.1	28933.4	24359.7	14606
P_002	55	L-Tryptophane	C00078	L-Tryptophan; Tryptophan; (S)-alpha-Amino-beta-(3-indolyl)-propionic acid					59004.7	49601.9	53395.1	16226.8	38353	53675.9	25290.7	12846.9	11764.2	18832.7	18087.2	37285.5	11651.3	34669	36719.3	26374.5	44038.2	3126.7	34326	73517.6	10112.6	20974	64268.1	10492.7	38244.7	6796.5	13451.1	10273.4	12209.7	44834.4	19174.8	12794.5	8302.1	42243.5	15057.2	38385.2	71157.1	26438.7	74133.1	37690.4	20193.5
P_004	56	L-Tyrosine	C00082	L-Tyrosine; (S)-3-(p-Hydroxyphenyl)alanine; (S)-2-Amino-3-(p-hydroxyphenyl)propionic acid; Tyrosine					7755	6161.5	4174	4843.3	3412.1	6021.9	3198.4	5627	2742	2531.6	11775.2	2649.4	3151.9	4310.3	4109.1	2265.6	3739.8	2139	3196	4577.7	5383.4	4166.4	5416.4	3651.2	7362.7	2527.1	4089.8	2836.6	4016.6	5455.9	6518	2965.7	2542.6	6072.1	3739.1	3397.2	6647	6083.6	6831.8	4796.5	5147
N_001	60	Sucrose	C00089	Sucrose; Cane sugar; Saccharose; 1-alpha-D-Glucopyranosyl-2-beta-D-fructofuranoside					21452.5	14729.2	15752.6	22716.5	15619.5	18583.8	18759	18535.1	17998.7	17277.5	20460.3	15912.3	18389.1	15304.4	17901.7	16727	20103.5	17373.7	15593.2	15103.6	20572.4	18516.9	21068	18205.1	12617.7	20238.4	16572.6	19832.1	19925.3	20699.1	18897.9	20610.8	18868.1	20487.1	13046.5	17489.6	20374.7	15116.2	16709.2	16356.2	20142.4
N_002	95	Methylmalonic acid	C02170	Methylmalonate; Methylmalonic acid					189.4	68.5	148.8	133.7	82.5	170.2	111.7	151.1	216.9	67.2	207.2	88.6	145.9	116.1	261	297.8	216.1	75.6	227.7	245	60	432.1	97.6	226.4	426.3	164.4	155.3	320.6	44.4	371	331.9	102.9	179.6	215.3	371	169.6	145.7	194	332.9	456.5	189.9
P_004	110	Adenosine-5'-monophosphate sodium salt	C00020	AMP; Adenosine 5'-monophosphate; Adenylic acid; Adenylate; 5'-AMP; 5'-Adenylic acid; 5'-Adenosine monophosphate; Adenosine 5'-phosphate					9582.8	6527.2	6178.3	6195.2	7692.3	10743.8	4272.6	5419	4270.4	7132	6783.6	6585.2	6627	7585.6	5604.5	4695.5	9246.7	5538.3	4850.5	6722.6	6270.1	3915.1	7855.1	4913.6	6285.1	4645.3	9217.8	4935.7	4420.7	6837.6	8219.2	7126.2	4770.7	5362.2	4342	5509.4	5429.3	8050.4	9294.6	6421.7	9886.7
P_001	114	Agmatine sulfate salt	C00179	Agmatine; (4-Aminobutyl) guanidine					479.9	649.8	1395.4	3138.3	2029.9	4927.5	637.4	825.8	887	1341.6	1316.8	495	669.6	969.6	953.8	682.7	4246.4	614.5	447.8	1523.2	5113.3	1035.6	791.3	1954.1	339	516.3	639.5	4036.9	1009.2	560.1	1163.3	951.7	713.4	1810.6	345	1034.7	1463.2	1108.6	755.8	1009.7	1550.3
P_001	156	Sinapic acid	C00482	Sinapate; Sinapic acid; 3,5-Dimethoxy-4-hydroxycinnamic acid					10429.9	6930	3730.7	9357	5120	6820.5	13743.8	6859.6	11069.4	8830	13438.2	3258.8	6269.9	11703.8	11000.4	8632.4	11705.4	5452.5	6762.7	4321.5	6383.5	12944	11496.2	14669.4	10556	8156.8	10910.3	19861.2	8646	13050.6	9836.3	5673.9	9607	20765.8	5361.8	4959.8	12591.5	3095.9	10138.7	5493.8	7720.3
P_003	163	Acetylcholine chloride	C01996	Acetylcholine; O-Acetylcholine						991	1350		1346.1	2310.3	791.3	1932.5	1811.9		1911.4				1216.7		3104.9	1203.8	540.5	631.9		1034.5		1344.5	2143.1	1492.4	1622.2	2168.7		676.9			1075.8	1476.3	1608.9		961.9	974.8	921.9	743.4	1009.1
P_002	169	Allantoin	C01551	Allantoin; 5-Ureidohydantoin; Glyoxyldiureide					1070.9	2728.9	1781.6	2224	1641.5	483.2	2296.2	2276.1	2755.4	2637.4	2589.2	499.5	2114.4	1656.6	1440.6	1176.4	1295.1	1227.5	1728.9	1559	2790.2	2278.5	1301.7	2818.9	1277.7	1947.7	1170.2	2835.8	2329.8	1262.9	2379.4	2169.3	1541.6	1935.8	1212.3	1746.3	1483.8	2131.1	1014.2	3071.4	2234.3
P_004	188	Cytidine,cell culture tested	C00475	Cytidine					493.1	15.3	471.2	304.6	291.1	303.8	99	594.1	127.7	145	80.5	183	148.8	96.9	134.9	170.2	194.9	133.1	252.3	203	191.1	195.3	168.9	153.1	1099.4	245.5	99	92.2	185.5	84.5	330	37.6	56	281.7	139.3	218.1	124.5	143.6	50	873.1	4.2
P_001	210	Diethanolamine	C06772	Diethanolamine					2442.8	2481.5	1830.9	2573.5	2197	3059.1	2440.5	2465.9	2251.4	2479.6	2472.6	2505.9	2010.9	2710.3	1805.7	2153.3	1979.7	1907.1	2051.1	1868.1	2838.9	1833.3	2567.4	2273.1	2114.1	2195.6	1728.5	1898.5	2455.8	1870.1	2790.1	2324.6	1983.2	2618.7	2104.6	2551.1	1942.1	1859.9	2400.5	2809.6	1823.3
P_003	220	DL-beta-Hydroxybutyric acid	C01089	(R)-3-Hydroxybutanoate; (R)-3-Hydroxybutanoic acid; (R)-3-Hydroxybutyric acid					23502.2	26020.5	24275.2	21390.5	21791.1	22586.3	24721.7	24554.2	25798	24002.5	26757.2	21697.1	25883	23235.5	26051.1	23206.5	23172.5	24797.1	25074.5	24063.9	21027.8	26643.2	24713	24072.4	22725	23982.1	28584.7	26313.4	24780	25661.9	24481.9	22912.7	23589.2	23858.5	27422.1	26817.5	25327.4	26588.6	21980.8	21931	23552.1
N_001	231	Fumaric acid	C00122	Fumarate; Fumaric acid; trans-Butenedioic acid					161.1	44.5	61.7	284.3	9.3	235.3	173.2	437.4	156.7	17.8	1430	8.3	178.1	527	1043.7	992.3	158.8		121.1	283.9	35.9	422.9	47.1	143.9	1580.7	74.3	927.7	505.9	3.6	668.3	1018	23.9	281.5	620	444	288.4		569.7	1286.9	1123.8	571.2
P_004	235	Glutathione (oxidized form)	C00127	Glutathione disulfide; GSSG; Oxiglutatione; Oxidized glutathione					251.2	187.7	164.7	192.6	31.1	147.4	86.8	66.1	38.1	129.4	55.3	149.9	59.9	33.9	80.5	79.8	102.2	51.3	68.9	39.5	1454.9	168.6	234.1	113.6	23.5	150.6	13.3	72.6	160.9	105.3	90.7	135.7		253.8	133	249.3	160.7	86.1	175	199	92.1
P_001	267	L-Asparagine	C00152	L-Asparagine; 2-Aminosuccinamic acid					555.2	760.4	991.8	993.8	728.1	1032	709.8	1133.1	838.3	743.2	902.6	549	557.9	922	378.4	545.2	661.4	546.5	610.2	674.5	729.2	601.2	687	564.6	671	568.6	661.2	710	637.9	527.7	1650.7	836.1	526.1	649.8	636.6	601.7	648	722.8	713.9	744.9	989.1
P_001	268	L-Aspartic acid	C00049	L-Aspartate; L-Aspartic acid; 2-Aminosuccinic acid					3893.4	4936.6	3524.7	5178.5	4036	5463.9	3032.8	5890.2	2790.5	7586	7907.6	2638.6	4436.3	6699	4011	2092.1	6300.1	4574.1	3330.3	2908.3	2392.2	2499.2	3922.2	3812.2	5164.1	3596.9	5595	2748	7690.5	2755.9	6033.1	4917.3	4125.3	4554.8	2577.4	2962.3	3866.2	4377.7	4290	3185.5	8102.2
P_002	272	L-Glutamic acid	C00025	L-Glutamate; L-Glutamic acid; L-Glutaminic acid; Glutamate					60210.1	35938.2	44798.6	38952.9	42487.2	65590.7	31946.1	20230.4	26924.2	26958	21840	34402.4	30119.9	29767.2	27148.3	18545.8	22359	43621.7	30043.8	36406.9	46236.9	23851.2	48951	37236.1	23740.6	39398.7	28812.4	16810.8	40904	27428	27334.5	43947.6	30241.3	35145.2	32344.7	31036.3	46977.9	34685.6	31720.4	38634.5	31192.7
P_001	273	L-Glutamine	C00064	L-Glutamine; L-2-Aminoglutaramic acid					66.6	234.8	344.1	132.7	54.4	364.6	52.7	205.9	63.5	164.5	352.6	20.6	117.7	141.6	112.7	51	254.2	17.1	64.4	25.4	309.5	129.6	108.5	45.8	192.2	57.6	86.6	83.2	31.1	133.8	498.3	34.7	59.3	42.9	119.8	42.8	138.2	402.1	80.3	63.8	84.4
P_004	274	L-Glutathione (reduced form)	C00051	Glutathione; 5-L-Glutamyl-L-cysteinylglycine; N-(N-gamma-L-Glutamyl-L-cysteinyl)glycine; gamma-L-Glutamyl-L-cysteinyl-glycine; GSH; Reduced glutathione					13350.3	9466.7	9781.3	12352.7	7274.9	10597.7	6479.7	5486.2	6038.5	10062	6417.2	8080.1	7661.6	4497.2	7726	7535	5851.7	7682.7	6359.7	7022	29572.8	10949	14195.9	9622.8	3495	9349.2	5128.9	6592.5	9866.6	9217.3	6895.8	8517.6	7357.6	12716.7	9339.6	11085.4	13249.3	8009.1	12215.4	11072.7	10439.6
P_001	285	L-Ornithine monohydrochloride	C00077	L-Ornithine; (S)-2,5-Diaminovaleric acid; (S)-2,5-Diaminopentanoic acid; (S)-2,5-Diaminopentanoate					472.5	834.3	900	753.5	491.7	603.1	506.7	910.5	492.8	592	853.1	242.8	336	578.9	401.8	229.4	516.3	264.6	367.7	479.2	632	373.2	398.1	428.9	862.1	356.1	575.3	448.1	509.6	306.4	1496.9	420.5	328.4	717.2	401	365.3	580.7	461.3	520.4	580.6	851.5
P_003	286	L-Proline	C00148	L-Proline; 2-Pyrrolidinecarboxylic acid					27823.7	12012.1	32538.2	12024.6	66437.6	146783	11349.9	26532.9	6419.1	10100.5	25299.5	7751.8	96875.8	11301.6	12480.9	3908.5	242339	6594.2	9483	15872	19790.8	43966.4	16417.3	11137.4	15395.7	7735.9	44827.4	7488	11835.3	25907.4	36646.8	8038	7051	11456.7	13519.1	6527.1	40966.4	270724	12965.1	12978.5	54366.2
P_004	287	L-Pyroglutamic acid	C01879	5-Oxoproline; Pyroglutamic acid; 5-Pyrrolidone-2-carboxylic acid; Pyroglutamate; 5-Oxo-L-proline; L-Pyroglutamic acid; L-5-Pyrrolidone-2-carboxylic acid					2904.5	1919.2	2421.4	2046.6	767.7	4973	2301.4	3463.8	1861.8	1029.2	5969.6	666	1387.9	1854.9	3471	1845.7	3644.7	1585.2	1489.7	1947.1	1754	4405.4	1694.4	2220.5	6787.8	1613	2491.4	2948.1	1071.7	3686.5	5301.8	1033.8	1391.5	2128.3	2524.3	1220.2	2310.4	3910.4	3804.1	2626.1	1629.2
P_001	288	L-Serine	C00065	L-Serine; L-2-Amino-3-hydroxypropionic acid; L-3-Hydroxy-alanine; Serine					3502.5	4983.7	2897.8	2668.9	2388.9	3868.8	2498.1	2136.7	1430.7	2257	3388.4	1735.7	2215.1	2224.9	1602.8	943.3	2756.7	1576.9	1549.8	2812.1	3939.6	2209.7	1966.3	2403.5	2264	2070.9	1986.4	1690.4	1634.1	1903.1	4000.6	1856.4	1637.8	2528.2	2111.1	1338.8	2978.8	2834.4	1948	3036.4	2354.2
P_002	299	1-Methylguanidine hydrochloride	C02294	Methylguanidine					133	187.6	263.7	62.3	49	242.1	33.8	165.6	126.3	203.9	225.8	44.1	222.2	149.1	136.4	64.7	190.4	102.5	100.4	143.7	263.3	84.8	108.1	107.8	170.8	108	243.9	62.6	116.7	120.1	257.4	131.7		110.5	178.2	51.7	234.9	375.6	131.7	84.9	165.8
N_002	344	Succinic acid	C00042	Succinate; Succinic acid; Butanedionic acid; Ethylenesuccinic acid					172.9	60.4	109.2	143.3	62.4	145.9	141.8	112.5	209.3	94	207.2	91	156.5	128.9	252.3	306.4	172.8	34.3	158.3	257.2	91.1	359.8	107.4	200.1	377.7	191.1	183.8	315.4	77.2	382.4	362.7	34.2	190.2	230	378.9	184.2	139.7	158.2	302.2	422.6	103.4
P_001	350	Thiamine hydrochloride	C00378	Thiamine; Thiamin; Vitamin B1; Aneurin; Antiberiberi factor					744.2	417.3	889.3	418	420.8	646.4	653.7	502.8	387.8	576.2	829.4	365.4	464.7	379.6	464.6	336.5	675.9	621.8	406.7	671.8	618.6	618.8	467.7	573.9	265.5	344.4	670.3	456.2	727.3	577	406.7	673.4	574.1	353.9	399.6	309.1	535.2	445.5	413.6	321.2	1053.5
P_003	354	Thioglycolic acid solution	C02086	Thioglycolate; Mercaptoacetic acid; Mercaptoethanoic acid; Thioglycolic acid					9120	10270.7	8843.2	8661.9	8710.1	8685.8	9119	9337.9	10016.8	8491.1	10383.8	8435.3	10292.4	9738.7	10940.1	9142.1	8637.5	8832.1	9221.2	9660.9	8788.8	10731.5	9922	9716.4	9491.7	9922	11224.4	10172.9	9483.1	11062.4	8733.7	10042.1	10011.5	9742	11071.3	10550.8	10071.2	10434.8	8922.6	8692.4	9752
P_004	364	Tyramine	C00483	Tyramine; 2-(p-Hydroxyphenyl)ethylamine					1	3	0.7	1.1	2.5	1	5	1.5		1.8	0.2	1.3	1.1	1.3	2.7	1.9		3.6		1.9	0.9	0.8	10	6.5	0.2	28.7	2.3		1	7.4	3.3	2.8	0.9	1.9	4.3	0.3	0.6			2.2	0.2
P_004	365	Uridine	C00299	Uridine					1929.7	763.4	886.2	1311.8	883.6	2339.1	740.1	1354.5	750.9	794.9	1114.5	685.9	855.8	522.8	1699.9	786	1412	718.3	972.7	1088	1555.5	1219.9	1587.9	1219.7	1805.3	938	844.3	1167.6	1107.4	1000.6	1587.6	226.3	446.4	1488.5	784	1088.1	1041.8	544.4	1768.9	1604.1	468.5
N_002	373	Xanthine	C00385	Xanthine					4.1		3.2	2	1.7	2600.8	9.1	1.7	6.2	1	9.1	2	1.2	3.5	2.3		4.5		2.3	6.4		0.3		3.1	9.1	1.6		4.6	0.9	2.1	3.8	4.6	2.4			5.6	4.5	4.2	9.2	0.6	7.1
P_001	379	alpha-Lactose monohydrate	C00243	Lactose; 1-beta-D-Galactopyranosyl-4-alpha-D-glucopyranose; Milk sugar; alpha-Lactose; Anhydrous lactose					29112.6	29605.3	19069.4	24906.7	17835.9	37139.3	24936.7	26573	23546.3	22865.9	31966.1	14965.6	20323.3	21369.6	24060.3	20427.8	26533.8	24596.2	18000.4	20214.8	24705	22416.8	22298.2	26488	16082.2	24841.8	23861	25208.1	23129.7	25419.1	31164.1	26042.7	23078.2	26603.6	19226.5	19350.5	23074.5	23513.8	37373.4	20038.4	33744.7
P_002	389	gamma-Amino-n-butyric acid	C00334	4-Aminobutanoate; 4-Aminobutanoic acid; 4-Aminobutyrate; 4-Aminobutyric acid; gamma-Aminobutyric acid					947.7	781.9	766.9	896	335.1	1175.7	1061.1	1543.4	1070.7	355.4	1776.8	371.6	2229.7	521.1	1234.3	929.6	1906.6	333.3	1023.3	1298.2	1381.1	2024	708.4	975.1	2092.3	739.1	1040.1	1405.7	371.6	1253.4	1632.6	433.8	589.7	974.4	1288.9	774.2	868.5	2157.7	1169	937.8	847
P_002	416	Keracyanin Chloride	C08620	Cyanidin 3-O-rutinoside; Cyanidin 3-O-rhamnosylglucoside						367.1	140.3	552.5		821.4	358.5	4463.8	95.7		1131.3	175.1	851.9	414.3	544.3	117.8	2961.9	293			835.2	557.8		276.3	1043.9	292.2	1854	149.5				296	262.8	142.4		226.8		3354.5			173.9
P_001	419	isorhamnetin-3-O-glucoside							979	217.4	166.4	892.3	544.8	121.9	95.8	31.7	30.2	85.8	194.3	108.7	64.7	170.7	100	69.7	149.8	243.5	256.9	485.8	615.2	163.7	533.3	273	374.1	107.3	106.1	69.5	334	669.4	333.7	55.8	68.7	269.3	55.6	185.4	793.8	213.5	301.1	226.2	250.7
P_002	421	Robinin	C10178	Robinin					118.2	97.3	126.3	207.9	133.7	244.8	161.8	37.5	30.4	107.4	14	40.6	171.5	178.9	132.9	46.3	201.2	243.2	71.2	141	201.4	95.4	110.5	107.6	58.8	81.4	157.3	170.1	106.8	250.9	283.5	278	147.7	27.6	121	182.2	154.2	39.2	292.8	97.5	150.5
P_001	422	kaempferol-3-O-glucoside	C12249	Astragalin; Kaempferol 3-O-glucoside; Kaempferol 3-O-beta-D-glucoside					579.3	42.4	32.7	117.7	108	29.3	6.3		0.4		35.6	7.1	4.1	67.3		23.5	94.5	20.5	5.8	221.3	56.3	0.7	4.9	125.9	205.7	0.9	12.6	1.4	46.1	81.6	98.6	0.4	2.3	1.3	9.7	25.9	142.9	90.3	64.6	55.4	29.9
P_001	432	Hyperoside	C10073	Hyperin; Quercetin 3-galactoside					1964	432	289.6	1500.4	1397.8	440.9	228.1	59.2	106	459	502.2	143.8	151.7	621	214.5	95.2	332.3	681.8	387.5	2107.8	1558.7	431.4	782.3	453	1404.3	100.6	188.7	180.2	957.1	2168	479.1	148.2	153.9	693.8	205.5	364.7	2438.5	930.9	542	498.2	718.9
P_002	458	Procyanidin B2							19.8	21.4	283.1	130	100.1	500.2	128.6		7.4	80.1	6.8	106.8	2	33.6	67.2		820.6	58.1	133.4	95.7	334.2	51.2	450	121.7	46.1		51.6	1.9	120.4	130.1	223.2	115.8	61.5	127.5	2.2	66.5	3.5	53	196.3	144.2	195.8
P_002	459	Procyanidin B1							601.5	109.1	349.1	171.4	159.9	496.2	156.1	36.9	12.6	114.9	44.2	77.4	124.8	34.8	71	81.2	1066.6	36.9	148.1	93.5	357.2	135.9	542.4	222.8	24.8	254.2	26	127.9	30	255.8	376.5	68.7	64.4	119.8	74.5	79.3	51.5	48.8	197.2	160.5	260
P_003	499	N-acetyl putrescine hydrochloride	C02714	N-Acetylputrescine					580.4	985.8	1960.7	5283.7	3109.7	8659	1150.4	1753.6	1409.6	1715.1	2193.8	817.4	806.5	1479.9	1061.3	1244.5	7005.6	725.8	810.6	2418.6	10115.2	1561.9	1378.5	3159.4	410.6	930	929.1	6731.7	1835.2	1161.2	1825.6	1496.2	1441.3	2942.6	543.3	1749.3	2883.8	1681.8	1240.6	1617.5	2910.8
P_001	502	L-saccharopine	C00449	N6-(L-1,3-Dicarboxypropyl)-L-lysine; Saccharopine; L-Saccharopine; N-[(S)-5-Amino-5-carboxypentyl]-L-glutamic acid					1126.2	51.4	758.2	118.2	317.4	1253.5	51.1	78		163.6	135.1	189.9		172	68.2	159.1	337.6	103.2	245.9	157.2	235	266.8	625.8	476.6	191.9	207	490.1		225.5	124.6	117.3	100	67.2	188.8		254.6	521.4	743	124.3	548	123.3
P_002	605	L-beta-homoglutamine-HCl							56.2	85.1	42.6	60.6	86.2	86.2	83.5	111.3	2.9	64.1	25.5	20.9	58.7	85.3	7.7	36.7	22.7	56	7.4	45	188.2	14.5	15	16.6	47.7	107.4	2.1	52.2	169.4	34.2	77.2	67.7	8.2	28.2	44.9	120.1	47.9	59.6	43	17.8	17.9
P_003	618	L-beta-homothreonine							3019.9	3962	2832.1	4104.3	2947.9	4014.1	2388	4705.8	2401.2	6028.4	7046.5	2453.4	3390.4	5191.2	3245	1659	4703.9	3862.1	2919.7	2273.7	1975.7	1975.9	3105.3	3542.1	4136.7	3240.7	4433	2218	6501	1863.8	4838.1	3947.3	3088.6	3430.9	1965.3	2522.9	3015.5	3302.3	3345.7	2729.4	6562.5
P_002	655	Syringic Acid	C10833	Syringic acid					385.8	50.8	562.6	303.1	78.5	537.9	35.8	63.7	123.5	29.4	62.9	25.4	69	55.7	42	83.8	378.9		140.9	174.1	13.5	105.2	220	16	88.7	47	31.5	42.5	11.2	393.4	114	16.5	8	242.5	275.1	183.7	84.6	102.3	171.2	207.9	52.3
P_002	675	5'-Deoxy-5'-Methylthioadenosine	C00170	5'-Methylthioadenosine; Methylthioadenosine; S-Methyl-5'-thioadenosine; 5-Methylthioadenosine; 5'-Deoxy-5'-(methylthio)adenosine; Thiomethyladenosine; MTA					510.7	674	514.2	332.7	401	605.9	214.3	277.4	180.2	490.9	356.8	362	160.4	188.5	253.3	184.8	342.3	227.4	177.9	436.8	665.9	197.1	496.3	141	546.7	234	238.8	137.8	460.1	645.8	1023.4	260.7	128.2	447.9	305.9	190.6	477.1	320.2	568.4	358.2	340.2
P_002	681	sn-Glycero-3-phosphocholine 1:1 cadmium chloride adduct	C00670	sn-glycero-3-Phosphocholine; Glycerophosphocholine					9164.9	4807.3	5695	3556.8	3277.9	5322.3	6730.9	4157.8	3356.3	4048.6	8111.5	3520.9	4005.1	2755.6	5093.6	3635.2	6834.4	5166.1	6068.3	2716.3	7303.1	4623.2	6495.2	5604.6	6326.6	6893.1	3374.9	3528.1	2195.3	5320.5	4054.6	4921.8	4576.5	5317.2	3401.9	3994	9160.8	5993.4	6376.4	6532.9	4776.7
P_002	695	L-allo-threonine	C05519	L-Allothreonine; L-allo-Threonine					810.7	958	1516.1	703.1	526	1020.1	477.9	811.3	477.7	851.5	1492.7	404.4	1349.7	870.8	807.9	366.4	1145.1	586.2	463.1	987.7	2182.9	879.9	645.1	722.7	1109	672.5	792.2	685	762.1	680.2	1386.4	847.9	594.3	714.6	980.3	564.4	960	2304.7	725.9	648.1	1184.1
P_003	698	Lignoceric Acid	C08320	Tetracosanoic acid; Lignoceric acid					2756.3	2818.2	2686.7	2676.8	2532.8	2307.8	2762.3	2870.8	2799.3	2648.1	3115.5	2583.7	2829.7	2573.2	2830.5	2895.3	2711.4	2882.9	2994.3	2581.1	2456.1	3191.7	2796.9	2831.5	2764.2	2920.2	3064	3145.2	2527.4	3175.2	2906.1	2711.3	2798.1	2694.4	3583	3295.3	2974.9	3141.7	2292	2602.5	2322.1
P_003	699	dUDP	C01346	dUDP; 2'-Deoxyuridine 5'-diphosphate					27671.7	26753.7	27531.4	27291.4	24659.6	25911.4	29731.1	27302.5	29083.4	27621	28758.1	27120.7	30478.9	28097.8	30302.4	25364.3	27848.1	27028.5	30500.8	27650.1	26090.2	31277	29461.2	27685.6	27327.7	29135.2	30929.4	30128.7	28759.6	30976.7	29717.7	27848.3	28664.6	28036.6	32695.6	32124.7	29080.1	32144	27415.4	23762.2	27297.2
P_001	735	Vanillin	C00755	4-Hydroxy-3-methoxy-benzaldehyde; Vanillin; Vanillaldehyde; 4-Hydroxy-3-methoxybenzaldehyde					2634.7	55.9	2158.2	2338.9	1981.2	2241.9	1975.2	2627.9	2224.5	1799.3	1825.3	1434.3	54.5	2250.1	2580.3	53.2	2407.8	2268	86.3	1560.6	1389.9	1316.4	45.4	2382.3	2074.9	2259	1562.8	1679.6	1575	2021	1881.5	2598.1	2740.6	41	1466.5	40.5	1185.5	1257	1450.3	1539.7	2220.1
P_003	764	3-Hydroxypyridine								1.6	464.8	286.1	25.2	1611.8	356.2	81.5	58.2	57	75.3	394.7	30.4	202.4	242.1	13.9	35.5	22	12.4		19.1	19.7	57.8	46.8	18.9	495.6	29.5		26.3	710.4	59.2	52.2	82.4	66.2	10.2	14.7	444.7	53.7	1249.4	429	30.5
P_001	853	luteolin-3',7-di-O-glucoside							3.5		5.4	2.7		32.6	23.6	360.4	1.3	19.5	44.2	2.2	2.2	2.9	159.3	1.1	47.6	10.4	4.4	9.2	4.7	51.7	9.4	5	1		121.8	2.3	2.2		75.6	5.6	2.8	1.2	1.3	1.8			1.2	1.4
P_003	900	N-acetyl-DL-serine							71.6	47.6	18.7	1.9	61	61.8	28.7	235.3	33.6	8.1	124.9	5.9	29.6	63.7	48.1	73.2	107.7	8.7	12	19.6	25.2	28.4	31	35.1	180.8	10.7		83.8	12.4	57.5	79.4	18	5.3	68.8	49.1	15.9	12.5	246.9	222.5	86.9	8.6
P_001	967	3-Methyl-L-histidine	C01152	N(pi)-Methyl-L-histidine; 1-Methylhistidine; N-pros-Methyl-L-histidine					27.7	62.2	1294	656.8	48.5	4175.8	486.6	60.9	12.8	47.8	31.3	807.4	32.1	461.3	239.1	0.5	5.8	31.3	6.5	20.4	46	31.3	64.3	4.1	14.6	744	28.4	10.3	51.6	1376.4	52.4	73.6	31.3	19.2	3.6	49.4	1144	19.7	1976.9	1095.5	31.6
P_003	1012	3-hydroxy-3-methylbutanoic acid							1118.2	506.7	768	777.2	559.1	812.5	789.1	678.7	894.4	626.7	808.3	1092	853		663.5	784.8	216.6	191.2	553.9		783.9	319.3	828	678.5		603.9		477.4	233.2	664.1	605.8		141.7	611.8	748.4	255.4	474.6	496.9	428.8		864.4
P_003	1016	Choline chloride	C00114	Choline; Bilineurine					18700.4	19454.3	18802	16133.2	16922.4	17308.6	17931.6	18083.2	18031.8	17522.9	19743.3	17125.7	19839.1	18341	20491.4	17643.6	18137.3	18764.6	19408.6	16876.5	18013.2	19824.2	19286.8	18504.3	18389.6	18392.5	20888.7	21014.1	17799	21421.6	19372	18117.7	18410.9	18719.1	21339.1	19206.2	20136.2	20061.3	17785.5	16768	18804.8
P_002	1024	O-Phosphocholine	C00588	Choline phosphate; Phosphorylcholine; Phosphocholine; O-Phosphocholine					4701.3	1465.6	1416.3	450.3	424.9	771.2	1698.2	1181	880.6	915.2	786.5	1014.9	724.9	836.7	2394.6	863.7	666.2	335.8	935.2	906.1	3241.9	346.1	1140.4	796	1875.7	1853.4	585.6	234.8	1142.3	717.6	1221.5	797.3	462.2	324.8	818.4	575.2	634.4	1205.9	336.2	755	367.3
P_003	1026	Trigonelline hydrochloride	C01004	N-Methylnicotinate; Trigonelline; Trigenelline; 1-Methylpyridinio-3-carboxylate; Betaine nicotinate; Caffearin; Gynesine					16.4	26.9	292.9	123.8	513.5	538.8	30.7	433	128.8	36.1	247.8	18.4	59.3	2	5.7	1.2	1167.7	11.9	11.7	125	215.8	17.2	61.2	21.3	89.5	52.3	229.2	386.2	18.5	40.6	143.9	20.3	41.9	21.1	1.9	0	65.1	789.1	4.9	6.9	12.6
P_003	1064	1-Isothiocyanato-8-(methylsulfinyl)-octane							55.1	19	16.3	20.7	6.7	42.4	37.5	25	41.9	3		14.4	63.8	13.8	26.3	17.1		7.5	6.3		13.8	28.1	5.8	20.2	11.1	23.3	33	15.1	3.3	39.7	23.1		23.1	17.9	21.2	32.5	3.6		9.4	31.1	2.9
N_003	1070	But-3-enylglucosinolate	C08415	Gluconapin; 3-Butenylglucosinolate					75.4	1.6	0.1	33.9	0.4	477.7	1222.4	5563.3	904.1	8.2	7184.5	0.4	80.7	0.8	50.4	8.1	175.3	35.2		331.6	2664.1	140.5		0.3	5.2	349.9	18.9	90.3	8781.1	4	2.9	143.2	102.9	2.5	5.4	1.5	2.3	0.7			1.2
N_002	1076	4-(Methylsulfinyl)but-3-enylglucosinolate	C08420	Glucoraphenin; 4-Methylsufinyl-3-butenyl glucosinolate					0.5	3.4	2.9	14.8	4.4	3.9		7.4		37.6	11.2			0.6	2	1.7	7.5	24.4	1.6	0.3			1	22.3	1.7	31.9								0.5	1.1	1	4.9	1.6	1.4	0.9	3.1
N_003	1078	Benzylglucosinolate	C02153	Glucotropaeolin; Benzyl glucosinolate					0	18.1				9.1	1.7	2.1	0.9	2.4		0.1			1	3.3		1.1	1.2	0.2		2		0.3		0.4		0.3		5.7		0.4	1.7				4.4	2.9	10.1		3
N_003	1079	Gluconasturtiin	C08417	Gluconasturtiin; 2-Phenylethyl glucosinolate					1.7	20.6	1.3	1111.9	1.8	11.1	471	344.1	314.1	22.4	1306.1	16	317.7	7	3.8	0.6	0.5	7.2	5	2.9	237.1	3.4	11.7	953.4	0.4	257.9	205	324.1	398.6	14.7	396.2	549.4	495.3	1.6	3.2	0.7	0.1	9	7.1	3.2	11.9
N_003	1081	p-Hydroxybenzylglucosinolate	C08426	Sinalbin; p-Hydroxybenzyl glucosinolate					0.6	1.9	3.9	0.9	0.6	2.8	3.2	0.8	1.7	3.4	1.5	2.1	4.3	1.5	0.1	5.3	1.8			0.6	1.7	1.1	2.2	2		2	5.1	1.1	2.3	2.2	2.5	1.8	2.5	2.1		2.4	0.7	0.5	0.2	2.3
N_003	1082	(2R)-2-Hydroxy-2-phenethylglucosinolate									1.4		1.2		5.8	3.1	0.4		0.5		9.6	2.6	0.2	1.9		0.8	1			3.4	1.6			3.8		15.2			15.6			0.6	1	2.4			1.8		0.9
P_003	1097	DL-Pipecolinic acid	C00408	L-Pipecolate; Pipecolinic acid; Pipecolic acid; 2-Piperidinecarboxylic acid					9929.4	1559.9	17495.8	1903.2	26139	3254.5	1980.8	2064.1	5153.3	7029.4	2269	1364.6	4513.6	1841.2	4669.9	2041	2039.7	2411.9	572.2	3574.6	7349.4	1117.4	782.5	1767	6769.9	1583.1	1976.6	913.6	1957.1	15065.6	2667.5	5312.5	3355.7	881.8	1974.6	1356.3	4511.6	2939.4	5091.1	4263.5	4271.6
N_001	1099	D-(+)-Raffinose pentahydrate	C00492	Raffinose; Melitose; Melitriose; Gossypose; 6G-alpha-D-galactosylsucrose					1588.4	4531.1	773.9	1273.9	984.7	7332.5	2737.8	2600.4	2282.9	2152.3	4112.6	1229.7	1001.1	2164	1105.4	2295	1610.4	1711.2	1005.9	1101	2003.1	1347.4	1096.1	2003	1214.1	1381.6	1656	1817.3	1792.7	2326.1	3487.2	1451.1	1464.4	2314.6	1892	1219	1404	1336.2	7810.4	1444.5	4559
P_002	1128	cyanidin-3-O-rhamnoside chloride							151.4	298.3	180.8	432.9	184.3	491.3	236	3413.7	159.8	97.3	754.5	157.9	531.6	268.6	421.4	142.6	1919	348.6	146.6	175.6	516.5	399.8	165.7	231.6	785	324.1	1152.7	213	105.6	131.5	341.1	258.6	243.2	132.8	207.6	168.8	120.9	2311.5	188.9	158.9	212.7
P_003	1144	S-Methyl-L-cysteine							9.8	1.5	48.1	200.7	15.9	1.9	2.8	50	0.2	238	70.2	0.6	10.6	5.9	3.3	27	0.6	3.5	3.3	5	369.7	7	0.6	16.2	1	22	2.3	16.7	2.5	16.4	59.4	18.1	1.7	5	11.8	2.4	39.3		0.8		4.4
P_002	1152	Betaine	C00719	Betaine; Trimethylaminoacetate; Glycine betaine; N,N,N-Trimethylglycine; Trimethylammonioacetate					1519.5	721.5	972.3	869.9	1029.3	1182.2	1233.7	2385.8	962.5	1123.5	1434.8	1238.1	893.6	1057.1	895	903.3	1046.9	795.6	913.7	873.9	1251.3	823.9	935	934.5	1897.9	1113.8	931.2	725.6	880.4	829.7	1174.9	1366.2	814	764.9	809.3	672.5	1148.1	954.5	1016.9	1223	1560.5
N_001	1169	Quercetin-3,7-O-alpha-L-dirhamnopyranoside							2706.4	5461	2644.4	5014.3	6787.4	5661.6	5783.6	5378.2	6366.6	6096	6452.4	2563.2	6234.8	3404.1	4275.9	6283.9	8020.8	5197.6	3482.6	3977.9	6588.7	3721.2	9855.9	2776.7	4287.6	6102.6	6940.4	5892.5	3694.2	7063.2	6494.8	7665.7	6387.2	4736.1	2616.9	3612.7	5699.8	2456.6	4019.7	4788.8	4535.2
N_003	1174	Quercetin-3-O-alpha-L-rhamnopyranosyl(1->2)-beta-D-glucopyranoside-7-O-alpha-L-rhamnopyranoside							533.1	700	744.1	954.3	1084.7	660.6	1083.1	1258.7	1569.7	644.4	574.8	1289.6	1129	1621.1	1103.1	1615.7	796.1	882.1	1350.2	1688.5	660	835.8	2504.4	961.5	2355.3	2024	1591.6	631.2	316	360.6	616.8	2446.9	2241.3	2563.6	774	1374.3	1094.3	1669.5	874.1	995.6	907.2
N_001	1179	Sinapoyl malate	C02887	Sinapoyl malate; Sinapoyl-(S)-malate					35698.3	7792.5	6857.3	2432.8	17392.5	7977.8	7865.8	2852.8	16738.8	4196.2	3246.1	7026.1	3437.5	37219.1	20911.6	5612.5	23704.9	8169.1	4570.3	6812	1639.3	22973.8	5420.5	16370.4	15059.5	8500.3	28097	5587.4	8914.9	16666.8	14938.4	6308	5246	25103.7	8489.2	11560.2	2175	5772	14668	7068.3	4083.8
N_001	1181	1-O-b-D-glucopyranosyl sinapate	C01175	1-O-Sinapoyl-beta-D-glucose; 1-O-Sinapoyl beta-D-glucoside					5728.1	17946.7	872.1	12120.6	2218	6759.5	17692	3250.6	3568.6	14668.9	4827.2	2898.6	13949.3	724.8	4304.6	5689.6	4439.1	9317.4	4188.7	1068.7	10914.2	4556.5	14815.9	9310.3	210	7733.8	3395.4	8785.7	16200.3	9805.6	4163.7	17873.4	15048.6	12898	2174.1	4178.4	16737.9	990.8	12480.1	5215.2	11758.5
P_002	1182	Sinapine	C00933	Sinapoylcholine; Sinapine					2.61896e+06	2.44984e+06	2.40619e+06	2483496	2.58889e+06	2636634	2.5244e+06	2312400	2.55164e+06	2630801	2.8461e+06	2.38595e+06	2.44753e+06	2.46885e+06	2383016	2.2796e+06	2.29268e+06	2.68048e+06	2.05003e+06	2.42419e+06	2443310	2.25458e+06	2.46537e+06	2.59502e+06	2461902	2398367	2.45414e+06	2.66688e+06	2595517	2.79694e+06	2.55533e+06	2.72671e+06	2259055	2.48509e+06	2.68083e+06	2.38703e+06	2.45798e+06	2.59563e+06	2.96206e+06	2.33585e+06	2.58989e+06
P_002	1219	Quercetin-3,4'-O-di-beta-glucopyranoside							1.1	11.6		32	28.1	45.3	6.7	111.2	0.8	17.8	11.7	16.5	37.5	10.7	115.4		41.7	12.2	47.3	15.6	19.5	101.5	42.2	19.5	5.8	2.6	369.5		2.5	21.9	45.8				13.4	0.8	28.9	0.6	0.4	15.3	47.1
P_002	1223	Delphinidin-3-O-(6''-O-alpha-rhamnopyranosyl-beta-glucopyranoside)	C16315	Tulipanin; Delphinidin 3-O-rutinoside					706.3	632.5	869.7	1177.8	1327.7	727.8	1051.2	1766	2119.9	810.9	812.7	1634.3	1009.1	1551.7	1368.5	1871.3	1164.2	984.3	1339.6	2272.9	849.3	1084.4	3115.4	1068.1	3419	2817.2	2173.5	621.5	477.9	611.9	818.7	3562.7	2600.1	3258	1089.3	1815.1	1502.6	2854	921.2	1484	1134.9
P_003	1251	alpha-Tocotrienol	C14153	alpha-Tocotrienol					4567.2	5047.6	4660.3	4377.8	4254	4674.8	4476	4701.3	4594.7	4349.3	5518.4	3810.5	4885.9	4656	5673.3	3929	4826.4	5032.3	4961	4246.4	4056.4	5047.2	4747.9	4519.5	4896.3	4995.2	4785.7	5001.2	4323.4	4848.6	4759.8	5287.4	5026.7	4336.7	5687	4670.8	5330.5	4976	5011.1	4399.5	4759.3
N_001	1261	Stachyose n-Hydrate	C01613	Stachyose					2196	3516	1395.8	3753.1	1964.6	3937.1	4759.4	5901.5	5436.8	6591.1	4688.1	2113.4	2718.8	2626.6	1746.8	3790.6	2374.9	3726.6	2007.2	1633	7220.6	1787.6	1187.7	3813.1	1557.6	2981.7	3722.9	3116	5801.4	3098.6	6222.8	5181.1	3921.7	3751.4	2482	1430.2	2979.4	2010.9	4411.6	1959.3	6037.4
IS	100001	Lidocain			9893.1	9392.8	8764.2	8116.6	9184.1	9253.6	9457	8880.6	8499.8	9147.7	9614.5	9536.3	8895	8790.8	9421	9198.4	8852.3	8906.2	9781.7	8582.8	8746.5	8722.2	8912.6	8741.6	9282.6	9080.6	9282.5	9140.4	8990.6	8810.6	9057.1	8744.6	9448.8	8846.3	9135.9	9110.3	8548.8	8539.5	9335.4	8775.4	8922.8	8812.6	9128	8892.1	8844.8
IS	100002	10-camphorsulfonic acid			12327.8	11876.1	10074	8389.2	9564.5	10052.4	10574	9957.8	9467.3	9528.9	9525.9	9918.2	9286.2	8940.5	9313.7	8799.2	10339.3	9285.7	10803.3	9426.8	9844.5	9819.5	9964.9	9238.8	8810.3	10234.5	10245.1	10110.6	9541.1	9554.1	10141.4	9540.6	8738.2	9730.3	9949	9901.2	9940.7	9441.1	9054.1	9331.7	10473.1	10025.5	9137.5	9757.3	9826.5
N_001	100003	sinigrin	C08427	Sinigrin; 2-Propenyl glucosinolate					4816.4			8.1		9276.4	66.4	1155.1	192.9	9.3	952.6		0.9		13935.9	2499.6	15079.6	5.5	9.4	934	798	9517.6			78.7	1	1.2	0.3	1217.3		8	1.3	0.4		12.9			33.4	1445.2	4.6
N_001	100004	3-Methylsulfinyl-n-propyl-glucosinolate	C08411	Glucoiberin; 3-Methylsulfinylpropyl glucosinolate					3563.7	29795.9	2163.9	212.8	257.5	2053.4	3.6	2.9	1.5	216.3	2.5	1028.5	67.5	71.6	4558.3	2548.6	5819.7	1.5	1576.7	161.6	708.2	10994.2	20096.9	141.6	872.2	9.9	239.8	8	0.6	24068	144.9	19.9		6734	3039.8	4677.2	35779.5	1282.9	15532.2	2992.8	44043.2
N_001	100005	4-Methylsulfinyl-n-butyl-glucosinolate	C08419	Glucoraphanin; 4-Methylsulfinylbutyl glucosinolate					79.4		113.2			4.6			1092		1720.2		2837.4				2.1	2124.5					4	3861.4	71.7	3616.6	1053.7	5007.2	1297.9	460.2		8658.7	6922.2		166.5			93.9	205.1	118.6
N_003	100006	5-Methylsulfinyl-n-pentyl-glucosinolate							1.7	32.6	19.2	954.8	0.8	1.6	188.1	68.3	198.1	1045.9	103.4	12.5	325.4	6.1	20	18.8	48	243.8	50.5	1.4	746.8	27.3	20.1	329.3	11.6	18.3	32.7	281.7	150.7	55.1	48.4	1197.8	807.9	1.2	33.7	34	12.4	7	18.3	20.8	43.6
N_003	100007	6-Methylsulfinyl-n-hexyl-glucosinolate							170.8	89.3	48.5	1218.4	32.8	116.6	554.1	330.7	443.4	1347.1	390	107.3	341.2	43.3	114	64.7	164.6	409.6	232.6		1258	70.9	123.7	317.6	62	465.2	8.6	454.7	237.7	88.2	214.9	988.3	780.9	167.1	95.1	144.5	86.8	182.1	84.3	69	158.3
N_003	100008	7-Methylsulfinyl-n-heptyl-glucosinolate							1456.6	1364.9	1414.5	6531.6	710.1	1312.4	5170.2	7067.5	3612.8	7459.3	8767.8	1518.5	3927	880.1	1791	1702.1	2170	2337.1	3837.3	2091.6	8739.9	1917.4	1984.3	3486.8	1585.5	5148.4	1614.5	3481.7	3620	1731.8	2849.6	7625.4	5256.2	1450.4	1768.8	2181.6	2216.5	1946.1	2066.1	1435.8	1752.9
N_003	100009	8-Methylsulfinyl-n-octyl-glucosinolate							36759.4	24308.7	24649	34914.6	23842.3	43463.4	44143.9	56194.4	23074.1	40281.6	37570.2	36198.9	27183.4	27646.1	28611.5	35711.7	44757.9	21535.9	48599.6	38987.2	45626.8	34240	35422.9	29215.7	32871	33934.2	27797.9	30038.5	29923.6	37986.2	36623.2	38396	31406.4	29278	33273.4	33575	30654.1	35601.6	43672.5	24419.1	30022
N_003	100010	3-Methylthio-n-propyl-glucosinolate							16021.8	59133.3	20752.9	213.5	11591.7	35020.4	24.7	55.7	176.6	169.5	156.2	12693.2	186.2	2434	23176.1	21312.5	21263.6	16.9	7201	2360.4	881.2	24786.8	40837.9	4158.4	11497.4	227.6	1797.6	528.7	189.7	36264.8	3719.2	107.8	72.4	28646.8	35734	21549.8	49782.2	9874.8	39273.4	18477.4	48394.5
N_003	100011	4-Methylthio-n-butyl-glucosinolate	C08409	Glucoerucin; 4-Methylthiobutyl glucosinolate					4310.5	4784.9	5533.3	171502	5484.3	2443.2	70483.9	79210.9	74399.4	189798	103672	7446.1	151597	5027.2	3133.9	5013.9	2178.6	123135	3531.7	358.6	125550	5119.6	5037.9	160000	4044.2	132337	40041.1	154637	74733.8	6652.9	130118	158766	124868	5374.9	6564.8	5663.6	4644.5	4348.5	6276.2	5692.3	5485.8
N_003	100012	5-Methylthio-n-pentyl-glucosinolate							64.8	106.5	117.3	5319.5	82.2	72.9	3000.2	849.1	2489	5829	2072	188.5	3918.7	72.2	104.5	135.9	141.3	3184.9	130.1	78.6	2646.2	94.7	112.9	2719.4	87.4	3847.3	399.9	2167.3	1959.4	142.8	1168.1	4415.2	3569.9	134.9	118.2	224.9	70.9	125	123.7	169	96.1
N_001	100013	6-Methylthio-n-hexyl-glucosinolate							704.5	756.5	801.7	5884.3	804.6	1008.3	8622.1	6095.6	6742	6883.2	12013.7	897.4	5930.4	703.4	903	829.1	1239.8	4430.1	403.7	726.9	5036.1	686.5	764.6	3244.2	678.5	4506	1636.5	2807.5	5075.7	951.5	3343.6	4416.9	3733.6	774	726.3	826.3	694.2	917.9	814.2	802.4	1011.2
N_001	100014	7-Methylthio-n-heptyl-glucosinolate							15392.9	10762.5	15143.8	32660.4	10828	16793.1	47918.4	48746.9	44733.1	37823.2	76625.9	15803	32502.9	12021.1	14554.8	13981.8	15337	27379.9	6755.3	15039.4	33579.4	11309.5	11594.3	21367.8	13093.5	26645.2	16231.7	20802.7	47645.6	11710.7	28211.9	29810.6	22019.2	12853.6	14682.7	14586.3	12049.5	12286	14262.8	13189.3	16323
N_001	100015	8-Methylthio-n-octyl-glucosinolate							99882.5	78200.7	92934.1	62391.2	94089.5	113984	146586	138125	76996.3	68759	105811	102516	68326	106814	91110.5	128407	98572.7	94568.3	37965.8	106823	73277.1	76408.4	81237.7	72690.6	83556	56007	69657.2	50138.9	134448	103968	130410	47936.8	42321.7	92431	93732.5	86724.3	61901.6	83240.4	102688	86615.5	89389.5
N_001	100016	3-Hydroxy-n-propyl-glucosinolate							3650.5	1278.8	16909.6	332.9	10218.1	928.9	43.5	278.7	365.2	327.2	275.4	12285.8	240.5	6849.5	4000.3	2617.9	193.4	14.7	12804.5	15321.4	540.2	3588.4	4259.4	802.1	6913.5	684.1	1604.2	531.6	275.8	1294.3	83.1	694.6	467.9	2843.7	12753.2	10201.9	2123.4	15141.4	6389.6	11412.7	1821.5
N_001	100017	4-Hydroxy-n-butyl-glucosinolate							16.6	1.2	0.6	1624.2	0.9	10.6	967.1	391.6	1238.1	95.3	493.3	12	1531.1	4.5	1.5	32.7	1.2	1268.5	11.2	59.4	2294	36.1	2.1	193.2	0.6	3150.7	905.2	2206.2	1044.2	3.1	182.9	6031.8	3718.8		1.4	1.8	0.4	2.6	3.6	0.6	5.3
N_001	100018	3-Benzoyloxy-n-propyl-glucosinolate							56284.4	24217.4	62939.4	20013.7	52928.8	46219	1978.7	4127.5	7494.2	8501.5	7230.8	71748.4	11315	72946.6	56167.4	41913.1	1641.2	1446.7	65518.2	59043.9	15236.3	45737.4	40305.3	22636.9	63413.6	11400.8	39144	16003.4	12125.8	47450.6	4645.7	17307	12502.6	74296.5	63707	62592.8	43955.4	69825.6	91374.6	67872.5	26434.9
N_001	100019	4-Benzoyloxy-n-butyl-glucosinolate							328.1	45.2	3.8	51889	6.8	258.4	25045	3556	17444.8	1320.6	7164.8	6.8	30807.3	62.7	123.8	171.4	31.9	49486.9	3.1	82.8	29023.2	495.1	13.6	3120.7	12.2	34605.7	9641.3	39694.4	25261.3	104	10126.7	55860.9	50878.4	28.9	3.7	0.9	8.2	22	11.9	5.4	70.7
N_003	100020	Indol-3-ylmethyl-glucosinolate							2560.7	824.9	944.6	8362.7	874.6	2647	1663.2	2182.6	2566.2	1504.8	1756.9	2661.8	1126.5	1122.4	3720.4	5161.5	1459.9	1951.1	537.8	1053.2	814.6	1742	1278.3	525	1052.9	1028.6	2666.8	6440.4	915.4	627.4	1077.8	10941.5	9980.6	2126.7	1103.7	1370.7	1039.3	3343.2	4166.1	1804.3	3496.2
N_001	100021	1-Methoxyindole-glucosinolate								7.8	3.4	44.4	9.6	40.9	19.6	72.1	49.2	75.6	35.7	55.6	17.5	5.5	13.2	13.7	11	0.7	43.2	17.3	37.2	47	153.8	98.6	33.9	57.3	4.4	30.5	50.1	90	71.7	31.7	21.7	54.6	2.3	30.8		2.3	146.7	10.7	11
N_003	100022	4-Methoxyindole-glucosinolate							13.9			47	0.9		15.3		5.2			1.8	1.8			16.6			9.3		166.3	7.5	3.7	2.6				5.7		7.1		30.3			16.2		4.3		11.2
P_004	100024	L-Leucine, (Cell Culture Reagent, Crystalline)	C00123	L-Leucine; 2-Amino-4-methylvaleric acid; (2S)-alpha-2-Amino-4-methylvaleric acid; (2S)-alpha-Leucine					1277	916.7	636.6	808.1	402.1	1125.7	264.1	519.1	267.8	526.4	1073.1	312.2	960.8	357.8	589.6	263.5	1502.5	255.2	364.6	683.6	893.1	789.5	491.4	529.8	1090.8	311.9	600.4	422	202.7	687.4	1008.2	296.7	247.8	582.8	434.7	342.8	870.2	1055	556.2	570.9	817.2
P_004	100025	L-Isoleucine	C00407	L-Isoleucine; 2-Amino-3-methylvaleric acid					954.3	825.1	577.5	657	435.2	957.4	195.2	287.4	225.1	367	463.5	261	730.6	402.5	324.9	229.5	794.8	174.3	156.9	578.7	691.7	492.7	468.2	418	754.1	311.8	396.7	236.4	186.7	430.3	641.3	231.8	173.4	476.2	297.1	260	560.7	913.2	366.8	522.1	427.4
P_001	100026	S-Methylmethionine												292.4					253.8	33.6	124.8	286.1	43.9		209.7				191.9		39.8	290.1					181.1		59.5		109.9			309.1	321.3	69.1	293.4		393.6
P_003	100027	Methionine sulfoxide							364.2	284.2	111.1	285.4	164.3	413.7	52.1	403.2	127	176.7	372.1	136.9	346.1	478	241.5	104.5	527.5	133.9	235.8	321.1	847	270.6	184.2	193.4	583.1	145.5	447.8	304.8	138	187.2	408.5	182.8	162.5	266.8	285.2	185.7	102.6	638.9	201.9	107.7	310.8
N_001	200001	2i_Kaempferol-3-Glucoside-2"-Rhamnoside,-7-Rhamnoside_Kaempferol-3-O-alpha-L-rhamnopyranosyl(1->2)-beta-D-glucopyranoside-7-O-alpha-L-rhamnopyranoside							58.9	84.5	68.6	264.4	8.9	359.8	117.8	2239.6	26.4	0.9	358.9	49.8	338.8	137.7	262.8	108	1211	125	68.1	1.5	391.2	223.3	49.8	83.4	502.1	138.9	585.9	51.5	3.4	12.4	215	148	113.3	55.1	63	133	32.2	1475.5	129.9	23.2	84.8
P_001	200005	7i_kaempferol-3-O-rutinoside_Datiscin_Kaempferol-3-O-beta-D-glucoside-7-O-alpha-L-rhamnoside_Kaempferol-3-O-beta-D-galactoside-7-O-alpha-L-rhamnoside_Kaempferol-3-O-b-glucopyranosyl-7-O-a-rhamnopyranoside_kaempferol-7-O-neohesperidoside_Kaempferol-3-Gluco							16294.1	20756.4	12573.5	14047	12637.9	16355.6	20679.6	7524.3	5713.8	8143.8	14976.5	5636.7	14187.8	15839.1	15771.6	7960.2	23484.3	19413.8	9786.2	14859.7	18603.9	15069.7	8229.5	21695.6	12705.5	16813.4	12282.3	11800.6	12011.6	24186.9	25048.2	17082.8	12846.6	5887	11820.8	16791.3	15110.9	16367.3	19202	11783.9	14195.2
P_001	200009	4i_Kaempferol-3-Rhamnoside-7-Rhamnoside_vitexin-2''-O-rhamnoside_Kaempferol-3,7-O-bis-alpha-L-rhamnoside_Kaempferol-3,7-O-di-rhamnopyranoside							13355	13952.2	11108.4	13549.9	11786.9	15578.3	9817.9	10741.3	5110.3	6516	7578.8	6203.4	14264.3	15806.6	14861.6	6459.1	18415.7	11927	7183.7	14589.1	12925.2	11361.4	7398.6	8679.9	12143.3	11833	10636.6	9724.2	5570.9	20529.9	17478.9	14367.4	12280.6	4874.1	12184.7	15055	11718.1	20564.1	23107.6	10274.5	11581.1
P_001	200010	2i_Kaempferol-3-O-alpha-L-rhamnoside_Kaempferol-3-Rhamnoside							1457.2	769.1	1260.1	576.9	199.8	1641.8	746.5	35.3	726.9	1523.3	51.5	552.3	206.4	6.4	527	458.3	561.2	1041.9	894.8	570	2197.6	918	399.6	247.2	501.9	1128.8	103.2	1695.1	832.3	1759.7	1122	2056.7	1630.4	254.4	1307.3	1236.3	833.3	423.2	1084.1	1070.8	680
P_002	200011	2i_Ideain chloride_cyanidin-3-glucoside chloride	C08604	Chrysanthemin; Cyanidin 3-O-glucoside; Cyanidin 3-O-beta-D-glucoside					41.5	92	92.8	58.7	109.2	104.8	87.7	718.3	6.9	31.5	111.9	15.2	94.6	99.8	260.2	23.9	68.4	119.5	53.4	62.4	51.1	177.7	54	94.5	50.8	66.6	335.4	55	78.3	77.8	178.2	93.8	122.5	19.7	32.1	105.6	58		92		46.2
P_001	200012	2i_Maritimein_luteolin-7-O-glucoside							281.3	26	9.3	41.7	19	43.6		845.6	8.3		16	18.2		46.4		34.6	44	7.8	11.5	103.9	31.1	60.2	12.5	61.9	154.1	20.3	333.2	15.9	40.1	82	88.5	23.9		29.2	28.5	57.3	90.1	105.7	60	30.1	1.6
N_001	200015	2i_Quercetin-3-Rhamnoside_Quercetin-3-O-alpha-L-rhamnopyranoside	C01750	Quercitrin; Quercetin 3-L-rhamnoside; Quercetin 3-O-alpha-L-rhamnopyranoside					26621.2	17604.3	15701.2	3208.9	10378.9	12598	10743	3010.4	9197.7	17587	2896.8	14873.9	10594.6	8913.6	11930	24503.4	11611.8	21564.9	13476	21147.4	16718.4	21658	20729.9	1805.2	8388.7	15304.6	4348.6	16345.2	9820.3	25428	12633.7	14779.6	11191.9	6127.1	21012.6	15347.8	15946.1	3660.3	17074.7	17081.5	16204.8
P_001	200018	2i_quercetin-3-O-beta-glucopyranoside_Quercetin-3-O-beta-D-galactoside	C10073	Hyperin; Quercetin 3-galactoside					1398	530.1	395.6	1409.1	1181.8	410.8	269.1	46.7	149.5	328.8	462.5	116.9	202.8	547.2	147	59.1	278.8	653.3	326.4	1803.9	1407.4	303.8	824.7	446.6	1055.5	90.3	176.8	131.9	781.2	1850.8	460.2	128.1	147.5	659.5	164.6	315.1	2219.3	650.8	519.4	475.2	601.9
P_003	200021	2i_Sarsapogenine_Smilagenin	C03963	(25S)-5beta-Spirostan-3beta-ol; Sarsasapogenin					2567.1	2234.4	2500.5	2132.8	1890.6	2459.3	2915.9	2259.1	2841.5	2265.1	2462.2	2183.7	2201.5	2299.3	3023.8	2317.7	2199.3	2503.8	2762.5	2028.5	2153.6	2589.5	2551.5	2670.8	2494.5	2523.8	2943.3	2256.6	2315.2	3051.8	2509.8	2449.7	2685.4	2335.3	2994.8	2188.1	2633.5	3167.2	2857.3	2178.9	2547.4
P_003	200022	βγ-tocopherol	C02483	gamma-Tocopherol					2733.2	3325.7	3179.3	2957.9	2676.2	3113	3004.3	2788.7	3029.9	2690.8	3092	2757.7	2922.9	3127.5	3520.5	2864.7	2890.5	2988.2	3157.4	2730.5	2528.3	3211.3	2976.2	2718.4	2692.8	2890.8	3203.5	3100.3	2978.4	3605.3	2658.6	2944.7	2826.3	3005.9	3284.4	3062.8	3099.8	2993.7	2820.8	2683.5	2925.9
P_002	200026	3i_(+)-Catechin hydrate_(±)-Epicatechin	C09728	(+)-Epicatechin; ent-Epicatechin					1583.7	60.8	1073.9	145.9	91.1	448.7	205.7	44.9	14.3	123.7	75.8	22.4	42.7	1	77	6.1	2169.2	51.9	140	100.4	97.7	108.6	229.3	162.8	12.2		6.9	134.2	9.4	266.2	612.9	1.7	103.1	53.5	122.8	78	172.8	76.7	12.5	7.2	271
P_002	200028	3i_Sodium pantothenate_D-Pantothenic acid hemicalcium salt_Calcium (+)-pantothenate	C00864	Pantothenate; Pantothenic acid; (R)-Pantothenate					590.9	911	387.1	201.2	326.8	1239.7	285.1	217.9	230	241.3	243.5	311.4	323.5	188.9	659.5	530.4	506.1	230.2	284.1	191	546.9	740.8	675.3	213.7	561.4	325.7	292	251.3	229.1	786.1	469.5	240.2	135.2	450.8	856.4	434.1	924.4	564.9	841.6	802	748
P_003	200032	3i_D-(+)-Gluconic acid delta-lactone_L-Glucono-1,5-lactone_D(-)-Gulono-gamma-lactone	C00198	D-Glucono-1,5-lactone; Gluconic lactone; Gluconic acid lactone; 1,5-Gluconolactone; delta-Gluconolactone; D-Gluconolactone; Gluconolactone					766	490.9	318.7	606.4	286.8	457.2	650.9	1358.8	425.1	592.2	782	304.4	498.1	256.9	634	657.1	903.9	160.7	498.1	344	1049.2	546.2	570.6	876.3	1084.4	444.8	494.4	1078.8	338.3	856.7	666	258.2	546.3	654.4	420.8	424.7	689.1	1220.6	594.9	693.3	320.3
P_004	200041	Guanosine-5'-monophosphate ±disodium salt hydrate	C00144	GMP; Guanosine 5'-phosphate; Guanosine monophosphate; Guanosine 5'-monophosphate; Guanylic acid					474	221.7	233.4	239.4	318.5	603	172.2	501.2	86	168.6	293.3	164.7	198.2	155.7	161	127	144.2	88.7	178.2	144.7	429.2	204.6	247.3	445.1	183.7	173.6	294.4	97	333.8	130.1	254.4	251.9	148.9	163.2	146	145.3	147.1	170.8	424.8	233.8	377.1
N_001	200042	2i_D-(+)-Cellobiose_Lactulose	C07064	Lactulose					3022.1	2364.1	2262.9	3255.9	2446.5	2689.3	2767.5	2711.1	2501	2414	2801.9	2251.7	2862.1	2403.7	2764.4	2428.2	2989.2	2709.2	2162.8	2246.5	3109.9	2637.1	2993.9	3015.8	1880.2	2796.4	2672.4	3024.7	2913.5	3068.9	2715	2725.3	2769.6	2930.1	2047.8	2494.2	3124.4	2358.3	2351.2	2264.5	3244.1
N_001	200043	6i_Melibiose hydrate_D-(+)-Turanose_Isomaltose_Gentiobiose_MelibiosePalatinose Monohydrate	C05402	Melibiose; 6-O-(alpha-D-Galactopyranosyl)-D-glucopyranose; D-Gal-alpha1->6D-Glucose					14871.5	11497.9	10981.1	14736.4	11568.8	12258.6	12293.4	12111.8	12091.2	13450.5	14289.9	10998.4	12679.1	10795.9	12692.5	11994	14504.2	13095.7	11163.5	10560.8	14216	12652.3	14339.5	14475.8	9290.4	14378.1	11472	14162.9	14120.1	14783.7	13141.5	14421.5	13530.3	13557	9860.5	12336	14368.9	11084.4	11332.9	11390.1	14913.6
P_002	200046	3i_L-Iditol_D-Sorbitol_D-(-)-Mannitol	C00392	Mannitol; D-Mannitol					57.9	66.7	83	70.9	37	12.2	91.8	55.3	50.4	73	95.1	77.2	67.5	16.1	98.9	75.2	19.8	87.5	82.5	87.6	73.8	84.5	85.6	204.9	242.1	94.6	63.9	81.2	21.1	132.8	233.8	4.6	85.4	118.6	90	111.6	97.4	31.1	60.1	36.6	34.1
P_001	200047	4i_L(+)-Arginine±HCl_Nalpha-Acetyl-L-ornithine_L-Citrulline	C00062	L-Arginine; (S)-2-Amino-5-guanidinovaleric acid					6895.5	11529.9	13802.9	13640.8	8173.1	13407	6130.5	11092.5	5094.7	10284.3	18614.5	4840.4	4424.1	6277.3	4659.7	3675.8	4535.5	3975.3	5846.9	6194.7	22976.5	5019.4	6514.7	6080	9119	4800.1	4437.1	5086.5	6461.5	7654.5	27397	4438.6	3642.1	8368.1	6963.5	3780.8	15299.2	11957.9	6340.7	5273	10074.8
P_003	200056	3i_Glycolaldehyde dimer,mixture of stereoisomers_D-Erythrose_D(-)-Threose							40761.8	45612.2	43359.3	37444	37192.8	39253.2	42670.9	43387.3	40600.7	39357.7	45480.5	36595.9	44941.9	42301.4	47577.8	40158.8	42251.3	41746.2	43304.5	42622.5	38497.4	47982.7	42908.8	44736.4	41253.8	43304.8	48234.7	48833.9	39514.5	48803.5	44157.3	44198.6	43699.8	42132.6	49944	46497.7	45702.1	48344.2	41166.7	38000.7	43470.8
P_002	200057	2i_L-Alanine_Sarcosine	C00041	L-Alanine; L-2-Aminopropionic acid; L-alpha-Alanine					2137.3	2289.7	3912	2935.1	1800.7	2424.4	4954.7	6870.4	5658	1854.4	9855.9	1042	2862.2	2618.1	5018.2	3205.2	5871.7	1801.3	3410.7	3701.6	3897.4	8018.1	2330.6	3052.8	3392.2	3140.8	2654.6	9572.9	1821.5	8484.9	5437.4	1564.8	3347.4	6366.8	5945.3	2163.8	3773.7	5753.8	4531.1	4839.5	4682.2
P_003	200060	2i_L-Norvaline_L-Valine	C01826	L-Norvaline; L-2-Aminovaleric acid; L-2-Aminopentanoic acid; (S)-2-Aminopentanoic acid					52890.1	57159.2	25554.4	44384.3	22068.3	55730.1	20027.7	34721	25483.6	38625.1	77639.2	11845.4	51148.9	24621.1	25682.8	12828.5	51223.7	22529.3	12174.1	20075.6	47037.9	32681.7	32029.4	30688.1	41179.6	20694.8	36297.9	21788	26905.9	37623	77176.7	22862.3	19758.7	33190.9	14244.9	12911.7	51390.3	42989.3	26518.7	25273.6	40759.2
P_002	200061	3i_L-Threonine_α-Methyl-DL-serine_L-Homoserine	C00188	L-Threonine; 2-Amino-3-hydroxybutyric acid					2866.8	2305	4176.8	2554.2	1533.2	3286.1	1442.2	2858.9	1472.9	2145.3	4068.3	1323.4	3889.5	2155.2	2353.8	1067.4	3285.5	1514.3	1641.7	2819.2	5091.1	2629.6	2312.4	1980.2	2893	1787.6	2640.1	1793.8	1771.3	1893.7	3587.4	2191.8	1716.6	2024.6	2520.2	1432.1	2697.2	6469.4	2217.1	2088	3458.9
P_002	200063	3i_L-2-Aminobutyric acid_N,N-Dimethylglycine hydrochloride_N-Methyl-DL-Alanine	C01026	N,N-Dimethylglycine; Dimethylglycine					2761.5	1902.2	2491.4	989.9	1381.8	1516	940.6	2012.7	1227.3	872.1	2018.6	1016.2	1000.1	1329.7	2303	1294.5	1764.4	1066.4	1522.9	1415.7	1954.1	1451	1500.7	1189.3	2590.8	1386.8	1613.8	1514.7	1169.8	1751.6	2509.2	1070.6	938.1	1210	1538.9	1205.5	1750.5	1885.6	1810.4	1608.8	1180.6
P_001	200067	2i_Indole-3-carboxyaldehyde_Indole-3-aldehyde	C08493	Indole-3-carboxaldehyde; Indole-3-carbaldehyde					174.6	85.4	81.2	264.7	57.7	117.8	91.6	68.1	208.1	65.2	65.7	166.5	106.4	111.4	173.3	299.5	142.5	198.6	52.9	46.5	80.6	95.9	93	53.5	121.4	113.6	238	524.6	117.3	36.6	20.2	668.9	438.7	162.3	126.6	152.2	86.9	434.6	454.9	144.7	162.8
N_001	200068	DL-(±)-Malic acid	C00497	(R)-Malate; D-Malate; D-Malic acid					3145.6	2261.6	396.7	1574.1	377.8	3762.5	990.1	1726.3	1653.9	676.9	3685.8	496.2	2533.8	1392.4	2773.2	1323.3	3137.2	2448.9	426.1	711.4	1346.8	2276.3	969.4	1538	3261.4	1759	4026.6	1324.6	1778	1478	2945.9	1220.7	1177.8	1151.1	348.6	604	931.9	1473.6	2055	861.2	1594.6
P_003	200073	DL-2-Aminoadipic Acid	C00956	L-2-Aminoadipate; L-alpha-Aminoadipate; L-alpha-Aminoadipic acid; L-2-Aminoadipic acid; L-2-Aminohexanedioate					1219.4	1452.8	1619.2	975.5	1559.4	1738.1	633.8	760.9	698.2	1402	2132.8	345.8	913.6	1255.5	989.2	382.4	1110.3	1166.3	663	695.8	1374.3	1143.2	1190.8	1092.7	1768.5	798.6	1648.8	795.4	676.3	1697.4	1437	927.5	1189.3	815.9	664.4	1009.1	1456.3	882.3	750.1	1317.4	1431.1
P_001	200082	L-Lysine ±HCl	C00047	L-Lysine; Lysine acid; 2,6-Diaminohexanoic acid					3399.1	3261.5	6568.6	2941.7	2151.5	8396.2	2353.7	5283.1	2086.9	3323	6039	1164.5	2209.3	3226	2605.7	1127.8	4577.2	1472.1	2042.2	2279.2	4970.2	3063.1	2399	2122.5	4202.9	2176.8	2620.2	2490.7	2171.5	2465.1	7966.5	1797.1	2115.4	2235.7	2413.3	1081.8	3834	6273.4	2938.5	2530.7	3068.8
P_004	200084	2i_Nicotinic Acid_Isonicotinic acid	C00253	Nicotinate; Nicotinic acid; Niacin; 3-Pyridinecarboxylic acid					5246.1	3004.8	3774.1	3533.8	3403.8	3650.7	7096	5287.3	7404.7	4261.8	8895.2	2284.2	4544	3684.3	4093.2	3190.6	6422.7	5104.2	3088.7	2113.1	3562.5	4072.6	2443.2	5014.3	5388.9	7308.6	5201	5769.4	3800.8	4079.2	8441.4	6631.4	5135.7	3356.5	3296.5	3184.3	2029.9	5063.9	3618.4	4238.4	3462.9
P_004	200085	2i_L-Norleucine_D-Alloisoleucine	C01933	L-Norleucine; L-Aminohexanoic acid; L-Aminohexanoate; L-2-Aminohexanoic acid; L-2-Aminohexanoate; (S)-2-Aminohexanoic acid					77644.7	59124	35276.9	42888.5	35222	72569.3	11261.8	27672.1	16540.4	33000.9	50125.5	21950.8	61924	30268.7	31387.5	15250.8	68283	16021.6	20629.9	38623.7	48238.2	42509.7	37300.1	34196.2	57588.9	22500	34900.3	21479.9	19378.4	39967	58626	17900.9	14914.3	35769.1	27642.6	19915.8	50491.8	66468.6	35014.7	37005.8	43225.6
P_001	200086	2i_Quercitrin_Quercetin-7-O-rhamnoside							122147	81346.6	74448.9	25840.7	47154	59203.9	74015.3	29634.3	64660.3	105738	32932.2	73206.5	68143.7	45109.7	60514.3	105111	62554.2	125121	63466.3	98689.8	98846.2	96432.3	92643.8	15445.6	46131.5	95020.7	24312.4	90194.8	75210.5	104218	72457.2	97562.3	73814.7	37070.4	96523.8	74296.9	78742.3	20073	74415.4	82175.4	71995.6
P_001	200087	2i_Rutin _Quercetin-3-O-b-glucopyranosyl-7-O-a-rhamnopyranoside	C05625	Rutin; 3-[[6-O-(6-Deoxy-alpha-L-mannopyranosyl)-beta-D-glucopyranosyl]oxy]-2-(3,4-dihydroxyphenyl)-5,7-dihydroxy-4H-1-benzopyran-4-one; Quercetin 3-rutinoside; Rutoside; Phytomelin					20004.3	30035.7	24081.7	22345.7	50307.7	28050.3	40801.4	22952.4	24345.6	30675.7	29490.9	42733.3	37410	32422.3	29816.2	49533.5	32752.4	32495.4	46748.9	47802.7	43882.3	23606.6	61302.2	29744.9	25722	34584.2	48247.8	36054.6	20372.6	44246.9	25664.3	39660	34738.9	55693.6	29039.3	31081.1	39264	22505.5	48100.3	35091.5	31747.7
N_001	200088	2i_(2R)_(2S)-2-Hydroxybut-3-enylglucosinolate	C08425	Progoitrin; 2(R)-2-Hydroxy-3-butenyl glucosinolate; Glucorapiferin					32.1	3.6	1.3	21.8	6.4		7369.6	5823.1	4209.1	8	7735.7	0.8	13.9	1.5	29.1	3.9	48	12.6	1.5	1.1	5150.6	64.3	1.6	2.2	1.5	60.7	2.5	18.9	4783.2		2.2	39.5	33.4	0.9		0.7				4.5
N_001	200089	2i_D-(+)-Melezitose monohydrate_1-Kestose	C03661	1F-beta-D-Fructosylsucrose; beta-D-Fructofuranosyl-(2->1)-beta-D-fructofuranosyl alpha-D-glucopyranoside					679.6	2319.3	299.3	779.1	409.4	3800.2	1336.1	1321.2	977.9	893.4	2003.8	529.2	366.5	752.4	529	1006.4	786.9	867.8	399.2	490.5	974.2	531.3	509.5	977.1	504.5	619.2	812.4	829.8	740.6	1118.8	1727.9	750.8	613.3	1077.3	699.1	394.2	601.2	551.2	4284.8	503	2301.7
A lowercase i in a name indicates the presence of multiple isomers that could not be separated under the MRM conditions in this study.
Under "peak area", blank cells mean no peak detected.
[truncated: 204 more columns]
