# Supplementary material for: A metabolome genome-wide association study implicates histidine N-pi-methyltransferase as a key enzyme in N-methylhistidine biosynthesis in Arabidopsis thaliana
Source: Front Plant Sci. 2023 Jun 8;14:1201129. doi: 10.3389/fpls.2023.1201129 (PMC10285387; doi:10.3389/fpls.2023.1201129)
Supplement: Supplementary file 6 [file Table_5.xlsx]

## Sheet: Supplementary_Table_5
Supplementary Table 5. Metabolomic data from batch #112
									Peak area
									914	915	917	923	926	927	949	971	997	1007	1067	1137	1185	1199	1227	1237	1239	1241	1259	1267	1307	1316	1337	1345	1353	1364	1385	1409	1439	1445	1459	1482	1483	1485	1494	1507	1515	1535	1539	1549	1567
Injection	Serial No	Name	KEGG LIGAND Database	KEGG Name	IS_112_04	IS_112_03	IS_112_02	IS_112_01	1	2	3	4	5	6	7	8	9	10	11	12	13	14	15	16	17	18	19	20	21	22	23	24	25	26	27	28	29	30	31	32	33	34	35	36	37	38	39	40	41
P_003	4	1-Amino-1-cyclopentanecarboxylic acid	C03969	1-Aminocyclopentanecarboxylate; 1-Aminocyclopentanecarboxylic acid					2255.8	2304.7	2166.4	2959.5	1792.8	2739.4	3314.2	3968.8	3309.3	1320.7	10138.8	1012.5	1887.9	5088.7	4038.9	3215.7	3575.3	2033	2309.6	2330.9	2195.4	4161.4	2292.1	2233.9	6108.9	5753.8	5299.5	2745.5	1621.1	4021.6	6844.1	1194	2132.5	2635.9	2922.5	1571.6	2210.4	2418.1	3687.4	3551.4	2509.2
N_001	10	Citric acid,Anhydrous	C00158	Citrate; Citric acid; 2-Hydroxy-1,2,3-propanetricarboxylic acid; 2-Hydroxytricarballylic acid					5910.5	6086.3	693.3	3950.4	4190.2	6056.2	1759.8	2566.8	2285.2	1101.5	4262.1	1106.8	4100.3	5701.1	2990.3	2200.6	3501.4	4107.6	1153.8	1552.4	844.5	2257.2	1594.7	3044.7	6439.9	6638.7	7151.2	2078.6	3539.2	3683.6	4997.2	2078.5	1577.1	1303.2	1171.5	2008.5	865.7	3199.4	2564	1672.8	1910.6
P_002	25	1-Aminocyclopropane-1-carboxylic acid	C01234	1-Aminocyclopropane-1-carboxylate; 1-Aminocyclopropane-1-carboxylic acid					903.5	650.5	722.6	733.7	820.2	1015.9	338.6	470	575.5	536.2	634.3	573.3	634.8	983.3	574.5	296.9	602.8	651.3	631.6	656.2	1210.4	647.1	893.8	693.6	482.1	692.6	739.5	364.7	782.3	575.5	753.9	801.8	661.4	623.6	667.6	675.5	887.2	773.1	726.7	844.6	618.4
P_003	39	Adenine	C00147	Adenine; 6-Aminopurine							16.5		30.9	79.9	33.6		16.4		117.4	17.3	107	34.3		47.2	75.5	64.5	53.2		14.8	58.2	18.7	66.9	33.9	20.8	70.9	46.7		21.9	16.9	22.4	33.8		57.8	5.3	25	23.4		10.1
P_004	40	Adenosine	C00212	Adenosine					9151.2	7949.3	10317.1	8956.9	7449.7	7609.9	7964.9	4639.9	5704.3	5869.3	4164.8	4452.5	6002.6	6296.4	6424.7	7251.4	7953.2	5329.1	10671.2	8188.5	6687.2	10897.4	7244.7	7627.7	10467.8	5224.4	3807.9	9062.8	3343	9968.6	12456.8	5884.2	9842.3	10469.5	5999.6	7708.9	8730.9	4504.4	8123.9	7924.6	5978.3
P_002	41	Allantoic acid	C00499	Allantoate; Allantoic acid					25	184.6	30.1	193.8	121.3	44.4	188.3	329	71.7	101.5	1011.1	63	94.6	867.9	308	182.6	209.4	112.5	110.5	83.2	77	194.4	55.1	186.9	226.4	187.9	156.5	145.9	77.6	191.3	690.1	48.7	57.5	99.1	64.1	69.6	39	163.9	89.7	174.4	457.8
P_001	51	L-Histidine	C00135	L-Histidine; (S)-alpha-Amino-1H-imidazole-4-propionic acid					1336.7	1661.3	1411.7	1983.8	1480.1	2472.2	1411.4	1548.6	1281.9	1152.6	2018.9	1571.7	1085	2729.8	1152.3	1038.4	1678.2	1124.2	1196	1106.8	1920.6	1521	1343.9	1434.9	1497.9	1357.5	1858.6	1191.8	1172.7	1606.4	1620.5	1457	1349.2	1271.8	1395.4	1203.2	2055.2	1488.5	1897.4	1365.5	1587.5
P_004	53	L-Methionine	C00073	L-Methionine; Methionine; L-2-Amino-4methylthiobutyric acid					1457.6	849.9	1462.2	2765.2	3858.7	3694.6	1740	2003.1	1612	2854.5	3808.1	3100.2	3283.5	2505	1551.5	1437	2178.8	2090.3	1554.2	2119.7	2987.2	1309	1290.3	1722.3	2114.8	1214.6	2281.1	2216	1446.5	980.5	1149.1	1588.8	1522	2842.5	2602.3	1433.3	1290.1	1500.2	2021.5	2010.5	1427.6
P_002	54	L-(-)-Phenylalanine	C00079	L-Phenylalanine; (S)-alpha-Amino-beta-phenylpropionic acid					27923.8	23106.9	21494.9	15506.8	18732.6	40253.3	19423.3	28057.8	18175.8	17858.4	48999	13870.3	12872.5	44546	18382.7	22008.3	29518	17501.8	19136.4	20661.2	24271	26690.9	23331.4	26402.8	37713.3	13375.8	43028.5	19604.5	19370.8	21831	29772	21306.9	18351.7	22817.6	11789.2	19207.6	17847	31351.8	28611.3	25917.5	20457.2
P_002	55	L-Tryptophane	C00078	L-Tryptophan; Tryptophan; (S)-alpha-Amino-beta-(3-indolyl)-propionic acid					51084.9	55192.9	50533	14551.2	47707.4	52713.2	25704.3	12054.9	14303	14358.2	20008.1	47058.1	9129	57692.9	37738	30278.3	42608.9	4109.3	42501.3	72607.1	7095.2	22087.9	61476.9	11392.4	35719.7	5315.4	13058.5	11872.6	11059.7	45811.4	13709.7	8186.4	9157	35878.5	18913.6	39789.3	57109.4	24739.3	65066.4	36576.2	22029.9
P_004	56	L-Tyrosine	C00082	L-Tyrosine; (S)-3-(p-Hydroxyphenyl)alanine; (S)-2-Amino-3-(p-hydroxyphenyl)propionic acid; Tyrosine					5700.7	8109.9	3925.6	5341.5	5142.7	6958.4	4250	6790.3	3112	2606.9	14847.7	4470.5	2973.9	8066.3	3765.3	4827.4	5117.4	2459.8	3489.3	5130.8	5521.4	5013.9	5961.1	4189.9	7214.6	2614.5	5302.9	3618	4271.3	6815.7	6709.2	2789.6	2834.3	8047.7	3873.9	4115.9	7148.7	4525.6	7761.9	5109.6	6104
N_001	60	Sucrose	C00089	Sucrose; Cane sugar; Saccharose; 1-alpha-D-Glucopyranosyl-2-beta-D-fructofuranoside					20542.6	15743.3	15713.5	22938.2	16638	23152	19005	20562.1	18926	17530.8	18947.7	14629	19207.6	15235.4	18393	17576.2	22551.8	19722.1	15864.2	14412.4	21755.5	22269.6	20214.1	18983.6	12984.7	16496.6	21551.5	22097.4	17972.3	21375	19502.6	20035.4	19329	20918.6	13439.1	19704.2	19879.4	16786.9	15966.6	16806.4	16045.7
N_002	95	Methylmalonic acid	C02170	Methylmalonate; Methylmalonic acid					108.7	112.8	192.9	124.5	87.6	130.4	136.1	109.6	193.1	94.8	258.5	96.5	155	234.1	267.5	514.9	137.8	99.1	232	165.3	80	426.8	72.8	226.5	305.5	182.8	193.6	379.2	47.5	437.5	217.1	77.8	295.8	211.4	304.9	153.9	161.4	156.6	151.4	420.6	118.6
P_004	110	Adenosine-5'-monophosphate sodium salt	C00020	AMP; Adenosine 5'-monophosphate; Adenylic acid; Adenylate; 5'-AMP; 5'-Adenylic acid; 5'-Adenosine monophosphate; Adenosine 5'-phosphate					8153.9	7674	5100.3	7399.1	10259.5	12792.6	4201.3	6177.3	4770.2	6629.2	7385.6	7341.6	8020.2	10923.5	6594.6	5997.6	7548.3	7002.9	5133.9	7060.7	5828.9	5757.9	8629.1	5731.8	6810	4096.1	10295.3	5674.4	4931	9168.8	8488.8	6938.5	3537.6	5397.7	4576.1	5849	4371.1	10588.4	9468.8	8105.9	7885.6
P_001	114	Agmatine sulfate salt	C00179	Agmatine; (4-Aminobutyl) guanidine					358.1	741.3	1029.8	3521.4	2688.4	5142.2	580.5	895.9	1135.4	1437.9	1186.7	741.8	433.2	1581.6	873	1407.8	4924.7	283.1	484	2055.2	8044.9	1060.6	609.7	2382.1	281	2968.3	748.6	3860.2	1744.8	651.5	997.3	863.5	692	1922.9	242.5	1674.4	1535.3	482.7	881.2	1062.4	1164.7
P_001	156	Sinapic acid	C00482	Sinapate; Sinapic acid; 3,5-Dimethoxy-4-hydroxycinnamic acid					9970	6229.8	3111.6	10582.8	5004.8	8118.6	13491.3	7862.3	10625.4	7041.4	10830.4	2792.4	5679.8	8436.4	8909.4	11341.1	10480.2	5973.3	8595.9	5161.1	6591.6	15241.8	9568.7	14936.8	8490.6	5818.6	11950.7	16966.2	6644.6	12799.9	9920.6	5055.3	14458.3	18445	5035.1	5317.8	12292.9	4202.5	8204.7	7161.3	5395
P_003	163	Acetylcholine chloride	C01996	Acetylcholine; O-Acetylcholine					643.3	1027.3	826	1912.9	1776.2	3375.1	1172.1	2987.3	2069.1	2490.4	2657.5	764.8			1589.3	1301.6	3978.6	1335.3	644.3	884.8	2286.4	1231	288.9	1681	2042.9	1156.3	2131.9	2531.6	2713.8	729.2	1981.3	1425.1	1551.6	1494	1493.1		1035.7	1279.4	786.3	822.6	740.7
P_002	169	Allantoin	C01551	Allantoin; 5-Ureidohydantoin; Glyoxyldiureide					834.8	3039.7	1799.6	2611.3	1674.1	714	2209.2	2740.3	2919.6	2843.2	2525.3	676.6	2237.6	1912.6	1126.3	1487.2	1534.1	1169.1	1549.7	1270.9	3329.6	2823.8	1280.5	2998.6	1423	1375.9	1632.1	2864.9	2500	1159.2	2702.1	1942.8	1659.8	1890.6	1330.1	2212	1904.3	2761.7	1060.4	2417.1	1707.9
P_004	188	Cytidine,cell culture tested	C00475	Cytidine					289.9	13.8	358	273.3	382.1	254	134.8	169.1	75.7	126.8	187.4	229.2	299.5	117	83.3	170.5	213.1	152.8	237.3	268.5	226.5	190.1	102.9	29.3	166.6	190.5	126	102.1	157.9	128.5	188.9	123	158.8	160.2	100.5	270.8	109.9	87.9	81.2	863.8	16
P_001	210	Diethanolamine	C06772	Diethanolamine					2359.9	2816.4	2084.7	2417.4	2151.4	3120.6	2150.6	2326	2221.6	2463.8	2735.8	2210.3	2603.9	2771.1	2051.8	1833.4	2311.1	1536.2	2248.2	1977.5	2702.5	2326.3	2263.8	2498.6	1944.2	2106.6	2903.5	2541.6	1983	2001	2530.6	2246.2	2068.3	2219.8	2023.3	2373.2	1990.2	1972.4	2381.1	2384.5	2128
P_003	220	DL-beta-Hydroxybutyric acid	C01089	(R)-3-Hydroxybutanoate; (R)-3-Hydroxybutanoic acid; (R)-3-Hydroxybutyric acid					24622.1	25846.4	22530.1	24870	24397.4	24958	24758.4	24580.7	26123.7	24778	26767.3	24426.6	25023.6	24138.4	25045.8	24891.4	21759.5	23462.5	26629.7	25146.3	22561.5	27199.2	26165.8	24662.6	23309.1	24459.7	25029.6	27809.9	25773.9	27571.2	27756.5	24010.2	24231.2	24804.7	30791.7	27375.2	25167.3	26841.6	24479.5	22450.2	24203.2
N_001	231	Fumaric acid	C00122	Fumarate; Fumaric acid; trans-Butenedioic acid					16.4	181.9	43.8	589.8	69.2	54.3	210.7	459.6	96	22	1612.3	5.2	227	1356.2	921.6	1827.7	175	18.8	224.5	340.3	40.2	379.5	22.6	97.2	888.8	92.4	1115.6	532.4	39	887	825	19.4	588.7	515.3	488.7	153.1	38.2	789.7	875.7	1231	794.7
P_004	235	Glutathione (oxidized form)	C00127	Glutathione disulfide; GSSG; Oxiglutatione; Oxidized glutathione					131.7	116.4	164.7	209.9	100.8	165.2	90	118.9	96.2	93.2	127.2	103.9	89	28.1	65.3	76.8	59	68.7		95.3	1244.3	355.2	154	141.7	4.3	42.8	97.2	87.3	97.1	127.6	101.2	109.7	66.7	215.5	98	269.6	207.1	126.7	218.2	189.1	127.4
P_001	267	L-Asparagine	C00152	L-Asparagine; 2-Aminosuccinamic acid					703.1	976.9	676.3	962.9	705.3	843.6	612.7	1110.1	564.9	828.1	1356.7	523.7	719	945.2	618.3	497.9	610.6	423.2	733.4	643.3	797.1	773.9	503.2	728.7	636.8	621.5	738.4	728.5	639.9	688.4	1254	609.5	447.5	740	595.9	906.7	594.6	593.7	760.3	636.1	978.6
P_001	268	L-Aspartic acid	C00049	L-Aspartate; L-Aspartic acid; 2-Aminosuccinic acid					3758.5	4609.5	2428.1	5414.9	4061.3	5222.3	2582.4	6797.1	2721.2	8292.6	7530.4	2886.8	3694.9	6469.7	3521.2	2968	7485.4	5516	3300.3	2733.5	3133.4	3508.3	4059.3	3214.3	5598.4	3244.8	5454.2	3152.2	7314.9	2300.3	6334.6	4802.2	3554.6	4357.6	2194.9	3833	3809.7	5761.7	4947.6	3541.5	7680.7
P_002	272	L-Glutamic acid	C00025	L-Glutamate; L-Glutamic acid; L-Glutaminic acid; Glutamate					50668	35760.1	38309.6	39762.3	47222.5	71034.2	29080.6	22832.9	26292.9	21868.9	19386.7	40315.3	34574.1	34373.9	27182.1	15409.7	29498	40340.8	29061.3	30473.1	49493.6	32550.5	43276.6	36436.1	18711.9	30858.9	41864	19141.3	39581.2	33426.3	25433.3	39562.2	28486.5	38854.2	32651.9	36929.2	45356	40753.5	38609.2	43241.5	33225.6
P_001	273	L-Glutamine	C00064	L-Glutamine; L-2-Aminoglutaramic acid					53.7	200.7	17.5	201.6	47.2	120.5	48.9	270.2	100.9	99.9	550.7	48.1	86.6	565.9	114	25.1	243.8	125.8	21.8	61.7	119	85	83.6	42.6	288.7	816	166.7	116.8	53.1	131.5	269.6	13.6	73.6	74.3	30.5	19.9	49.4	28.9	156.3	124.7	69
P_004	274	L-Glutathione (reduced form)	C00051	Glutathione; 5-L-Glutamyl-L-cysteinylglycine; N-(N-gamma-L-Glutamyl-L-cysteinyl)glycine; gamma-L-Glutamyl-L-cysteinyl-glycine; GSH; Reduced glutathione					10525.8	11739.5	9603.3	13734.3	9007.6	14186.5	7493	7045.7	6543	10179.9	7582.8	7697.1	7813	6641.6	8818.8	8237.6	7156.2	9214.7	8342.2	6887.9	32277.3	16687.5	13564.5	9492.1	4992.7	8876.2	8713.4	8850.9	9517.4	12250.1	8250.7	8498.7	8371	14080.6	9995.5	14790.2	13494	8371.9	13367.6	14201.4	9961.8
P_001	285	L-Ornithine monohydrochloride	C00077	L-Ornithine; (S)-2,5-Diaminovaleric acid; (S)-2,5-Diaminopentanoic acid; (S)-2,5-Diaminopentanoate					448.7	673.3	589.4	855.7	537	740.2	297.3	1245.4	450.2	863.8	1495.6	416.2	332.5	822	313.7	319.4	585.9	318.9	433.8	386.3	787.8	657	292	678.3	775	500	543.7	489.5	498.2	504.5	1474.2	311.5	375.5	681.9	363.2	617.8	553.6	414.3	569.4	462.7	1049.3
P_003	286	L-Proline	C00148	L-Proline; 2-Pyrrolidinecarboxylic acid					14084.6	12675.8	16107.4	35319.4	75381.2	60688.7	8389.1	51155.9	7401.5	13102.7	33636.7	11299.6	18839	147885	8608.4	7712	19831.3	7802.4	10847.4	7885.4	21663.9	9391.6	22768	36189.5	10824	152744	12051.5	21405.7	17131.2	28956.2	28229.1	7905.4	7581.9	12597.7	8999.2	9031	13175	42790.4	14015.4	14038.2	42516.4
P_004	287	L-Pyroglutamic acid	C01879	5-Oxoproline; Pyroglutamic acid; 5-Pyrrolidone-2-carboxylic acid; Pyroglutamate; 5-Oxo-L-proline; L-Pyroglutamic acid; L-5-Pyrrolidone-2-carboxylic acid					2180.7	2455.4	1480.3	2836.7	1288.5	2526.7	3359	3310.4	2835.7	1297.2	8766.2	884.5	1717.8	4756.5	3147	3257	2760.3	1727	1977.7	2153.4	2017.1	3732.2	1947.9	2813.3	5555.1	5265.8	5444.1	2740.6	1618.6	3691.3	6527.6	1242.5	2204	2147.5	2534.5	1427.3	2024.9	1949.5	3914.8	2802.8	2226.9
P_001	288	L-Serine	C00065	L-Serine; L-2-Amino-3-hydroxypropionic acid; L-3-Hydroxy-alanine; Serine					2665.8	5941.9	1879.6	3228.4	2739.2	4585.3	2494.1	2457.8	1550.9	2843.2	4334.5	2220.4	2146.6	2780.8	1579.7	1395.5	2847.6	1779.6	1614.5	2707.5	4566.2	1897.9	2411.5	3067.3	2238.1	3407.1	2653.7	1622.9	1716.1	1734.6	3093.3	1964	1660.9	3100.8	1865	1770.6	2526.5	1792.5	2524.6	2910.8	2341.3
P_002	299	1-Methylguanidine hydrochloride	C02294	Methylguanidine					131.7	174	153.4	158	157.1	149.3	67.8	134.9	65.3	149.8	202.3	120.2	137	239.5	73.8	83.9	209	162.1	87.9	132.5	307.7	100.4	143.3	120.4	129	95	180.8	101.1	150	141.7	223.6	147.1	162.9	69.4	89.1	97.7	102	166.5	46.6	171.9	168.3
N_002	344	Succinic acid	C00042	Succinate; Succinic acid; Butanedionic acid; Ethylenesuccinic acid					127.9	80.5	187.5	193.9	105.6	118.9	130.4	114	178.8	92.6	306.5	102.8	138.2	255	243.1	443.8	103.6	82	279	165.6	70.9	364.9	66.9	282.8	276.9	186.2	212.3	360	45.8	436.7	311	60.4	265.1	153.3	332.6	208.4	157.7	217.9	213.6	458.5	140.4
P_001	350	Thiamine hydrochloride	C00378	Thiamine; Thiamin; Vitamin B1; Aneurin; Antiberiberi factor					399.1	530.5	639.4	580.3	610.7	856.3	504.4	634.4	441.1	775.1	791.9	602.6	499.6	401.6	306.3	558.7	701.4	831.8	464.2	491.8	685.4	544.6	565.9	549.8	455.5	447	605.7	409.6	715.8	611.8	563.9	879.6	563.1	527.9	421.7	577.2	650.3	552.7	522.9	718	821.3
P_003	354	Thioglycolic acid solution	C02086	Thioglycolate; Mercaptoacetic acid; Mercaptoethanoic acid; Thioglycolic acid					10192.9	10118.7	9271.1	10076.7	9735	9047.3	10041.3	9207.9	10173.3	10108.8	11132.8	9923.7	9971.4	9239.5	9982.4	9709.2	8668.7	8861.4	9796.3	10003.9	9420.1	10875.9	9731.2	10019.1	8641.9	9843.1	10842.5	11386.2	10017.2	10627.2	11119	9680.7	9677	8956.4	12397.6	11182.7	9836.9	10902.2	8942.5	9537.9	9587.1
P_004	364	Tyramine	C00483	Tyramine; 2-(p-Hydroxyphenyl)ethylamine					3.8	0.3			0.2			1.1	4.7	5.3	0.5	5.3	44.2		2.4			0.8	4.6	14.5	0.6	3	0.3	0.7			3.4	0.7		1.9	1.4	0.4	2.4	10.9	6				1.7	3.5	2.1
P_004	365	Uridine	C00299	Uridine					1469.3	885.1	1061.6	1498.3	1126.8	2218.6	1264.8	1433.3	820.3	643.6	1220.1	758.7	1015	580.9	1416.7	1251.8	1629.8	864.2	1337.8	1146.3	1504	1823.1	896.1	1217.7	1109.4	754.6	1066.9	1265.1	850.1	1393.3	1655.7	479.5	519.6	1822.1	705.4	1247.7	1099.2	550.1	1596.8	1589.1	636.1
N_002	373	Xanthine	C00385	Xanthine					1	2.6	4.8	3.8	6.3	2919.6		3.5	1.2		29.5	0.5	7.2	3.3	4.3	4.8	1.8	3.4	1.3	2.8	0.5			1.8	4.1		1.7	8	2.8	2	11.5	2.7	0.5	2.7	7	5.6	3.9	3.7	22.7	0.8	3.1
P_001	379	alpha-Lactose monohydrate	C00243	Lactose; 1-beta-D-Galactopyranosyl-4-alpha-D-glucopyranose; Milk sugar; alpha-Lactose; Anhydrous lactose					25785.3	31493.3	17830.8	28669.9	22130.6	47837.1	26806.6	31833.7	26396.4	25391	31428.3	18453.1	25764.3	26971.2	22184.4	26880	28910.4	25458.5	21439.8	19184.3	32081	28672.6	21765.6	24774.8	20029.8	18816.4	31136.8	27305.5	25879.5	31892.7	33277.3	25013.4	24723.8	27420.7	17957.2	23322.7	22848.6	26636.1	38172.9	23195.1	29937
P_002	389	gamma-Amino-n-butyric acid	C00334	4-Aminobutanoate; 4-Aminobutanoic acid; 4-Aminobutyrate; 4-Aminobutyric acid; gamma-Aminobutyric acid					553.3	1557.6	832.1	1928.6	980.1	827.2	1207.3	1337.9	947.2	448.1	2069.9	468.3	837.4	2297.5	840	868.9	1029	396.7	1160.5	1323.3	1075.4	1714.7	455	1172.2	1057.5	2633.5	1008.1	1300.4	566.8	1137.5	1472.5	391.8	904.2	856.8	1105.4	886.1	707.3	793.9	729.2	1056.5	827
P_002	416	Keracyanin Chloride	C08620	Cyanidin 3-O-rutinoside; Cyanidin 3-O-rhamnosylglucoside						325.2		232.8	2448.1	764.5		151.5	97.5		180.5	149.2	279.3	1756.5	346.3	211.6	2651.8	416.2	233.6				167.8	349.6	1788.6	476.7	472.1	209.1	968.9			211.5	357.8	111.4	228.2						644.6
P_001	419	isorhamnetin-3-O-glucoside							963	176.2	136.4	1007.3	546.6	151.1	181.8	48.6	71.3	166.7	240	171.8	97.6	246.3	63.9	74.3	124.8	238.1	144.5	656.9	660.2	184.1	555.6	198.3	331.3	105.8	131	95.9	219	751.5	114.6	90.4	32.6	310.4	166.9	301.6	653.8	314.5	362.7	171.8	234.3
P_002	421	Robinin	C10178	Robinin					65.4	161.5	129.5	136.3	104	205.2	190.1	53.3	27.7	70.7	95.2	8.8	237.6	224.6	151.8	100.9	146.5	136.6	33.4	175.9	193.9	151	133	61.3	90.5	65.7	51.8	206	101.7	325.2	371.9	233.5	238.5	46.9	131.8	124.5	150.3	56.1	205.2	75.8	227.2
P_001	422	kaempferol-3-O-glucoside	C12249	Astragalin; Kaempferol 3-O-glucoside; Kaempferol 3-O-beta-D-glucoside					463.6	40.3	14.9	102.3	20.3	37.4	6.3	0.3	1.9	7	21.8		0.5	74.6	41.2	7.4	50.2	14.2	1.8	307.9	109.1	18.2	22.6	41.2	168.2	1.9	16.7	4.4	50.3	278	9.3	0.2	5.3	1.5	13.9	7.3	173.9	140.3	70.3	3.4	51.3
P_001	432	Hyperoside	C10073	Hyperin; Quercetin 3-galactoside					1874.5	465.4	104.9	1916.3	1483.4	532	300.5	88.9	285.6	448.6	765.8	214.4	138	704.3	192.7	171.4	542.6	805.5	298.6	2474.9	1584.3	486.9	843.9	541.8	1067.8	93.1	284.2	134.1	942	2641.6	376.4	279.3	124.5	801.6	8.5	410	2314	933.6	870.1	613.6	677.7
P_002	458	Procyanidin B2							344.6	79.3	123.2	134.4	208.2	616.3	96.8	88.7	82	92.9	81.3	79.2	14.2	1.8	9.3		396	1.9	40.2	143.9	9	90.8	580.2		2.2	155.4	5.2	12.7	10.2	21.9	219.9	51	23.6	101.4	4.1	84.3	48.8	79.4	280	264.8	68.9
P_002	459	Procyanidin B1							842.1	92.6	283.1	115.9	329.8	703.3	202.1	75.9	35.1	62.3	103.3	189.4	56.8	77.4	68.4	97.8	1320.1	109.6	44.7	109.1	250.9	172.2	607.1	64.7	12.7	126.8	98.7	143	97	685	294.7	128.7	126.2	129.5	27.4	76	59.5	65.1	354.7	244.3	234.1
P_003	499	N-acetyl putrescine hydrochloride	C02714	N-Acetylputrescine					724.3	1111.7	1848.2	5548.1	4596.8	7950.4	1137.5	1650.5	1811.7	2670.2	1795	1082.3	578.4	2683.5	1341	2105.9	7155.9	532.2	622.1	3373.1	13397.4	1650.4	1160.9	3975.5	863.4	5799.1	1688.7	7335.3	2440.3	1209.9	1395.3	1704.8	1220.3	2725.3	492.4	2540.5	2932.1	732.9	1430.6	1862.5	1886.4
P_001	502	L-saccharopine	C00449	N6-(L-1,3-Dicarboxypropyl)-L-lysine; Saccharopine; L-Saccharopine; N-[(S)-5-Amino-5-carboxypentyl]-L-glutamic acid					758.8			371.8	578.6	1161.4	132.7	106.2	151.5	61.9		358.4		441.9	36.1	151.6	351.6	71.4	298.1	463.4	127.8	376.8	358.8	52.3	133	97.7	578.2	52.8	381.1	232.1	56.2	51.2		129.8	37.1	313.8	262.4	166.6	167.6	273.3
P_002	605	L-beta-homoglutamine-HCl							48	26.6	4.4	84.3	62.5	46.4	95.4	96.9	8.4	127.1	69.2	20.7	27.4	78.6	23.6	2.9	16.2	92.1		95.3	101.8	6.4	13.5	74.9	62	57.3	11.5	60.5	71.7	7.2	16.2	60.9	21.2	79.5	63.6	75.2	67.1	53.2	60.6	19.1	2.5
P_003	618	L-beta-homothreonine							2698.9	3528.6	1966	4283.1	3315.7	4059.3	2025.2	5339	1893.3	6055.4	6059.4	2296.9	3145	5324.9	2899.7	2327.2	5938.6	4113	2664	2240.1	2546.3	2805.1	3498.4	2848.5	4267.6	2330	4294	2484.7	5630.5	2048.1	5024.1	3635.8	2843.9	3208.4	1510.4	2815.8	2902.8	4513.7	4176.5	2679.3	5994.6
P_002	655	Syringic Acid	C10833	Syringic acid					349.3	26.5	370.4	403.6		722.1	109.5	76.4	106.3	120.2	81.6	15.8	50.6	224.1		125.5	355.9	53.3	299.5	228.5	309.7	66.9	27.7	8.9	87.9	15.2		17.3	19.6	298.2	243	56.7	23	29.9	183.2	205.6	69.2	65.5	96.1		51.6
P_002	675	5'-Deoxy-5'-Methylthioadenosine	C00170	5'-Methylthioadenosine; Methylthioadenosine; S-Methyl-5'-thioadenosine; 5-Methylthioadenosine; 5'-Deoxy-5'-(methylthio)adenosine; Thiomethyladenosine; MTA					496.5	502.8	254.4	325.9	530.8	741.9	241.3	197.9	136.5	559.2	771.7	446.6	245.1	419.7	262.9	216.7	556.2	287.1	282.4	317.2	746.8	233.9	479.1	227.5	287.4	315.3	331.8	195.8	412	903.9	1004.4	238.4	199.5	434.2	381.2	296.1	532.2	245.4	793.2	457	337.1
P_002	681	sn-Glycero-3-phosphocholine 1:1 cadmium chloride adduct	C00670	sn-glycero-3-Phosphocholine; Glycerophosphocholine					6778	4940.9	4845.3	3531.5	3975.1	4561.6	6348.3	4463.6	4178.4	3768.2	6822.5	3955.1	2570.4	4082	3412.2	3908.2	4990.8	4846	5765.9	2696.9	6131.1	4606.4	5565.5	4254	10492.9	6185.1	4161.7	3703.3	2063.3	5252.6	3476.6	4409.7	5474.2	5349.9	3436.5	3943.2	9309	3117.8	6616.9	6745.9	4018.9
P_002	695	L-allo-threonine	C05519	L-Allothreonine; L-allo-Threonine					820.6	889.9	755.2	1132.8	797.1	973.2	449.3	922.5	449.1	930.6	1342.2	493	538	1463.2	633.7	504.6	1055.1	566.5	520.5	835.6	2216.4	942.6	897.4	709.5	561.2	837.9	978.3	709.4	737.3	950.6	1154.4	746.1	565.6	585.4	904.5	554.8	669.3	844.5	869.5	770.7	867.7
P_003	698	Lignoceric Acid	C08320	Tetracosanoic acid; Lignoceric acid					2916.1	2823.1	2425.8	2636	2378.3	2697.6	2972.9	3096.7	3031.5	2708.8	3317.4	2997.6	2942.3	2511.9	2719.9	2735.3	2683.8	2664.9	2836.5	2562	2437.2	3289.9	2633.8	2767.4	2280.6	2617.4	2808.9	3359	2922.7	2954.4	3222.6	2594.6	2742.3	2642.6	3620.7	3562.6	3029.7	3156.3	2997.8	2639.8	2654.7
P_003	699	dUDP	C01346	dUDP; 2'-Deoxyuridine 5'-diphosphate					29959.1	28903.7	24566.4	25843.2	26114.3	27090.3	27851.5	27298.5	28872.1	28044.4	30345.3	26926.8	29122.5	27916.1	29674.4	27024.3	26553.5	27135.5	28280.9	25281.4	26607.8	30983	28253.9	27808.6	25370.4	27227.5	32011.2	32321	28731.7	31596.7	30269.1	26915	25828.2	27141.3	32381.2	32843.4	30747.5	29398.1	28770.7	24653.4	26205.6
P_001	735	Vanillin	C00755	4-Hydroxy-3-methoxy-benzaldehyde; Vanillin; Vanillaldehyde; 4-Hydroxy-3-methoxybenzaldehyde					3533.1	4147.3	3539.8	3700.4	3677.7	3347.8	3295.2	4120.1	4044.5	3140.2	3281.4	3452.8	84.2	3275.9	3628.8	3969.5	3244.5	3104.3	2714.2	3522.5	3262.5	3075	2790.1	3431.1	3466.2	74.9	69.8	3044.5	3575.1	2859.1	2977.3	3621.9	3031.3	3114.7	3026.5	54.4	2589.3	2651.2	2656.9	3060.6	3113.2
P_003	764	3-Hydroxypyridine							30.3	15.4	628.2	390.5		1991.4	321.8	57.4	95.5	69.3	63.2	453.9	15.2	158.2	352.5	27.6	26.2	27.7	64.7	23.6	146.8	21.9	42.2	49.3	7.7	350.7	58.2	52.8	10.7	1008	59.5	30.3	56.8	12.2	60.3	65.9	424.2		1413.4	556.1	38.3
P_001	853	luteolin-3',7-di-O-glucoside							3.1	0.5	0.7	4.7	111.3	11.4	20.6	4.3	26.9	10.8	63.7	1	152.7	696.7	1.4	0.5	634	2.3	21.4	3.8	0.8		38.2	2.1	116	14.4	0.6	13.4	3.4	2.1	2.1	8.3	3.5	0.3	1.9	3	4.3	1.7	4.9	0.9	2.5
P_003	900	N-acetyl-DL-serine							24.1	90.2	11.6	32.1	92.5	56.5	14	68.9	2.6	1.6	138.6	5.6	19.6	118.5	55.8	32.8	32.5	12	37.4	53	9.2	8.1	57.8	27.1	152.2	5.3	61.5	62.3	28.1	36.1	60.2	14.4	9.5	64.9	50.3	31	9.8	81.3	135.2	82.6	10.2
P_001	967	3-Methyl-L-histidine	C01152	N(pi)-Methyl-L-histidine; 1-Methylhistidine; N-pros-Methyl-L-histidine					20.7	70.8	953.2	550.1	42.7	5306	441.9	44.8	10	43.8	74.8	1185.8	16.7	454.7	505.1	22.4	24.3	18.3	33.4	16.3	28.6	57.9	105.1	1.1	14	522.7	65	44	56.8	1779.4	43.4		65.4	50.4	3.8	27.7	1334.7	3.4	2471.6	979.6	31.2
P_003	1012	3-hydroxy-3-methylbutanoic acid							656.1	165.7	585.9	987	874.5	691.1	872.2	645.8	1150	521.9		830.9	877.7	829.3		920.7	948.2	162.3	577.2		580.3		747.8	775.8	564.5	496.6	580.3	792.4		757.6	862.1			590.2	608	137.9	485.6		553.2	715	722.3
P_003	1016	Choline chloride	C00114	Choline; Bilineurine					20655.6	20262.3	17478.4	18884.8	18962.8	17562.4	19455.1	17788.4	21702.3	19474.9	19851.2	19444.3	19956.5	19085.3	18952.3	17984.5	18697.3	17395.4	20119.9	19611.8	17462.2	20404.5	19451.1	18413.5	17483.2	18459.8	21073.3	23068.8	19658.4	21634.3	20266.6	18771.2	19431.2	19414.1	24120.1	22613.4	19471.4	21118.4	19703.5	17506.3	17717
P_002	1024	O-Phosphocholine	C00588	Choline phosphate; Phosphorylcholine; Phosphocholine; O-Phosphocholine					3600.1	1454.7	1128.3	642.1	416	952.8	1708.7	1296.1	658.2	1151.3	938.4	1059.9	926.5	983	2397.4	834.4	1171.2	294.4	527.7	777.3	3435.6	209.2	1141.2	637.9	1085.5	1191.9	1000.7	511.7	767	1006.2	1098.5	740.8	454.9	403.8	675.5	674	639.7	1671.4	412.2	898.4	336
P_003	1026	Trigonelline hydrochloride	C01004	N-Methylnicotinate; Trigonelline; Trigenelline; 1-Methylpyridinio-3-carboxylate; Betaine nicotinate; Caffearin; Gynesine					5	2.3	1.7	66.2	275.4	50.7	4.1	204.6	34.9	13	623	22.1	290.7	1224.5		28.6	589.5	95.4	1.1	1.1	229.5	14.7	20.9	21.3	91.5	80.3	77.6	278.5	30.9	200.2	130.6	95.5	27.6	3.9	7.6	2.3	23	23	26.2	2.1	22.9
P_003	1064	1-Isothiocyanato-8-(methylsulfinyl)-octane							18.1	10.3	52.3	33.6	18	3.7		18.1	1	14.2		9.2	0.5	1	13.4	26.1	15.2	28.4	15.7	29.1	8.1	11.8	30.7	43.9	12.2	0.4	11.9		26.3	19	15.4	3.2	13.6	59.6	44.9	12	24.8	11.2	11	40.8	8.5
N_003	1070	But-3-enylglucosinolate	C08415	Gluconapin; 3-Butenylglucosinolate					37.1	3.1	0.6	30.1	1.2	385.1	1461.5	6239.4	399.9	4	6358.6	2.4	46.1	1.4	71.3	9.9	175.6	92.7		321.5	4645.8	71.3	4.2	8	4	214.5	4.1	93.9	11450	5.7	12.4	163.2	193.3	0.7	7		3.2	3	0.7	0.6	0.7
N_002	1076	4-(Methylsulfinyl)but-3-enylglucosinolate	C08420	Glucoraphenin; 4-Methylsufinyl-3-butenyl glucosinolate					1.4	1.2	4.2		0.2	0.9	2.8	2.3		32.9	3	2		3.5			2.1		2.3	1.8		2.7	2.3	35.7	0.3		5.9		3.8	3.2	12.4				5.5			2.9	1.2	0.4	2.4
N_003	1078	Benzylglucosinolate	C02153	Glucotropaeolin; Benzyl glucosinolate								0.8	2	12.7		0.7	0.6	1	1.1		1.3	3.8			2.5	0.8			0.7	3.3	8	4.8				0.2	3	3.4	1		0.2	6		0.4					12.8
N_003	1079	Gluconasturtiin	C08417	Gluconasturtiin; 2-Phenylethyl glucosinolate						1.3	5.9	1079.3	12.8	11.3	477.6	449.9	310.3	438.3	1403.1	6.5	408.3	4.1	0.6	3.3	27.3	175.6	6.8	5.7	331.8	10.4	10.7	1130.2	15.5	263.1	417.7	327.3	308.5	2.4	450.4	533.8	520.5	20.1	5.1	9.1	15.1	16.7		6.6	24.8
N_003	1081	p-Hydroxybenzylglucosinolate	C08426	Sinalbin; p-Hydroxybenzyl glucosinolate					3.2	0.4	1		2.1	2.6	2		1.8	0.1	2	0.7	2.6	0.5	1.3		3.4	4.4	1.1		1.7	2.1	2.9	4.1	0.3	4	1.8	0.8	1.5	4.7	0.2	3.1		3.4	0.8	1.3	2.7	1.2	2.3	2.5	2.9
N_003	1082	(2R)-2-Hydroxy-2-phenethylglucosinolate							0.4		1.2			2.6	0.6	0.4	0.6	6.9	0.6	0.8	6	0.9	0.2				0.2	1.1	12		0.5							2		3.7	7.7	1.1	2.1			1.2	2.8	1.1	0.9
P_003	1097	DL-Pipecolinic acid	C00408	L-Pipecolate; Pipecolinic acid; Pipecolic acid; 2-Piperidinecarboxylic acid					5772.4	1561.8	11512.5	2025.2	27290	2310	3557.8	4785.2	5017.6	6365.2	2801	2496.2	6518.3	3420.3	4345.6	3217.2	2746.1	2183.4	641.9	3259.7	4485.7	934	1110.2	23351.7	4233.7	1164.2	2360.3	1570.7	1380.1	40167.9	2354.4	4452.3	4367.4	875.8	2326.3	1405.9	1541.9	1420.1	4533.5	7429.3	4664.9
N_001	1099	D-(+)-Raffinose pentahydrate	C00492	Raffinose; Melitose; Melitriose; Gossypose; 6G-alpha-D-galactosylsucrose					1429.6	5315.4	829.5	1608.7	999.1	9460.7	2556.5	2940.2	2072.1	2097.7	3842.4	1208.5	1213.5	2174.4	1134	2463.3	1879.2	1930.3	1110.4	1271.5	2124.9	1852.5	1148.9	2218.3	1460.1	894.3	2615.5	2101.5	1481.5	3020.3	3809	1373.7	1646.1	2402.5	1712.4	1274.5	1473.4	2158.9	7744.4	1494.8	4766.2
P_002	1128	cyanidin-3-O-rhamnoside chloride							123.7	258.8	143.3	298.3	1701.8	528.2	302.5	178.1	142.6	131.3	259.6	144	286.1	1042.3	250.2	52.6	1529.1	449.1	190.8	233.7	175.9	173.5	228.6	252.2	1273.5	348.6	405.2	227.2	483.9	244.8	345.9	243.2	247.9	159.4	208.2	197.8	165.5	268.2	221.6	150.2	459.6
P_003	1144	S-Methyl-L-cysteine							3.3	1.3		294	3.5	4.5	1.4	31.6	5.7	283.1	48.6	12.3	11.4	3.9	1.6	0.9	2	27.5	14	1.1	393.1	18	31.9		17.5	3.5	21	48.2	0.6	0.5	112.6	76.4	0.8	11.1	13.4	0.2	11.6	5.1	13.9	2.7	14.6
P_002	1152	Betaine	C00719	Betaine; Trimethylaminoacetate; Glycine betaine; N,N,N-Trimethylglycine; Trimethylammonioacetate					1163.8	1088.4	750.2	1177.8	1566	1091.2	1133.4	2278	935.1	1286.2	1307.3	1283.8	1400.2	1025.3	866.4	730.9	943.8	640.8	1035	622.4	921.4	931.9	1041	934.2	2041.9	472.1	1222.3	715.8	906.5	1103.8	1457.3	1461.4	1256.7	1252	851.3	933.6	1110.7	1169.7	1084.1	1214.1	1306.9
N_001	1169	Quercetin-3,7-O-alpha-L-dirhamnopyranoside							3389.7	6338.5	3469.9	5444.7	5352.3	6217	5815.5	6430.3	6684.3	6122.2	6426.3	3328.7	7272.7	4328.2	5308.4	7164	8908.6	5918.6	3749.2	4680.5	6117	6515.6	8891.5	3270.1	4102.8	5215.8	8279	6237.9	3406.3	8724.1	5963	7280.7	7539.3	4506	2834.8	3994	4979	4062.3	4788.4	4885.6	4549.2
N_003	1174	Quercetin-3-O-alpha-L-rhamnopyranosyl(1->2)-beta-D-glucopyranoside-7-O-alpha-L-rhamnopyranoside							466.1	781.4	724	831.6	1331.2	438.3	887.1	1395.6	1639.2	730	509.9	1160.2	1209.7	1719.9	1234.5	1530.5	697.2	872.6	1552.4	1586.8	524.3	1411.1	2276.8	868.4	2789.2	1435	1831.2	607.4	363.5	601.4	716	2236.9	2016.7	2329.2	792.1	1417.1	1047.1	1871	836.9	1167.9	839.1
N_001	1179	Sinapoyl malate	C02887	Sinapoyl malate; Sinapoyl-(S)-malate					29814.4	6420.4	5987.5	3578.3	14859.8	9273.7	6439.3	3574.8	16506.8	3542.8	2740.1	3861.2	2786.9	33615.1	17839.6	6815.3	26478.2	7825	5498.4	5768.3	1513.6	24860.3	3366.2	15162.8	13206.4	6814.6	30751.1	5580.6	7404.7	16448.1	15068	5537.4	5540.9	17899.2	7226.4	10879.2	2267.3	7389.5	9535.4	6132.1	4240.7
N_001	1181	1-O-b-D-glucopyranosyl sinapate	C01175	1-O-Sinapoyl-beta-D-glucose; 1-O-Sinapoyl beta-D-glucoside					6246.3	22329.4	564.7	13475	3292	10427.4	18354.4	3748.6	3874.3	14152.7	2802.6	4238	15326.4	1000.1	3252.5	6376.4	3666.1	10951.5	4358.9	1132.4	11894.6	6725.5	16018.8	9009.9	95.4	4609.6	8451	10040.8	15919.2	11589	1980.7	17168.8	15770.4	14808.6	3159.8	3308.8	19234.5	429.5	15489.1	7048.2
P_002	1182	Sinapine	C00933	Sinapoylcholine; Sinapine					2.50712e+06	2.77622e+06	2345650	2720806	3.02321e+06	2956098	2.50908e+06	2.6631e+06	2.59979e+06	2.77977e+06	2856339	2.4112e+06	2.72866e+06	2.79191e+06	2.38481e+06	2.61452e+06	2.55209e+06	2795990	2.37432e+06	2.3923e+06	2.58431e+06	2.63946e+06	2.32123e+06	2.53017e+06	2.69512e+06	1.95869e+06	2.78465e+06	2.82179e+06	2.49946e+06	3.16477e+06	2.65488e+06	2.57052e+06	2.42302e+06	2615884	2.54197e+06	2826476	2.53251e+06	3139174	2842584	2.54467e+06	2.48807e+06
P_002	1219	Quercetin-3,4'-O-di-beta-glucopyranoside							8.6	29.8	3.6	28.7	291.3		17.6		8.3	55.9	39.1	15.1	138.3	1443.2	40.5	4.5	221.7	1.6	62.6	21.9	1	9.3	91.6		339.1		41	3.8	1.2		23.6	0.6	1.9	25.2	3.3	6.2	33.9	4.3	54.6		25.3
P_002	1223	Delphinidin-3-O-(6''-O-alpha-rhamnopyranosyl-beta-glucopyranoside)	C16315	Tulipanin; Delphinidin 3-O-rutinoside					705.7	1181.8	1151.8	1043.1	1771.7	506	1306.4	2414.4	2290.2	941.4	644.5	1661.6	1649.3	2542.6	1704.7	2249.6	811.1	1216	2115.8	2558.3	747.3	1780.2	2712.9	1221.2	3852.4	2193.1	2711.2	694.7	436.9	917.4	494.2	3403.8	2727.5	3293.1	1025.8	1875.8	1432.2	2508.2	1188.9	1807.1	1210.3
P_003	1251	alpha-Tocotrienol	C14153	alpha-Tocotrienol					4936.3	4530	3580.5	4583.1	4335.8	4293.4	4074.4	4248.3	5227.7	4104.4	5627.3	4171.7	4271.2	5072.4	4881.9	4565.6	4218.7	4072.2	4721.4	4499.3	4937.6	5004.9	4380.2	4575.2	4847.5	3852.5	5102.3	4866.8	4048.4	3991.3	5137.5	4089.7	4128.1	4535.7	5896.8	5551.8	4569.6	4692	4597.5	4069.3	4146.5
N_001	1261	Stachyose n-Hydrate	C01613	Stachyose					2077.7	4276.3	1431.6	3794.7	1781.3	4728	4547.6	7244	5081.4	6040.5	4008.2	1814.4	3194.8	3048.1	2039.8	4001.3	2623	3659.5	2020.6	1742	7980.5	2704.3	1051.5	3887.5	1911.9	2021.9	5773.4	3227.6	4794.9	4187.1	6848.4	4777.4	4663.8	4216.9	2140.5	1537.7	3731	2641.1	4312	1800.8	5191.6
IS	100001	Lidocain			11306.1	10176.8	10629.1	9179.5	9151.2	8989.3	9227.8	9329.1	9136.5	9286.6	9196.1	9310.1	9326.3	9244	9677.9	9067	9364.7	8704.8	8938.9	9184.9	8604.4	8352	9164.2	8767.9	9053.1	9144.5	8688.8	8826.8	8211.4	8896.4	8638	8799.7	8829	8626.6	8768.6	8906.1	9674.4	8976.5	9542.9	9211.5	8794	9022.6	9532.2	9199.6	8918.5
IS	100002	10-camphorsulfonic acid			14226.5	13017.8	11930.6	10975.6	10509.6	11254	10607.3	10307.5	10696.2	10804.2	10343.9	10069.6	10389.4	9977.8	10541.7	10754.4	10346.8	10069.8	10508	10097	10509.7	10423.8	10375.1	10511.4	10510	10269.1	10643.4	10329.7	9873.4	10148.9	10446.8	10330.7	10472.9	10006.1	10734.3	10754.7	11144.2	10382	10800.7	10511.2	10264.3	9932.5	10479.7	9743.2	10438.5
N_001	100003	sinigrin	C08427	Sinigrin; 2-Propenyl glucosinolate					4030.3		184.8	30.8		9627.7	68.8	1508.4	154.8	1	1168.1	14		11.4	14295.6	2344.6	14277.1	0.4		839.5	763.5	12345.2			74.1	2	3.1	6.6	1205.6			5	0.3		49.1	13.7		7.6		20.1
N_001	100004	3-Methylsulfinyl-n-propyl-glucosinolate	C08411	Glucoiberin; 3-Methylsulfinylpropyl glucosinolate					3753.8	38408.1	1958.8	350.5	458.9	1771		7.4	0.7	281.8	1.3	1156.1	0.3	136.2	3724.3	2031.2	6540.5	2	1239.2	169.4	736.3	14066.2	22908.6	194.1	746.1	83.5	778	91.3	1.7	32274.9	74.1	23.4	2.6	7781.7	2672.7	4651.8	43032.3	1115.9	15941.3	3216	33239.1
N_001	100005	4-Methylsulfinyl-n-butyl-glucosinolate	C08419	Glucoraphanin; 4-Methylsulfinylbutyl glucosinolate							80.1	13341.2	29.4						1408.2	2.4		107.8	54	87.7	54.1	3387		1.4			3.6		26.7	3580.7	942.9		1073.5	477.6	2423.4	8072.5		424.1	1.9		98.8	14	113.2	170.5	210.2
N_003	100006	5-Methylsulfinyl-n-pentyl-glucosinolate							4.4	27.4	4.9	1024.4	14.7	4.3	248.5	41.4	200.3	1241.5	107.1	10.8	219.1	15.6	7.3	18.1	20.2	386.9	41.9	2.3	793.6	25.2	24.6	19.8	6.5	330.3	80.8	394.3	80	92.4	113.7	1199.1	999.6	61.5	32.2	39.4	14.7	26.7	27.7	19.9	55.3
N_003	100007	6-Methylsulfinyl-n-hexyl-glucosinolate							200.5	9.2	33.4	1186.1	18.5	42.8	430.2	278.8	407.2	1006.1	624.6	77	299.5	69.3	164.2	68.1	131.4	358.5	212.1	71.9	1209.3	56.2	111.9	365.5	73.4	385.3	166.7	533.9	192.9	178.2	173.1	692.6	790.3	157.6	82.1	120.5	107.5	164.8	144.8	105.1	68.4
N_003	100008	7-Methylsulfinyl-n-heptyl-glucosinolate							1476.9	1396.7	1278.3	7243.2	690.1	1558.7	4813.8	6870.9	3284.8	9423	8256.1	1303.2	4101	974.2	1640.7	1556.9	2024.5	2722.5	4628.2	1874.6	9399.8	2042.6	1734	3473.2	1327.5	3832.7	2559.8	3951.2	2532.2	1917.3	2618	5524.7	5597	1689.4	1537.6	1972.4	2485.7	1642.1	1818.5	1436.3	1453.2
N_003	100009	8-Methylsulfinyl-n-octyl-glucosinolate							31429.9	27882.8	22788.2	39469	25513.3	51781.8	44041.4	59384.6	21012.3	38531.2	35033.9	32806	30838.5	32718	26684.4	33363.1	43641.8	23206.9	52122.3	40348.9	45126.7	42595	33466.8	31604	34960.3	26436.3	38563.5	34544.3	26483.5	42794.1	35227	35558.2	35042.8	29456.4	29869.8	36404	29946.1	37412.9	38439.3	26756.2	24266.1
N_003	100010	3-Methylthio-n-propyl-glucosinolate							21842.6	65848.1	17384.5	182.1	12092.1	37196.1	28.5	128.9	157.3	177.3	131.8	14099.1	303.1	3348.7	22123.6	20362.5	21923.5	26.6	6515.1	2523.4	874.9	28679.3	39181.3	4445.7	15012.5	182.6	2806.8	522.9	146.4	47403.2	3507.5	104.5	98.1	32031	39522.6	23194.5	51405.3	13096.2	40556.9	17644.6	46560.9
N_003	100011	4-Methylthio-n-butyl-glucosinolate	C08409	Glucoerucin; 4-Methylthiobutyl glucosinolate					4009.5	5746	5362.6	171827	6159.8	2689.5	72749.3	89746.2	70140.5	185426	107183	7695.3	163595	5730.5	3125.2	4996.3	2720.7	128947	4172.6	533.1	124688	4893.9	5098.2	171260	4347.2	105882	60120.6	156564	70884	8551.6	136366	142893	125568	12180.7	6961.7	6520.3	5302.6	5592.4	6544.8	6475.1	8851.7
N_003	100012	5-Methylthio-n-pentyl-glucosinolate							60.6	114.2	135.2	4992.6	90.1	109.6	2996.2	1037.7	2427.3	4192.7	1998.2	149.2	4085.8	133.8	59.9	129.5	109.9	3981.8	77.9	79.9	2175.1	88.3	132.9	2953	80.9	2999.9	550.7	2420.6	1528.7	136.8	1305.5	4010.8	3750	272.8	159	196.8	99.1	155.5	130.4	209	136.1
N_001	100013	6-Methylthio-n-hexyl-glucosinolate							811.6	876.5	696.1	6553	820.3	1146.3	7538.3	6676	6320.6	7086.2	12704.4	848.9	6793.7	778.7	878.3	940.9	1480.1	5189.3	519.3	723.6	5810.5	753.6	793.6	3333.9	731.8	3450.1	2895.3	3609.1	5003.1	1204.7	3180	4137.2	3925.7	832.4	775	1017.2	722	1036.4	726.4	758.1	918.7
N_001	100014	7-Methylthio-n-heptyl-glucosinolate							14204.3	12800.8	14250.5	38187.3	13152.5	19477.9	43209.9	54113.8	40539	40148.4	72313	15139	38654.3	13163.6	15263.7	14707.9	17825.6	31574.9	8805	16453.5	38702.9	13772.9	11868.3	23891.3	13248.1	18994.6	24733.1	24694.8	37674.9	14658.4	31043.8	25864.2	25972.8	13678.1	15093.8	16881.7	12444.9	14822	14040.9	14319	11982.7
N_001	100015	8-Methylthio-n-octyl-glucosinolate							97106.6	92538.4	84653.2	80030.1	113405	120048	142591	151330	84517.4	71131.5	98884.6	105835	76464.3	119219	91189.3	130920	117938	97778	46956.9	102753	72572	86560.5	78533.9	72907.9	99634.9	45447.8	92307.4	59887.7	119212	130506	130851	48194.3	51814.3	91089.2	90623.5	100609	70413.7	97648	97249.3	92056.4	72425.3
N_001	100016	3-Hydroxy-n-propyl-glucosinolate							3105	1447.5	13940.7	328.5	10669.7	1207.5	49.7	324.5	343.2	329.3	249.3	12554.9	378.7	7988.6	4741	2383.1	154	15.8	14126.7	13685	626.5	4060.6	4058.7	875.3	7251.9	586	2165	521.4	192.1	1751.3	109.8	636	483.9	3367	12541.2	11753.5	2052.9	19566	5884.4	12252.3	1364.4
N_001	100017	4-Hydroxy-n-butyl-glucosinolate							7	2.3	3.6	1678.6	4.4	15.7	1198.3	340.4	1246.1	68.8	418	2.7	1633	0.6	7.7	23	1.6	1796.3	1.5	69.2	2225.9	9.7		187.5	2.3	2502.7	1068.1	2330.3	806.1	3	162.2	5032.8	4402	161.6		0.4	3	5.2	3.1	4.9	60.6
N_001	100018	3-Benzoyloxy-n-propyl-glucosinolate							48850.1	28406.4	62085.2	20592.5	57859.8	53987.3	1677.7	5312.6	7916.4	9463.9	7299.3	75096.9	12308.6	83720.6	62236.1	44961.2	1817.2	1552.2	68727.6	57620.3	15277.7	55840.2	34625.5	21612.7	68161.8	8996	49213.7	18455.7	11999.9	54950.4	4908.3	13072.3	14182.5	72878.3	64522.3	70231.2	43536.2	79328.9	82958.3	73147.8	24242.5
N_001	100019	4-Benzoyloxy-n-butyl-glucosinolate							276.5	6.8	2.9	52152.2	17.4	265	21683	4654.3	15616.1	1155.7	6431.5	4.9	36138	53.1	154.7	260.1	60.1	55698.2	6.4	38.7	29846.3	142.6	6.7	2903.6	6.5	27747.9	13462.6	39630.9	20495	88.6	11298.3	57319.6	57825.6	1623.5	7.1	15.1	3.5	5.5	20.3	10.6	679.7
N_003	100020	Indol-3-ylmethyl-glucosinolate							2225.5	1022	867	8723.1	927.2	2122.1	1412.3	2538.7	2111.2	1657.5	2647.8	2260.9	1110.7	1307.4	3410	6201.8	1404.8	2515.1	459.2	1062.4	740.3	3021.7	1585.4	779.4	983.8	1071.5	2608.6	6165.7	833.8	822	1308.2	12787.5	13702	2404.7	653.6	1486.1	949.4	3789	3142	2136	3757.6
N_001	100021	1-Methoxyindole-glucosinolate							5.7	14.5	5.7	81.7	19.5	16.9	10.6	72.1	9.1	3.1	72.5	52.2	38.1	18.3	11.9		6.6	4.1	44.2	40.5	11.3	21.8	130.5	167.4	50.2	56.4	22.1	57.8	22.2	169.2	29.5	13.6	8.3	57.9	29	23.9	9.8	3.4	120	39.2	3.6
N_003	100022	4-Methoxyindole-glucosinolate								5.9	6.9	68.4			14	2.9		2.9			3		19.3	8	1.6	2	3.4	3	66.4				7.5	5.9			9.3			21.6	3.1	2.8	7.4	11.4	1.7	1.2	12.8	1	5.3
P_004	100024	L-Leucine, (Cell Culture Reagent, Crystalline)	C00123	L-Leucine; 2-Amino-4-methylvaleric acid; (2S)-alpha-2-Amino-4-methylvaleric acid; (2S)-alpha-Leucine					1022.5	1178.8	352.8	1225.4	713.2	1447.4	298.6	405.3	218.6	591.8	1252	516.1	538.9	1338.4	530.1	358.2	1346	398.5	356.3	680.4	1270.7	698.4	602.6	569.8	636.9	620.4	842.6	347.1	411.1	663.7	799.4	261.2	190.1	528.2	582.8	459.2	730.9	419.5	521.7	732.8	503.6
P_004	100025	L-Isoleucine	C00407	L-Isoleucine; 2-Amino-3-methylvaleric acid					602.4	805.8	202.8	645.4	617.8	962.4	115.7	268.3	288.5	496	661.2	454.3	480.6	1045.7	312.2	266.7	683	277.3	232.5	625.3	767.9	531.5	483.2	526.9	597.9	235.6	469.5	390	371.9	632.8	696.5	267.5	115.3	380	316.5	352.2	480.6	338.7	413.4	610.4	450.5
P_001	100026	S-Methylmethionine							410.2						339.4	323.3					228.6				276.2	288.6					231.8													15.2				16.7
P_003	100027	Methionine sulfoxide							212.2	208.7	102.6	379.5	346.2	458.1	146.2	219.4	58.7	233.3	326.1	178.4	251.9	681.6	219.3	116.8	642	153.4	249.8	185.6	797	191.2	161.5	109.6	486.3	101.6	371.1	345.1	237.3	155.8	352.8	83.4	75.3	197.9	269.4	134.1	95	249.6	277.6	124.4	251.1
N_001	200001	2i_Kaempferol-3-Glucoside-2"-Rhamnoside,-7-Rhamnoside_Kaempferol-3-O-alpha-L-rhamnopyranosyl(1->2)-beta-D-glucopyranoside-7-O-alpha-L-rhamnopyranoside							2.3	137	54.9	68.8	1068.9	296.8	121.8	109.5	47.8	19.6	102.6	22.2	122.6	818.5	179.8	122.3	1026.3	158.9	1.4	69.1	2.2	99.2	51.5	135.9	652.7	216.5	4.4	13.2	338.6	2.4	161	130.4	96.5	38.4	61.4	111	12.9	188.9	130	36.5	428
P_001	200005	7i_kaempferol-3-O-rutinoside_Datiscin_Kaempferol-3-O-beta-D-glucoside-7-O-alpha-L-rhamnoside_Kaempferol-3-O-beta-D-galactoside-7-O-alpha-L-rhamnoside_Kaempferol-3-O-b-glucopyranosyl-7-O-a-rhamnopyranoside_kaempferol-7-O-neohesperidoside_Kaempferol-3-Gluco							12847.4	21906.4	11005.4	14872.3	18494.1	16702.1	21245.1	7010.8	6101.6	7220.1	13061.3	7457.8	14885.3	20693.3	14919.6	10324	18498.6	23139.1	12099.3	18182.3	19654.9	19542.8	6934.6	16712.2	15951	13849.3	11348.3	11402.3	15615	28616.9	23512.3	15221.2	14205.6	6429.6	10937.6	17471.4	14063.4	18477.4	24887.8	12696	14401.2
P_001	200009	4i_Kaempferol-3-Rhamnoside-7-Rhamnoside_vitexin-2''-O-rhamnoside_Kaempferol-3,7-O-bis-alpha-L-rhamnoside_Kaempferol-3,7-O-di-rhamnopyranoside							12091.4	14012.6	9675.5	14846.4	18947.5	16952.6	9681.2	6546.4	5344.8	7138.8	6743.8	6692	14391.3	18953.2	13403.9	7589.9	15731.2	13100.4	8328.3	15106.4	12686.7	12433.1	6656.6	8520.1	13499.6	9531.9	9742.6	10543.6	6576.9	23934.8	20244.6	13330.8	13717.9	6011.7	11873.5	17827.1	11040.5	14629.3	22989	12690.2	12484.1
P_001	200010	2i_Kaempferol-3-O-alpha-L-rhamnoside_Kaempferol-3-Rhamnoside							1315.5	851.2	1241.4	552.7	346.4	2212.6	770.4	810.9	864.4	2060.5	352.7	674	291.1	263.4	511.6	605.1	770.7	27.4	1178.8	732.6	2617.5	1486	425.6	268.9	310	1024.4	486.6	1829	24.5	2282.5	1081.9	1884.9	1708.5	279	1530.1	1882	977.6	330	839	1202.8	34.9
P_002	200011	2i_Ideain chloride_cyanidin-3-glucoside chloride	C08604	Chrysanthemin; Cyanidin 3-O-glucoside; Cyanidin 3-O-beta-D-glucoside					54.4	96.5	45.1	65.2	278.5	45.6	134.2	29.6	42.4	56.1	173.2	27.5	348.8	858.2	49.5	44.5	799.7	90.2	37.9	83.5	60.2	40.7		91.5	277.7	56.7	122.7		51.7	144.8	160.3	83.1	81.6		44.8	66.7	48.9	94.1	69.8		28.1
P_001	200012	2i_Maritimein_luteolin-7-O-glucoside							189.1	20.8	10.1	84	334.6			117.3	22.4	4	8.8	9.4	273.8	37.9		112.2	758.3	36.4	6.4	84.5	51	46.7	15.6	32	131.4	3.9		2.1	23	186.3	36.6	1.7		59.8	9.4	6.2	124.3	104.7	43.1	36.3	36.4
N_001	200015	2i_Quercetin-3-Rhamnoside_Quercetin-3-O-alpha-L-rhamnopyranoside	C01750	Quercitrin; Quercetin 3-L-rhamnoside; Quercetin 3-O-alpha-L-rhamnopyranoside					26546.8	19392.3	11962.5	3435	10687.5	14922.1	10653.2	3887.8	9392.6	18685.4	2548.4	15278.5	9873.8	10386.2	12486	23962.5	13165.1	25977.7	15407.3	19610	16479.5	29384.1	18827.4	1436.9	5927.6	12458.5	6128.9	16392.2	9359.5	29454	13073.7	14485.2	11476.7	5397	22538.9	19680.8	14656.4	3208.4	17808	18840.5	10249
P_001	200018	2i_quercetin-3-O-beta-glucopyranoside_Quercetin-3-O-beta-D-galactoside	C10073	Hyperin; Quercetin 3-galactoside					1775.1	493	116.4	1359.7	1231.2	530.9	229.6	97.5	174.5	359.1	556.5	188.1	190.6	711.2	119.9	207.6	460.2	685.6	269.4	2053	1476.4	495.1	895	539.2	900.4	49.5	314.4	129.3	738.8	2174.1	314	248	92.7	578.1	187.7	461	2292.2	844.4	801.1	631.6	566.6
P_003	200021	2i_Sarsapogenine_Smilagenin	C03963	(25S)-5beta-Spirostan-3beta-ol; Sarsasapogenin					2909.3	2730.1	2639.5	2711.6	2679.8	2951.6	2682.1	2774.2	2785.5	2402.5	2913.1	2678.5	2699.9	2488.5	2690.9	2430.8	2551.8	2974.4	2883.8	2568	2403.1	2697.7	2517.3	2631.1	2739.8	2434.8	2664.3	3280.3	2607.1	2738.6	3041	2746.7	2386.7	2811.6	2773.1	3067.8	2579.5	2744.5	2714.9	2303.2	2455.4
P_003	200022	βγ-tocopherol	C02483	gamma-Tocopherol					3168	3051.4	2728.4	3040.9	2549.1	3240.5	3078.1	3329.3	3460.6	3476.9	3322.3	3448.1	3313.8	3091.2	3250.3	3380.2	3036.3	3262	3156.6	3343	2756.6	3463	3250	3004.9	3242.8	3063	3244	3790.2	2922.6	3486.9	3562.9	3216.1	3027.7	3350.2	3572.7	3434.9	3091.6	3261.8	3341.4	2674.9	2890.4
P_002	200026	3i_(+)-Catechin hydrate_(±)-Epicatechin	C09728	(+)-Epicatechin; ent-Epicatechin					1183.6	75.1	598.8	191	141.5	542	15.5	19.1	118.1	129.5	157.8	164.9	82	28.2	62.8	64.8	4821.4	7.4	23.6	133.2	75.9	116.4	24.2	81.5		66		191.3	189	743.1	327.9		34.2	4.3	89.8	77.5	106.2	45.9	187	545	135.9
P_002	200028	3i_Sodium pantothenate_D-Pantothenic acid hemicalcium salt_Calcium (+)-pantothenate	C00864	Pantothenate; Pantothenic acid; (R)-Pantothenate					810.1	1201.4	524.7	209.5	520.4	959.3	285.6	393.8	188.3	391.5	392.2	228.9	344.6	213	489.4	690	702.7	318.8	505.4	215.9	477.9	888.8	821.8	303.9	594.2	309.4	525.1	221.6	260.3	974.2	511.4	338.9	268	498.1	722.6	684.7	956.1	490.2	866.8	1104.5	946.9
P_003	200032	3i_D-(+)-Gluconic acid delta-lactone_L-Glucono-1,5-lactone_D(-)-Gulono-gamma-lactone	C00198	D-Glucono-1,5-lactone; Gluconic lactone; Gluconic acid lactone; 1,5-Gluconolactone; delta-Gluconolactone; D-Gluconolactone; Gluconolactone					639	346.6	472.8	585.6	461.4	544	703.3	772.5	478.1	638.6	985.5	242.2	462	632.4	615.7	608.9	691.3	184.2	678.9	354.1	1076.4	662.6	373.1	741.5	732	212.1	443.7	854	361	688.9	417.6	259.8	633.4	575.2	415.5	421.1	490.9	686.5	712.8	706.4	469.4
P_004	200041	Guanosine-5'-monophosphate ±disodium salt hydrate	C00144	GMP; Guanosine 5'-phosphate; Guanosine monophosphate; Guanosine 5'-monophosphate; Guanylic acid					616.3	337.8	154.6	296.9	420.3	424	297.1	491.1	152.3	201.2	218	272.9	212.7	304.4	190.9	231	262.8	149.7	108.5	225.6	426.8	192.9	253.8	268.1	211.8	151.8	344.2	160.9	288.9	187	105.8	281	179.7	153.5	159.4	258.1	231.4	237.3	418.8	327.1	445.2
N_001	200042	2i_D-(+)-Cellobiose_Lactulose	C07064	Lactulose					2830.4	2466.9	2333.4	3100	2453	3168	2761	2796.1	2794.2	2606.4	2557.5	2089.7	2798.7	2197.7	2792.6	2863.8	3003.9	2867.5	2463	2122	3118.4	2996.8	2906	2909.3	2120.6	2673.1	2872.1	3139.3	2705	3102.2	2816.8	2789.3	2654	2775.1	2098.5	2531.2	2848.3	2203.1	2556.3	2182	2622.7
N_001	200043	6i_Melibiose hydrate_D-(+)-Turanose_Isomaltose_Gentiobiose_MelibiosePalatinose Monohydrate	C05402	Melibiose; 6-O-(alpha-D-Galactopyranosyl)-D-glucopyranose; D-Gal-alpha1->6D-Glucose					14146	11593.5	10523.1	15488.7	12003.1	15004.4	13877.9	13889.3	13247.3	12015.8	12563.5	10367.2	13495.7	11445.3	12804	12216.8	15034.6	14436.9	11314.2	10559.6	14702.4	14840	13718.2	13220.3	10197.2	12271	14251	14751.1	13234.6	15488.1	13576.4	13278.1	14055.2	13666.8	9451.6	12928.1	13873.1	12056.4	11640.8	11364.3	12258.5
P_002	200046	3i_L-Iditol_D-Sorbitol_D-(-)-Mannitol	C00392	Mannitol; D-Mannitol					82.7	50.6	129.3	75.3	175.2	33.1	53.8	36.9	101.2	145.5	76.9	60.2	59	81.3	110.2	41.3	44.2	51.4	57	70.5	99.1	58.8	74.4	113.1	287	94.4	98.9	92.1	38	73.7	25.8	46.5	330.2	84.7	165.6	102.8	214.1	71.8	19.9	43.6	50
P_001	200047	4i_L(+)-Arginine±HCl_Nalpha-Acetyl-L-ornithine_L-Citrulline	C00062	L-Arginine; (S)-2-Amino-5-guanidinovaleric acid					5200.1	9216.1	7887.3	11707	9880.5	13162.8	5787.5	9327	5278.2	12087.7	28709.6	7547.4	4118.9	9775.3	5033	4263	4404.1	3904.3	4564.5	5237.5	23941.2	6046.9	7582.3	10242.3	9528.5	6305.5	6183.3	5675.6	5716	10607	23033.9	4949.6	4237.5	9216	7524.6	4471.4	13097	7584.3	6643	5431.5	11321.2
P_003	200056	3i_Glycolaldehyde dimer,mixture of stereoisomers_D-Erythrose_D(-)-Threose							46515.8	44693.9	41067.9	43187.4	41313.3	43737	45083.2	44279.9	44101.8	44583	46761.3	43588.8	46634.8	44445.9	46446.6	44287.9	41375	40097.2	46211.6	43654	41532.5	49563.2	45875.4	42976.8	42354.5	42898.3	46927.7	50198.6	44364.3	47694.9	46687.9	41783.3	43597.2	43056.6	50963.9	50975.5	45456.2	48499.9	43863.8	39971	41091
P_002	200057	2i_L-Alanine_Sarcosine	C00041	L-Alanine; L-2-Aminopropionic acid; L-alpha-Alanine					1648.8	2951.3	3204.8	3710.3	2245.4	2332.4	5044.7	6590.4	7141.7	2254.9	10177.9	1200	2455.1	3025.2	4452.3	5257.1	3593.7	1624	4205.3	4078.5	4479	7990.5	2142.7	4039.7	4285.5	4408.3	2677.2	8690.2	1993.4	9643	5128.4	1417.4	4956.1	5097.3	5043.7	2410.6	2994.9	2977.2	3909.6	4856.8	3396.8
P_003	200060	2i_L-Norvaline_L-Valine	C01826	L-Norvaline; L-2-Aminovaleric acid; L-2-Aminopentanoic acid; (S)-2-Aminopentanoic acid					42187	62300	13301.4	54160.3	30611.7	61236.1	26360.7	34434.9	27150.5	38288.7	101594	17230.2	36705.9	52917.9	21139.7	20593.7	52950.2	29688.9	13327	20188.2	56371.5	29447.7	34672.9	30190.5	29747.8	22940.5	41707.5	27321.7	30195.2	46041	58872.5	24265.8	19632.1	41365.2	14174.3	17281.2	38158.9	17439.9	30807.7	24685.1	38275
P_002	200061	3i_L-Threonine_α-Methyl-DL-serine_L-Homoserine	C00188	L-Threonine; 2-Amino-3-hydroxybutyric acid					2163.1	2179.9	2420.8	2954.6	2173.2	2863.7	1407.9	2743.4	1522.7	2650.4	4611.6	1477.8	2018.6	3976.3	2033.9	1565.7	3066.8	1742.6	1483.1	2428.9	5374.5	2310	2316.8	2277.6	1834	2566.8	2677	1904.6	2134.9	2356.7	3238.8	2322.1	1825	2069.1	2211.7	1711.8	2385.2	2821.5	2466.3	2235.3	2410.3
P_002	200063	3i_L-2-Aminobutyric acid_N,N-Dimethylglycine hydrochloride_N-Methyl-DL-Alanine	C01026	N,N-Dimethylglycine; Dimethylglycine					2099.9	1473.9	1672.2	1219	1603.2	1511.6	906	2139.8	1449.8	1236.1	2497.1	981.9	824.4	1742	2048.7	1401.1	1971.6	1090.4	1453.2	1173.9	2015.6	1458.4	1386.6	1256.4	2270.9	1330.9	1663.5	1511.9	820.9	1804.7	2432.4	1081	1093.4	1016.1	1463.3	1495.4	1240.6	1924.7	1349.9	1529	1364.2
P_001	200067	2i_Indole-3-carboxyaldehyde_Indole-3-aldehyde	C08493	Indole-3-carboxaldehyde; Indole-3-carbaldehyde					156	56.4	74.3	478.2	77	54.2	37.3	125.1	95.7	100.3	55.9	147.5	83.1	184.5	154	529.7	165.8	136.9	84.4	107.5	100.4	154.5	99.3	66.5	92.4	85.3	189.9	540.5	109.9	81.7	49.6	638	699	242.7	102.1	216.3	22.6	355.2	397.1	216.1	216.4
N_001	200068	DL-(±)-Malic acid	C00497	(R)-Malate; D-Malate; D-Malic acid					2579.6	2550.1	209.2	2265.5	1844	2198.9	1006.5	1173.4	1369.1	838.5	5103	619.8	2037.3	3473.4	1514.5	1743.8	2512.3	2431.5	468.2	813.7	802.6	1434	826.1	1248.8	2336.5	2522.8	2577.8	1615.1	2535.9	1876.2	2387.7	1342.9	1094	988.3	394	627.3	630	1012.2	1973.8	799.6	2369.5
P_003	200073	DL-2-Aminoadipic Acid	C00956	L-2-Aminoadipate; L-alpha-Aminoadipate; L-alpha-Aminoadipic acid; L-2-Aminoadipic acid; L-2-Aminohexanedioate					1019.3	1635.2	1194.9	1143.8	2098.3	1271	835.2	544.4	474.1	839.9	2278.5	676.4	668	2636.1	800.4	1107.3	1467.9	936.1	765.7	720.6	1093.8	1156.6	1261.4	1416.7	1463.5	356.6	1730.1	704.6	783.3	2601.7	1121.9	1091.5	863.1	1036.8	694.2	1033	955.7	878.5	997.9	1465.6	1427.8
P_001	200082	L-Lysine ±HCl	C00047	L-Lysine; Lysine acid; 2,6-Diaminohexanoic acid					2510.2	3330	2275.5	3786.1	2875.9	5060.7	2013.8	3985.8	2708.3	3528	10756.8	1807.9	1698.8	9271.3	2548.5	1286.6	5048.1	3035.8	1939.2	1740.5	5374.9	2974.9	2141.9	3035	5172.5	9001.3	3755.5	2325.3	2107.8	3436.3	6455.7	1894.2	2393	3004.4	2089.6	1498	2334.6	2613	3310	3177.8	3085.1
P_004	200084	2i_Nicotinic Acid_Isonicotinic acid	C00253	Nicotinate; Nicotinic acid; Niacin; 3-Pyridinecarboxylic acid					4553.5	3188.9	3460.2	4421.2	4047.6	5283.2	7567.4	7134.9	7848.2	5066.1	8826.5	2646.5	5181.1	4109.7	3451.2	4572.6	7722.5	5587	3456.3	2431.9	4499.8	4482.1	2302.9	5700.7	6630.2	5429.2	6545.5	6411.8	3531.9	4512.8	9363.3	6277.2	6047	3460.2	3414.2	4081.5	2209.5	6683.8	3327.5	4514.9	3553.6
P_004	200085	2i_L-Norleucine_D-Alloisoleucine	C01933	L-Norleucine; L-Aminohexanoic acid; L-Aminohexanoate; L-2-Aminohexanoic acid; L-2-Aminohexanoate; (S)-2-Aminohexanoic acid					54109.9	68035.7	22529.3	59436.8	52598.7	84483.5	14594.8	22354.2	19666.6	38315.9	60300.5	33348.9	39710.9	84153.7	23422.4	21473.6	66063.9	26977.6	22315.8	43287.7	58046.5	45410.7	42651	33895.6	39913.1	22023.4	45633.7	26056.7	23277.7	50844	48492.5	20652.6	16904.5	40583.5	29623.2	29040.9	42775.5	27506.2	35694.5	43125.4	36210.6
P_001	200086	2i_Quercitrin_Quercetin-7-O-rhamnoside							115306	92164.9	63040.2	30615.9	57413.4	72860.6	83282.4	42136.9	69032.3	110756	31719.8	74643.3	67770	51103.9	67606.7	112124	69720.4	137623	70602.1	96216.3	110128	119656	88012.5	11175.4	35055.9	75640.3	41549.9	95279.4	67474.5	130079	72491.3	90420.5	78275.5	31771.6	104249	94100.2	76898.7	19922.3	86678.7	92142.5	51272
P_001	200087	2i_Rutin _Quercetin-3-O-b-glucopyranosyl-7-O-a-rhamnopyranoside	C05625	Rutin; 3-[[6-O-(6-Deoxy-alpha-L-mannopyranosyl)-beta-D-glucopyranosyl]oxy]-2-(3,4-dihydroxyphenyl)-5,7-dihydroxy-4H-1-benzopyran-4-one; Quercetin 3-rutinoside; Rutoside; Phytomelin					15610.1	35735.1	26035.2	30511	65758.1	31458.4	41735.4	27745.3	29282.2	37646.7	26237.5	50614.1	42593.2	40083.2	32278.7	63992.2	36860.7	36254.5	60466.7	50279.1	50007.8	33453.3	64174.9	29914.7	28540.3	26562.6	59836.8	39959.1	23451.4	54114.8	23880.4	41713.8	38438	59274.1	28166.9	34722.8	40393.3	28178.6	50598.7	43415.3	32486.3
N_001	200088	2i_(2R)_(2S)-2-Hydroxybut-3-enylglucosinolate	C08425	Progoitrin; 2(R)-2-Hydroxy-3-butenyl glucosinolate; Glucorapiferin					0.7	5.4	6.6	10.5	2.9	0.3	7251.8	6716.9	3785	1.4	7503.5		25.4	1.3	0.6	7.7	80.9	3.2	0.5	3	4891.6	1	0.9	5.8	0.7		3.5	9.2	3865.6	3.6	1	47	50.6	2.4	3.5		1.7	1.1	0.8	0.5	0.7
N_001	200089	2i_D-(+)-Melezitose monohydrate_1-Kestose	C03661	1F-beta-D-Fructosylsucrose; beta-D-Fructofuranosyl-(2->1)-beta-D-fructofuranosyl alpha-D-glucopyranoside					585.5	3196.7	309.8	867.8	378.7	5167.1	1313.2	1623.5	1091.9	902.9	1986.1	416.4	495.2	780.5	372.5	1243.2	912.4	916.7	414.3	495.2	992	908.7	474.4	1008.6	528.2	406.9	1311.2	993.4	695.7	1549.5	1855.1	764.8	784.9	1135	586.9	464.7	657.4	743.1	3805.8	598.5	2240.6
A lowercase i in a name indicates the presence of multiple isomers that could not be separated under the MRM conditions in this study.
Under "peak area", blank cells mean no peak detected.
[truncated: 204 more columns]
