# Supplementary material for: A metabolome genome-wide association study implicates histidine N-pi-methyltransferase as a key enzyme in N-methylhistidine biosynthesis in Arabidopsis thaliana
Source: Front Plant Sci. 2023 Jun 8;14:1201129. doi: 10.3389/fpls.2023.1201129 (PMC10285387; doi:10.3389/fpls.2023.1201129)
Supplement: Supplementary file 7 [file Table_6.xlsx]

## Sheet: Supplementary_Table_6
Supplementary Table 6. Metabolomic data from batch #113
									Peak area
									914	915	917	923	926	927	949	971	997	1007	1067	1137	1185	1199	1227	1237	1239	1241	1259	1267	1307	1316	1337	1345	1353	1364	1385	1409	1439	1445	1459	1482	1483	1485	1494	1507	1515	1535	1539	1549	1567
Injection	Serial No	Name	KEGG LIGAND Database	KEGG Name	IS_113_04	IS_113_03	IS_113_02	IS_113_01	1	2	3	4	5	6	7	8	9	10	11	12	13	14	15	16	17	18	19	20	21	22	23	24	25	26	27	28	29	30	31	32	33	34	35	36	37	38	39	40	41
P_003	4	1-Amino-1-cyclopentanecarboxylic acid	C03969	1-Aminocyclopentanecarboxylate; 1-Aminocyclopentanecarboxylic acid					1810.7	948.4	1305.5	1353.8	468	1694.3	2012.9	2204	2182.4	715.6	4975.1	771.9	1747	2727.6	2495.4	2295.7	5463.5	1362.3	2058.8	2382.3	2370.9	3346	856.9	2512.6	4146.4	1228	3521.5	2542.3	1138.9	1454.3	3162.4	344.6	1496.7	2614.9	2763	1044.2	2288.9	1645.6	2174.7	1883.2	2196.2
N_001	10	Citric acid,Anhydrous	C00158	Citrate; Citric acid; 2-Hydroxy-1,2,3-propanetricarboxylic acid; 2-Hydroxytricarballylic acid					4892.8	1670.7	609.2	1656.4	666.3	3743.9	1394.8	1109.5	2151.3	903.8	2768.2	1052.1	3639.2	3988.5	1804.5	1738.3	3152.5	3156.2	1325.3	1490.6	620.1	1623.5	637.4	3256.7	4801.5	1959.7	4785.2	1736.1	3086.5	1901.8	2683.6	789.4	1350.4	1115.7	2453.1	1153.7	934	2539.5	1668.6	844.4	2006.3
P_002	25	1-Aminocyclopropane-1-carboxylic acid	C01234	1-Aminocyclopropane-1-carboxylate; 1-Aminocyclopropane-1-carboxylic acid					779.4	640.5	475.7	654.6	416.3	998.4	567.3	275.8	318.7	455.1	628.7	535.6	690.4	690.2	456	367.4	591.7	698.5	500.9	694	1103.6	512.6	574.2	447.9	417.2	649.4	488.8	328	626.2	545.2	491.3	412	551.3	701.7	744.6	441.8	628.8	683.1	424.9	562.1	825.4
P_003	39	Adenine	C00147	Adenine; 6-Aminopurine						17.2	10.3	19.4	17.5				33.2	69.3	28.7		49.8	12.4	7.4	26.5	110.1		32.5	66.8	39.7	35	19.8	60.8		36.2	13.1	72.3		10.1	17.3	18.6		49.6	49.4	14.9	23.1	21.5		51.8
P_004	40	Adenosine	C00212	Adenosine					7158.7	4730.7	5757.8	7472.7	2358.1	3772.9	5837.6	4695.4	6466.4	5648.3	3835.5	3072	10725.2	4561.4	7910.5	8766	3306.6	4131.3	11595.9	7685.6	10476.7	7492.4	4634.1	7608.8	5176.5	4684.8	3279.9	8447.8	3170.1	5370.2	5162.8	1380.3	4654	11283.6	6598.3	6645.2	11392.8	5384.8	4590.8	5131.7	5097.7
P_002	41	Allantoic acid	C00499	Allantoate; Allantoic acid					77	103.5	73.6	85.9	42.3	2	125.5	113.3	79.7	91	472.5	41.8	126.4	179.8	68.8	80.7	629.6	56	80	48.4	79.1	139.1	24.6	121	116.5	48.7	105	97.5	69.3	87.6	535.1	20.9	55.7	50.2	143.3	70.8	51.5	157.3	48.4	116.1	135.3
P_001	51	L-Histidine	C00135	L-Histidine; (S)-alpha-Amino-1H-imidazole-4-propionic acid					1349	1356.2	1188.3	1415.1	975.4	2194.2	1385.8	1548.8	1300.3	1241.8	1336.6	1582.3	1367.1	1708.3	1213.1	1077.1	1958.4	962.3	1367.5	1228.5	1805	1195.7	979.1	1331	1571.8	884.4	1555.6	1306.6	1215.7	1535.3	1112.3	740.1	1120.9	1233.3	1439.3	1185.2	2218	1435.9	1482.7	945.7	1785.7
P_004	53	L-Methionine	C00073	L-Methionine; Methionine; L-2-Amino-4methylthiobutyric acid					1335.5	946.1	1148.1	2073.6	1643.4	2802.9	1435.9	1303	1244.6	2094.2	2518.3	2418.4	3338.5	2304.9	1149.7	1331.2	1638.3	1859.8	1713.9	1484.8	2928.7	1166.6	1024	1735.4	2000.3	1140.1	2012.2	1963.6	1089.1	878.6	569.5	628.4	1051.6	2643.4	2295.3	1199	1415	1233.4	1682.1	1059.3	1432.1
P_002	54	L-(-)-Phenylalanine	C00079	L-Phenylalanine; (S)-alpha-Amino-beta-phenylpropionic acid					33801.9	18633	16292.6	10224.7	10552.7	28271.7	15298.8	19485.4	14380	18584.2	32726.2	11756.5	15362.6	27397.9	17504	20227.8	25668.1	17968.7	16501.3	19363.7	25547	20655.6	13251.7	29359.9	32974.5	13998	36033.4	17738.6	17330.5	16876.2	15923.5	9136.1	18969.9	26879.7	20272.8	12251.1	18711.8	25387.4	21629.7	15392.4	21368.5
P_002	55	L-Tryptophane	C00078	L-Tryptophan; Tryptophan; (S)-alpha-Amino-beta-(3-indolyl)-propionic acid					46878	45572.3	33603.4	6751.6	16871.7	34952	22277.3	14297.3	12007.2	9961.1	13898.2	35863.2	8895.4	39437.7	21072.3	29351	42516.4	2905	31829.2	66327.5	11608.6	15810.2	43524.6	10210	27943.6	5545	16510.5	9589.9	11530.9	28558.8	6289.9	4753.7	8927.4	40014.8	16715	31146.9	58500	21295.3	48674	26133.5	28650.5
P_004	56	L-Tyrosine	C00082	L-Tyrosine; (S)-3-(p-Hydroxyphenyl)alanine; (S)-2-Amino-3-(p-hydroxyphenyl)propionic acid; Tyrosine					5041.3	5015.6	2538.4	2786.2	1768.4	4908.5	3035	4538.5	2192.8	2023.9	7910.5	3913.3	2763	5515.5	3130.4	3336.9	4743.4	2175.8	3413	5098	5525.9	3990.8	2707.3	4095.7	5887.9	1987.3	6488.3	3410.7	3556.8	3573.5	3473.1	1090.5	2189	6868.7	4319.3	2928	6058.5	3473.8	4967.4	2962.2	6291.1
N_001	60	Sucrose	C00089	Sucrose; Cane sugar; Saccharose; 1-alpha-D-Glucopyranosyl-2-beta-D-fructofuranoside					16517.8	15224.1	11915.3	17590.3	10316.3	19608.6	18163.6	17161.9	15347.3	16449.1	16204.3	13214.4	20095.9	16445.8	15146.5	17544.8	20432.7	17535.8	16471.5	13851.8	20108.3	18228.1	12437.8	18264.4	11734.5	18861.7	17593.1	19874.3	16959	14901.4	12133.3	10897.1	16720.2	17134.5	11550.4	15477.9	19054.2	15554.6	13107.2	11440.5	18124
N_002	95	Methylmalonic acid	C02170	Methylmalonate; Methylmalonic acid					147	85.4	118.1	83.5	48	84.3	90.5	47.5	113.9	60.6	257.3	80.4	177.8	195.2	162.2	330.5	197.2	65.2	188.4	269.9	41.5	271.5	41.5	184.3	188.9	126.6	129.8	286.9	34.1	123.2	127.5	45.4	117.1	307.9	382.1	149.5	312.7	201.1	234.4	314.9	164.4
P_004	110	Adenosine-5'-monophosphate sodium salt	C00020	AMP; Adenosine 5'-monophosphate; Adenylic acid; Adenylate; 5'-AMP; 5'-Adenylic acid; 5'-Adenosine monophosphate; Adenosine 5'-phosphate					7425.2	5351.7	3380.8	4478.8	3645.2	9363.9	3685.6	4732.5	3649.7	5963.5	4665.5	6038.2	6454.1	8234.1	4483.6	5908	7929.4	5441.2	6185	5584.8	6062.7	4467.5	3619	5014.3	6121.5	3901.6	8972	5069.3	3966.7	5185.2	4998.7	2967.1	5320.3	4406.1	5163.2	3488	4344.2	8225.5	6479.4	2845.7	10748.8
P_001	114	Agmatine sulfate salt	C00179	Agmatine; (4-Aminobutyl) guanidine					477.5	785.8	1025.5	3000.1	1041.9	3771.1	531.7	959.1	828.9	1591.4	1180	783.9	714.9	1218.4	657.2	1317.2	4000	389.6	405.8	1869.9	7171.1	1079.4	584.5	1827.9	283.1	709.3	967.4	3604.2	1016.9	483.7	251.6	414.6	821.9	1733.9	361.5	1190.8	1101.1	427.1	720.3	637.6	1348
P_001	156	Sinapic acid	C00482	Sinapate; Sinapic acid; 3,5-Dimethoxy-4-hydroxycinnamic acid					9381.9	6767.8	3384.5	7310.5	2390.2	4943.2	12606.1	5197.6	8203.8	11237.9	10845.3	2662.6	9296.4	12380.3	8752.4	11507.8	11006.4	6842.7	7393.4	6353.7	6221.2	12252.4	5870.9	15762.3	6925.6	6518.3	13567.3	19953.6	7327.4	7420.5	5285.5	2950.3	10090.9	23836.3	5174.4	4196.3	20474.9	2787.8	6571.6	4743	6701.2
P_003	163	Acetylcholine chloride	C01996	Acetylcholine; O-Acetylcholine					404.7	813.1		1035.4	514.6	1675.3		1467.7	1730	2069.2	1274.4	703.4	785.6	2216.8	1002.9	1072.9	2700.1	1069.2	566	912.1	1987.2	1279.4	197.8	1686		1743.8	2527.4	2331	2604.5	414.2	1244.2	393.5	1068	1061.8	1526.4	449.3	1121.2	965	745.9	638.7	1133.6
P_002	169	Allantoin	C01551	Allantoin; 5-Ureidohydantoin; Glyoxyldiureide					861.4	2688.3	1094.4	1667.2	863.2	349.7	1922.4	2102.7	2130.7	2651.8	1768.2	522.1	2256	1633.2	1029	1554.3	1247	1073.6	1667.6	1242.4	2548.2	2202.9	787.4	2612.1	1004.8	1799.6	1422.2	2499.7	2099.1	762.2	1458.4	759.5	1367.5	1982.2	1039.5	1596.4	1706	2532.4	805.6	1770.5	1541.1
P_004	188	Cytidine,cell culture tested	C00475	Cytidine					300.8	46.6	284	211.6	176.6	166.8	95.1	138.7	62.8	77.2	48	195	148.3	87.1	130.6	150.1	159.2	93	197.1	268.3	249.9	86.3	76.7	138.8	55.6	164.1	114.7	116.6	103.6	73.4	103.2	15.8	37.8	289.3	78	183.2	167.7	102.6	19.7	341.6	58.6
P_001	210	Diethanolamine	C06772	Diethanolamine					2339.1	2879.3	2106.9	2357.2	1594.1	2456.4	2427.8	2572.1	1715.3	2167.6	2084.5	2083.9	1929.5	2794.5	1733.7	2191.3	2325	2041.8	2341.7	2778.6	2758.1	2360.1	2360.5	2325	2159.9	2027.6	2166	2415.7	2114.9	2036.5	1966.4	1347.6	2025.1	1953.6	2558.7	2128.6	2117.5	1569.5	2067.7	1977.4	2285.8
P_003	220	DL-beta-Hydroxybutyric acid	C01089	(R)-3-Hydroxybutanoate; (R)-3-Hydroxybutanoic acid; (R)-3-Hydroxybutyric acid					23433.8	21467.2	20654.3	20187.8	20204.1	20345.2	21830.4	21014.5	22775.1	23292.4	23417.9	22839.3	23255.1	23069.1	25129.5	23421.9	22276	22101.5	23350.6	22492.9	24671.2	24331.8	21376.3	23077.3	23350.5	22959.3	23602.9	26092	23319.3	25074.6	23429.8	23883.6	22123.5	22541.8	25263.7	25311.5	23206.9	23756.7	21988.8	21571	23383
N_001	231	Fumaric acid	C00122	Fumarate; Fumaric acid; trans-Butenedioic acid					94.6	20	22.9	169	9.3	9.1	53	204.1	100.3	7.9	972.4	4.3	121.3	881.2	753.5	1347.7	102.7	9.5	179.9	637.5	25.1	360.8	43.8	135.1	779.4	15.2	810.5	531.9	3.1	169.4	365.4	5.6	189.4	564.6	879.7	120.3	10.6	529.1	726.7	1065.5	858.7
P_004	235	Glutathione (oxidized form)	C00127	Glutathione disulfide; GSSG; Oxiglutatione; Oxidized glutathione					81.8	113.8		68.7	4.3	168.7	52.5	49	43.7	62.9	39.1	40.1	31.5	29.6	76.7		65.5	69	58.3	104.3	651.4	156.4	52.9		27.7	78.1	65.9	52.3	3.6	56.3	34.7	10.9	69.8	112.8	92.9	45.8	174.8	13	97.1	62.8	90.4
P_001	267	L-Asparagine	C00152	L-Asparagine; 2-Aminosuccinamic acid					668.9	809.3	713	785.5	528.8	681.9	677.3	995.9	611.2	708.8	767.9	592.6	696.2	876	470.4	425.7	812.2	444.3	786.8	575.2	773	666.7	461.9	609.6	692.5	481	676.5	702.6	563.9	493.6	1132.8	401.6	557.2	611.4	666	772.1	551.9	533.5	656.5	465.4	905.5
P_001	268	L-Aspartic acid	C00049	L-Aspartate; L-Aspartic acid; 2-Aminosuccinic acid					3069.8	4247.3	1791.7	3689.8	2684.8	4062.9	3083.9	5612.7	3001.8	7058.2	4897.4	2827.5	4218.8	6552.2	3333.3	2998.2	4489.7	4446	3363.5	2403.6	2784.9	3387.6	2708	3554.9	5514.3	3571.5	4819.1	3518	7356.3	2708.7	4575.8	2699.9	3524.3	3539	2414.7	3071.8	3039.6	5238.1	3693.5	2340.7	9510.3
P_002	272	L-Glutamic acid	C00025	L-Glutamate; L-Glutamic acid; L-Glutaminic acid; Glutamate					40461.4	31680.2	31518.9	27804.2	25814	58921.5	31230.1	19344.6	23720.4	23760.1	15505.1	33804.7	34336.2	29732.6	21701.3	19813.2	19342.6	37469.8	32217.8	26853.1	43978	24577.2	29364.2	33545.8	21762.8	32398.7	28177.2	22582.3	33534	27634.7	16099.3	21703.9	27231.7	28835.2	30532.5	26829.2	40653.9	41036	21866.7	21868.7	34090.3
P_001	273	L-Glutamine	C00064	L-Glutamine; L-2-Aminoglutaramic acid					46.2	85.5	25.2	132.7	46.5	81.7	96.6	136.8	53.2	16.7	206.4	24.7	23.9	163.6	68	11.8	648.2	31.6	50.6	76.1	228	83.9	20	54.5	153.8	49.2	128.9	113.6	7.4	40.6	259.8	16.1	78	84.2	193.7	26.6	85.9	42.2	76	57.2	20.7
P_004	274	L-Glutathione (reduced form)	C00051	Glutathione; 5-L-Glutamyl-L-cysteinylglycine; N-(N-gamma-L-Glutamyl-L-cysteinyl)glycine; gamma-L-Glutamyl-L-cysteinyl-glycine; GSH; Reduced glutathione					7461	8823	6946.2	8028.6	2849.9	9391.6	5876.2	4724.2	5111.5	9149.6	5448.1	6099.6	7548.5	4907.9	6625.4	8112.8	5570	6933.8	7615.3	5949.9	26956.5	10712.7	7807.7	8599.7	4193.5	7763.8	5919.5	7494.1	7408	6696.8	3519.7	2943	6570.2	12062.3	8118.4	8985.6	12934.9	7022.7	7459.7	5493.4	10344.2
P_001	285	L-Ornithine monohydrochloride	C00077	L-Ornithine; (S)-2,5-Diaminovaleric acid; (S)-2,5-Diaminopentanoic acid; (S)-2,5-Diaminopentanoate					383.1	681.6	528.2	679.4	430.5	537.9	584.2	746.5	462	558.2	812.2	494	383.8	830.8	326.2	330.6	601.2	342.8	339.8	485.4	698.6	681.9	346.6	530.7	464.6	276.4	617.1	496.2	553.8	267.5	1021.1	162.5	388.3	613.2	455.7	498.8	418.7	424.8	549.3	404.7	985.2
P_003	286	L-Proline	C00148	L-Proline; 2-Pyrrolidinecarboxylic acid					15051.7	9323	20735.6	13199	70973.8	46882.8	21075.5	8750	6111	5532.4	18640.2	7798.1	18388.8	12997.4	7198	11331.6	263659	6884.6	26049.2	9299.2	21712	8135.6	7595.8	13206.6	8281.8	6357	11540.8	10782.2	27326.5	23540.4	19057.1	3898.5	6470.4	11554.7	84733.2	6523.9	11481.4	12935.1	10268.5	7188.6	82562.4
P_004	287	L-Pyroglutamic acid	C01879	5-Oxoproline; Pyroglutamic acid; 5-Pyrrolidone-2-carboxylic acid; Pyroglutamate; 5-Oxo-L-proline; L-Pyroglutamic acid; L-5-Pyrrolidone-2-carboxylic acid					1727.8	1154	1325.2	1239.6	408.8	1481	1717.4	1553.6	1782.1	871.2	4044.8	658.8	1897.8	2036.8	2264.1	2293.2	5189.3	1031.9	1757.2	2207.9	2038.1	2963.6	709	2053.6	4432.2	1328.9	2978.9	2225.1	977.2	1296.3	2671.7	248.9	1286.6	2001.3	2902.5	729.2	2261.4	992.8	2063.5	1779.8	1590.4
P_001	288	L-Serine	C00065	L-Serine; L-2-Amino-3-hydroxypropionic acid; L-3-Hydroxy-alanine; Serine					2601.2	4144.6	1533.1	1948.7	1592.2	3913.1	2781.1	2129	1318.3	1988.5	3287.1	2091.3	2291.1	2551.7	1546.5	1499.2	2712	1645.6	1741.1	2858.5	4066.3	1570.1	1661.3	2744.2	1658.2	1969.7	2313.5	1555	1662.7	1555	2200.7	1155	1510.8	2739.6	2181	1353.6	2705.5	1950.8	1859.5	2298.2	2978.9
P_002	299	1-Methylguanidine hydrochloride	C02294	Methylguanidine					125.5	165.9	118.7	60.3	39.4	147	89.9	85.8	128.2	89.9	121.2	76.2	158.2	139.6	56.1	84.3	259.9	113.9	102.1	85.3	402.8	124.4	70.3	141	58.7	95.8	184	140.7	87.8	51.7	153.9	77.3	69.6	160.8	211	74.2	128.4	91.1	65.6	140.2	200.8
N_002	344	Succinic acid	C00042	Succinate; Succinic acid; Butanedionic acid; Ethylenesuccinic acid					97.9	49.2	140.6	58	57.8	57.1	86.2	70.9	134.1	44.8	168.1	69.6	216.8	263.8	157.4	399.1	176.4	39.7	165.3	307.5	70.2	164.5	66.1	241.1	261.5	128.4	116.5	317.1	32.8	192.9	136.3	26.4	109.8	325.7	297.7	116.5	305.9	202.3	178.6	324.2	126.8
P_001	350	Thiamine hydrochloride	C00378	Thiamine; Thiamin; Vitamin B1; Aneurin; Antiberiberi factor					789.4	719.8	584.5	721.7	641.4	1072.3	967.3	1154.1	605.1	1367.1	875.4	1181.6	1015.4	813	407.4	721.1	486.1	927.6	717.5	781.6	732.8	794.3	874.5	751.5	459.8	399.8	890.3	681.7	941.8	854	475.2	404.4	834.4	866.2	604.1	561.4	700.3	989.5	508.4	660.8	993.6
P_003	354	Thioglycolic acid solution	C02086	Thioglycolate; Mercaptoacetic acid; Mercaptoethanoic acid; Thioglycolic acid					8897.8	9655.8	8176	7685.7	8306.4	8815.5	8700.8	8514.7	9853.1	10157.3	9300.8	9542.7	9600.8	9599.2	9503.8	8795.5	9099.1	8482.1	8913.4	9397.5	9778.7	9404.6	9208.6	9230.8	9597.7	9859.3	9214.3	9196.3	9003.8	10411	10177.1	9259.4	8762.5	8883.8	10141.5	10141.7	9553.7	10320.4	8601.2	8105.3	8897.5
P_004	364	Tyramine	C00483	Tyramine; 2-(p-Hydroxyphenyl)ethylamine					6.4	1.6	2.6	1.2	1.5	12.3			2.1			1.4	1.7	1.4	1.6	7.7		0.4	0.1	9.8	0.9	10.4	6.4		0.3		0.4		2.8	1.9	0.6	0.6		3.4	4.9	2.5	13.6	0.7	2.1	0.6	7.7
P_004	365	Uridine	C00299	Uridine					907.3	477.8	802.8	741.9	282.7	1575.5	710.8	891.4	575.8	590.8	771.9	608	975.3	726.4	945.4	1050.7	959.4	566.6	1160	1345.6	1227.6	1143	694.4	1576.2	554.3	622.5	730	965.9	682.8	683.3	567.1	132.5	403.5	1550	628.4	829.6	1043.8	476.4	830.2	851.5	505
N_002	373	Xanthine	C00385	Xanthine					2.2	1.9	0.8	1.1	1.9	2091.4	1.8	2.2	6.3		5.9	0.9		0.8	1.8	0.7	1.7	5.6	3.4	1.4	2.5			0.1	4.2	4.9	3.2	6.7	1.4	3.8	1.2		0.1	8.1	1.1	1.5	0.8	0.7	7.8	2.2	0.9
P_001	379	alpha-Lactose monohydrate	C00243	Lactose; 1-beta-D-Galactopyranosyl-4-alpha-D-glucopyranose; Milk sugar; alpha-Lactose; Anhydrous lactose					19895.8	24321.3	11924	17135.1	9594.2	29774.4	22900.9	22835.8	20248.2	23228.8	21806.9	15892	24505.3	25280.3	18271	26157.9	24838.1	20397.8	20651.5	17878.7	28240.3	21573.2	11457.7	23371.2	16874.2	19019.4	25844.2	24320.7	21886.5	17781	17013.6	9822.7	19991	24188.9	17141.4	16906.8	22837.4	23069.5	25147.2	12285.5	34237.9
P_002	389	gamma-Amino-n-butyric acid	C00334	4-Aminobutanoate; 4-Aminobutanoic acid; 4-Aminobutyrate; 4-Aminobutyric acid; gamma-Aminobutyric acid					727.8	371.7	612.5	672.9	388.9	466.6	781.4	692	838.1	503	1590.6	467.1	778.8	805	597.9	1048.8	2104.6		1147.6	1538.9	669.3	1169.4	670.8	1230.1	692.6	608.5	645.9	1190.1	428.4	781.5	823	184.2	673.1	1098.1	2424	993.9	1111.8	428.6	756.6	767	1043.2
P_002	416	Keracyanin Chloride	C08620	Cyanidin 3-O-rutinoside; Cyanidin 3-O-rhamnosylglucoside					553.8		104.8		78.4			90.2	84.9		135.4	1201.1	247.1		183.6	325.3	3703.3	366.9	169.5				477.9	268.7		229.8	145.1				166	194	181.8	89.9	573.2	190.7		196.7			906.2
P_001	419	isorhamnetin-3-O-glucoside							668.3	168.9	53.4	780.8	208.8	98	115.7	7.6	20.1	77.4	168.7	136.7	115.1	169.8	41.4	35.6	181.9	329.8	277.6	445.8	488.8	124.8	267.1	192.8	459.3	51.3	78.5	100.5	268.7	276.5	109.5	31	77.1	271.9	97.5	101.4	694.2	406.7	156.9	59.8	99.4
P_002	421	Robinin	C10178	Robinin					160.7	145.5	68.8	147.3	35.5	99.7	103.7	17.2	36.3	36.5	43.4	24.4	218.6	153.5	187	26.3	110.4	189.6	105.1	150.2	94.7	82.6	70.6	125.1	53.5	56.9	100.6	101.6	48.9	245.6	82.2	108	235.2	18.7	151.4	92.1	104.5	74.7	284.8	33.7	190.1
P_001	422	kaempferol-3-O-glucoside	C12249	Astragalin; Kaempferol 3-O-glucoside; Kaempferol 3-O-beta-D-glucoside					382.9	3.7	24.4	128.5	19.3	35.3			3.1	1.9	13.3	1.2	34.9	79	16.6	9.8	231.6	17.1	2	166.8	99.8		7	101.7	159.9	1.4	2.5		14.9	138	14	0.3	0.5	16.1	32.7	32.2	158	133.8	68.5	6.5	15
P_001	432	Hyperoside	C10073	Hyperin; Quercetin 3-galactoside					1413	490.7	184.2	1218.4	836.8	323.4	277.2	34.1	102.1	336.7	434.1	16	226.7	885.3	106.6	212.2	432.9	601.9	425.2	2045.4	1696.7	354.7	538.8	534.2	1378.7	97.6	322.3	173.2	700.1	1425.3	204.6	40.2	99.3	820.8	178.6	323.9	2097.3	990	393.6	247.3	346.3
P_002	458	Procyanidin B2							367.3	56.1	147.1	164.1	49.5	14.4	209.3	2.1	31.9	52.4	41.6	43	79.2	71.6	49.4	42.1	898.4	48.5	39	119.5	222.3	49.8	134.7	86.4	10.9	168	1.4	2.9	30.6	11.9	188.9	32.8	46.9	100.8	74.6	40.2	26	30.5	53.2	2.4	47.8
P_002	459	Procyanidin B1							421.9	67.7	135.5	113.7	33.9	443.7	220.3	8.7	42.5	76.8	64.2	84.9	108.9	58.9	23.3	54.5	1120.9	52.3	60.4	118.1	268.5	73.7	176.6	187.2	8.6	163.1	41.1	106.1	85.9	375.9	119	5.8	65.2	63.5	62	71.9	64.2	21.3	45.6	47.9	16.8
P_003	499	N-acetyl putrescine hydrochloride	C02714	N-Acetylputrescine					458.3	1165	1480.5	4660.4	1861.3	7146	974	1357	1372.3	3074.3	1532.3	1293.4	1175.1	1750.7	1004.6	2202.8	7720.7	729.7	783.5	3032.6	11245.9	1464.6	595.2	2833.7	483.2	1355.2	1550.1	6232.7	1699.5	919.7	600	781.7	1310.8	2790.8	679.3	2091.6	2326.8	585.1	1214.8	1034.9	1823.5
P_001	502	L-saccharopine	C00449	N6-(L-1,3-Dicarboxypropyl)-L-lysine; Saccharopine; L-Saccharopine; N-[(S)-5-Amino-5-carboxypentyl]-L-glutamic acid					922.3	113.5	287	104.2	38.2	610.5	152.2		30.8	54.5	135			153.9	47.7	142.1	501.3	155.3	342.5	274.3	104.2	214.9		133.1	48.5	56.6	324.7	36.9	151.3	410.4		42.5	56.6		236.3			365.6	53.3	91.1	106.9
P_002	605	L-beta-homoglutamine-HCl							16.7	47.5	7.1	59.6	40.4	3.6	119.4	76.2	13.6	66	45.5	49.3	59	12.8	25.5	35.5		67.5	18.8	16.6	128.7	11.2	0.6	68.6	42	29.9	28.9	28.5	107.9	25.7	13.6	4.9	22.4	9.3	14.1	25.8	15.5	27.9	67.8	6.9	29.9
P_003	618	L-beta-homothreonine							2465.3	3542	1275.1	2862.2	2095	2844.6	2454.5	4427.8	2154.2	5645.2	4027.5	1882.2	3550.4	5314	2370.4	2288.3	3410.5	4008.7	2362.8	1585.3	1961.1	2406.6	2022.1	2991.4	4657	2663.1	4048.5	2632.5	5445.2	2120.9	3584.9	1912.3	2545.5	2925.8	1839.3	2098.6	2400.2	4181.9	3127.1	1724.9	7355.6
P_002	655	Syringic Acid	C10833	Syringic acid					178.8	48.3	147	157.6	58.5	571.6	67.5	92.6	78.5		69.5	64	62.3	60.4	35.8	187.9	230.6		173.2	246.2		72.2	3.9	22.2	27.1	37.8		80	24.2	97.1	73.4	13.9	30	37	42.9	143.5	44.3	256.5	172.5	4	123
P_002	675	5'-Deoxy-5'-Methylthioadenosine	C00170	5'-Methylthioadenosine; Methylthioadenosine; S-Methyl-5'-thioadenosine; 5-Methylthioadenosine; 5'-Deoxy-5'-(methylthio)adenosine; Thiomethyladenosine; MTA					232.3	466.4	384.8	224.2	142.8	449.4	240.1	108.2	100.9	240.9	359.6	358.9	158.4	342.6	211.6	227.2	376.2	233	387.9	152.8	789.4	200.4	197.3	172.9	207.9	249	319	190.6	433.9	474.9	577.3	123.3	153.1	542.1	201	176	386.4	216.4	220	214.9	363.4
P_002	681	sn-Glycero-3-phosphocholine 1:1 cadmium chloride adduct	C00670	sn-glycero-3-Phosphocholine; Glycerophosphocholine					4895.3	4363.9	3146.7	2115.1	1215.1	3149.6	4598.9	2384	2651.6	2946.3	5308.8	2878.2	2293.4	2952.3	2971.8	3561.1	6751.9	4194.6	4966.5	1975.1	4362.3	3188.9	2673.9	4362.4	6642	5220.6	3525.1	2795.3	1484.5	2778.7	1545.6	1495.5	3931.3	4300	3148.9	2615.8	7609.2	2210.4	3828.2	3184	4303.3
P_002	695	L-allo-threonine	C05519	L-Allothreonine; L-allo-Threonine					782.4	662	659.3	460.9	353.6	709.6	511.7	554.5	421.8	774.6	985.7	540.4	557.1	965	434	528.7	1307.5	511.5	528.9	914.4	1868.2	690.4	640.8	523.2	412.6	469	914.5	528.4	712.3	574.6	791.7	265	595.4	683.6	968.9	495.8	770.4	739.9	526	499.8	1152.5
P_003	698	Lignoceric Acid	C08320	Tetracosanoic acid; Lignoceric acid					2614.7	2746.1	2237.9	2046.3	2204.6	2249.2	2655.8	2423	2684	2881.3	2838	2591.1	2669.3	2588.2	2916.6	2629.3	2649.6	2807.6	2796.8	2530.4	2646.5	2583.6	2524.9	2671.5	2590.5	2668.6	3034.9	3016.9	2812.6	2755.2	2646.4	2712.3	2642.8	2489	2790.6	2948.2	2632.3	2684.1	2307.1	2059.3	2675.1
P_003	699	dUDP	C01346	dUDP; 2'-Deoxyuridine 5'-diphosphate					24844.3	24812	22561.2	22912	23544.6	23560.2	25501.4	23992.4	25808.5	24673.4	26149.2	23471.1	24480.1	25594.7	24547.9	25801	25232.1	25394	27311.8	26652.8	24587.8	24752.9	25650.9	25607.5	26523.4	26119.1	26008.5	27701.3	24676.9	27938.1	27284	25674.9	25440.6	23261.4	26466.1	28024.1	25985.5	28248.4	24995	23945.3	25594.9
P_001	735	Vanillin	C00755	4-Hydroxy-3-methoxy-benzaldehyde; Vanillin; Vanillaldehyde; 4-Hydroxy-3-methoxybenzaldehyde					4335.8	3970.6	2804.2	2793.5	78.5	3779.2	2720.2	3771.5	3742.6	3591.4	2845	75.3	3143.8	3423.2	3735.5	3894.7	3355.5	2761.4	2290.5	2219.2	2413.1	2545.9	2213.2	3148.2	2913	2733.9	2176.4	2640.7	2310.2	2809.5	2747.8	3462.5	3255.8	89.5	64.7	36.4	2071.3	2293.4	1950.1	2365.6	2794.6
P_003	764	3-Hydroxypyridine							78.2	33.6	233	192.5	1	1480.2	356.1	3.9	26.2	57.1	33.2	299.7	42.5	201.8	216.6	41.8	80.6	59.8	56.6	23.5	79.4		9.9	34.2	43.2	575.3	50.2		34.3	485.5	10.3	7.5	49.2	66.8		7	432.8	57.1	773.4	174.6	77.1
P_001	853	luteolin-3',7-di-O-glucoside							10.2	0.8		23.5		3	11.9	3	1	18.1		7.8	3.9	2.1	0.4	0.4	16.3	0.8		0.6	1	1.3	28.5	1.6	3.9	1	4.3	0.7	12.3		1.8	2.1	8.7	2.4	2.2	3.8	3.1		2.8	0.2	4.1
P_003	900	N-acetyl-DL-serine							20.7	0.9	0.4	3.6	11.7	9.1	4.2	28.4	19.5		116.7	37.6	38.1	31	24.3	4.2	74.5	3.3	14.5	80.7	47.6	36.8	22.9	43.1	42.6	7.5	107.8	38.3	17.9	12.1	6.6	7.1	10.1	85.3	49.7	22.5	15.4	29.9	136.5	21.1	23.3
P_001	967	3-Methyl-L-histidine	C01152	N(pi)-Methyl-L-histidine; 1-Methylhistidine; N-pros-Methyl-L-histidine					3.4	69.3	635.5	550.5	43.4	4046.6	658.4	42.7	29.4	50.3	73.3	1228.8	5.2	338.1	243.9	16.9	19.5	29.8	17	0.8	17.5	34.4	39.9	10.3	19.5	807.3	5.2	26.7	42.4	1207.4	29.8	15.1	53.7	46.7	36.5	17.4	1317.5	3.2	1798.6	583.1
P_003	1012	3-hydroxy-3-methylbutanoic acid							926.9	489.9	673.9	454	902.2	763.4	105.1	632.7	753	653.1		681.1	465	595.7	723	550.6	744.1	428.5	440.6	315		342		547.9			365.7	385.5	337.2	215.2	428.4	648.8	527.1			526.5	204.8		362.6		399.7
P_003	1016	Choline chloride	C00114	Choline; Bilineurine					17763.9	17413.8	16350.3	14697.3	16384.2	16484.8	17436.3	15600.8	18163	18327.2	17485.9	17643.4	17001	17920.7	18574.9	16945.6	18179	16340.2	17985.3	16969.7	17405.3	18085.2	17236.7	16917.4	18658.3	19878.4	18002.2	19755.2	17638.2	19303.9	18484	17976.1	17400.6	17678.8	19965	19124.8	19896.8	18125.4	16517	16322.3	17581.1
P_002	1024	O-Phosphocholine	C00588	Choline phosphate; Phosphorylcholine; Phosphocholine; O-Phosphocholine					2456.5	1264	936.5	270.9	222.6	759.6	1378.7	750.6	783.1	785.9	534.8	1170.2	699.9	1075.4	1862	810.2	1040	230	870.7	668.7	3043	193.5	637.6	755.9	1139.5	1488.5	559.4	424.4	761.3	676.9	1147.7	167.5	311	363.2	462.7	337.6	532.3	1444.3	220.3	229.9	291.5
P_003	1026	Trigonelline hydrochloride	C01004	N-Methylnicotinate; Trigonelline; Trigenelline; 1-Methylpyridinio-3-carboxylate; Betaine nicotinate; Caffearin; Gynesine					5.6		5.9	18.9	607.1	13	9.4	35.2	93.5	1.5	308.8	46.2	194.6	0.7	19.4	1.3	1694.2	73.1	13.2	12.9	275	9.9	59.6	1.7	33.7	4.6	97.7	213.2	68.9	2.5	115.7	0.4	136.2	0.7	98.9	0.1	6.3	1.4	1.2	3.4	10.6
P_003	1064	1-Isothiocyanato-8-(methylsulfinyl)-octane							16.5	22.7	9.8	20.6	1.8		12.3	12.6	1.4	2.2	21.8	50.5	33.2	33.3	7.6	9.5		19.2	20	9.7	4.2	35.3			6.1	38.7	4.9	6		24.7	7.4			2.6	4.9	34.4				8.9	44.7
N_003	1070	But-3-enylglucosinolate	C08415	Gluconapin; 3-Butenylglucosinolate					35.4	2.1	0.4	28.1	1.9	260.5	1329.6	5383.7	860.8		4051.6	3.5	61.7	1.7	11.7		255.9	49.1	5.3	309.5	3519.6	56.7		8.6		279.2	30.8	52.2	8689		2.6	70.7	130.4		0.4	4.7	6.9	1.7	7.6	2.5	2.5
N_002	1076	4-(Methylsulfinyl)but-3-enylglucosinolate	C08420	Glucoraphenin; 4-Methylsufinyl-3-butenyl glucosinolate						0.9			2.1		33.6	4.7		25.2	2.1	2.2		0.5	0.1	1.9	2	90.3		3.8		1.8	0.8	25.4	1.3	120.3			52.4	0.9	4			2	3.1	1.7	2.9	3.2		0.4
N_003	1078	Benzylglucosinolate	C02153	Glucotropaeolin; Benzyl glucosinolate					2	21	1	0.3					1.4		0.3		1.5		1.1	2.4	0.9	4.2	0.9	2.3		11.5	1.4		3.5	1.2			0.7	8.1	2.7	0.2	0.9			2.1		13.3	5.3	1.2	0.6
N_003	1079	Gluconasturtiin	C08417	Gluconasturtiin; 2-Phenylethyl glucosinolate					11.8	3.2	2.8	939.4	9.2	0.4	396.6	347.7	191.9	366.4	978.4	3	391.5	11.4	8.8	2.2	2.1	135.8	0.4	0.7	253.7	10.7	16.1	1012.9	2.7	260.7	233.3	239.4	385.7	9.1	238.2	234.1	469.9	0.7		8.5	2.5	15	5.1	8.7	1.6
N_003	1081	p-Hydroxybenzylglucosinolate	C08426	Sinalbin; p-Hydroxybenzyl glucosinolate					0.9		2.6	0.3	1.7		2.5		3.4	0.3	1.7	1.6	2.6	0.8			0.2	0.7		1.5	0.7	1.1	0.5	1.6	1.9	1.3	2.7	1.7	0.7	0.8		0.5	3.8			2.4		5.3	0.7	1.8	0.9
N_003	1082	(2R)-2-Hydroxy-2-phenethylglucosinolate							1.9	1.6	0.4	20.6			20.9	0.5	1.5	0.4	2.8	0.6	14.4	2.8	1	0.8	0.5	0.3	1						1.8	7.3	1.3	0.5	0.4	2	6.4		6.3	0.6	1.3	2.4	0.7	1.7
P_003	1097	DL-Pipecolinic acid	C00408	L-Pipecolate; Pipecolinic acid; Pipecolic acid; 2-Piperidinecarboxylic acid					3504.9	1161.1	8539	2021.4	28588	1964.4	12044.5	1400	3799.8	1485.1	1203.6	1614.9	5943.2	4147	3192	2553.5	2362.8	1476.5	1000.9	3780	7233.8	757.2	308.5	5653.1	1382.5	1784.8	2471.6	795.4	1190.5	19384.1	772.2	1272.6	4000.1	557.6	1545.3	890.2	4173.2	961.5	3326.2	2362.8	1347.9
N_001	1099	D-(+)-Raffinose pentahydrate	C00492	Raffinose; Melitose; Melitriose; Gossypose; 6G-alpha-D-galactosylsucrose					1019.9	4503.6	615.4	818.5	384.8	5817.4	1840.3	2034.3	1610.7	1866.3	2239.4	810.5	1173	2194.7	946.3	2157.6	1391	1525.5	1124.2	1170.7	1798	1191.5	577	2247	1378.9	1091.8	2563.5	1665.8	1382.7	1451	1899	409.5	1306.2	1958.2	1349.4	861.2	1336.4	1682.3	5353.1	810.2	3878.3
P_002	1128	cyanidin-3-O-rhamnoside chloride							414.1	209.2	30.9	109	113.1	134.9	203.1	103.5	124.9	131.3	91.6	719.3	232.2	240.2	188.2	266.9	1771.5	305.2	201.6	179.9	147.8	105.4	370.4	251.8	173.2	168.5	168	125.9	107.8	85.1	144	11.8	137.3	130.1	470.9	185.2	146.6	184	114.1	81.7	622.7
P_003	1144	S-Methyl-L-cysteine							43.1	18	3.4	404.2	2.5	17.9	3.1	0.3	0.5	65.2	56.9	3.9	4.9	19.3	17.9	2	18.2	0.5	0.6	0.4	519.3	27.6	16.8	73.5	44.3	10.3	1.6	27.7	4.4	1.1	23.5	22.7	22.6	1.5	4	2.8		1.4	96.9		0.9
P_002	1152	Betaine	C00719	Betaine; Trimethylaminoacetate; Glycine betaine; N,N,N-Trimethylglycine; Trimethylammonioacetate					1084	876.4	627.1	826.4	777.9	874	936.4	1909.6	660.6	1461.7	869.9	1071.1	1141.4	1068	557.3	736.6	617.8	789.8	866.7	835.9	847.5	933.8	764.5	886.4	1822.4	689.6	710	705.5	613.5	463.2	979.8	619.2	932.8	1107.1	899.6	669.5	898	1060.7	705.4	670.2	1049.3
N_001	1169	Quercetin-3,7-O-alpha-L-dirhamnopyranoside							2849.8	5131.4	3217.3	3373.9	4079.2	4307.5	5147.5	4526.5	4632.4	5735	4372.4	4116.3	6730.4	3663.8	3682.6	6392.3	7121.3	4568.1	3582	4901.6	5830	4235.4	5135.6	3155.8	3661.7	4890.9	7681.2	5497.8	2948.8	5547.9	3197.7	3327.4	6033	5895	2778.2	3921.2	5128.7	3432.2	3907.9	2365.7	3874.9
N_003	1174	Quercetin-3-O-alpha-L-rhamnopyranosyl(1->2)-beta-D-glucopyranoside-7-O-alpha-L-rhamnopyranoside							432.5	515.3	565.8	462.1	279.4	240.4	759.9	905.9	1268.3	586.6	299.6	947.7	1103.2	1489.2	684.8	1501.7	1149.5	626.4	1452.8	1214.6	459	912.1	926.2	824.3	2140.8	1229.7	1627.6	440.7	228.2	341.6	311.4	1016.3	1550.9	1812.2	746.4	985.9	833.5	1636.1	579.3	670.8	820.8
N_001	1179	Sinapoyl malate	C02887	Sinapoyl malate; Sinapoyl-(S)-malate					21805.5	6034.5	5975.9	1954.9	6438.7	4647.9	5741	2340.3	13568.4	4891	2231.3	5364.8	3841.4	33110	12755.2	6594.8	18187.2	7925.5	5636.8	7464.8	1245.9	19930	2341.3	14585.5	12113.8	5793.6	30659.6	4145	8201.6	10251.3	8097	4880.2	3896.4	15451.6	7979.7	6983.8	1993.6	6274.1	9167.5	5005.2	5471.7
N_001	1181	1-O-b-D-glucopyranosyl sinapate	C01175	1-O-Sinapoyl-beta-D-glucose; 1-O-Sinapoyl beta-D-glucoside					4223.1	17485.8	392.6	6690.2	973.7	5298.3	17098.3	2832.2	1973.1	14069	2602.7	2369.6	13721.9		2874.1	6673.9	3581	9114.3	4408.3	799	8966.6	4023.7	6099.9	8900.2	131.9	6583.3	5594.6	9796.3	12388.6	7553	1223.2	6554.1	15107.7	11547.1	3274.5	2586.4	14059.9	503.7	7152.5	2357.2	9518.3
P_002	1182	Sinapine	C00933	Sinapoylcholine; Sinapine					2.14674e+06	2.257e+06	1739136	1858060	1.64576e+06	2.20567e+06	2315330	2.20981e+06	2.25195e+06	2.74684e+06	2.12048e+06	2.21448e+06	2.78422e+06	2.70401e+06	1.91302e+06	2.47895e+06	1.99529e+06	2.48333e+06	2.14351e+06	2.22978e+06	2425468	2063147	1.53654e+06	2.57556e+06	2.34963e+06	1838227	2.2334e+06	2607732	2.38151e+06	2.04458e+06	1.54855e+06	1.30359e+06	2.07249e+06	2333536	2.41732e+06	2.04529e+06	2.43586e+06	2.68383e+06	2.22566e+06	1.61409e+06	2.6798e+06
P_002	1219	Quercetin-3,4'-O-di-beta-glucopyranoside							5.4	4.3	5.2	4		34.4	5.5	10.7	8.1	28.9	13.1		16.5	24.3	26.8	19.3	20.2	2.1	53.2	12.5	18.7	7.6	9.5	0.6		2.5	10	7.9	0.6	1	10	0.7	12.6		32.6		8.3	0.3	10.8	0.8	62.7
P_002	1223	Delphinidin-3-O-(6''-O-alpha-rhamnopyranosyl-beta-glucopyranoside)	C16315	Tulipanin; Delphinidin 3-O-rutinoside					577.5	720.5	548.9	745.6	449.5	251.2	970.6	1416.4	1447.6	713.9	382.5	1477.3	1496.7	1616.8	1078.6	2147.5	1805.2	983.6	1779.1	1614.4	578.9	1175.5	1284.3	1016.1	3019.7	1618	2327.7	686.9	263.1	403.4	344.7	1270	2262.8	2174.7	935.1	1243.8	1414	2393.1	560.1	926	974.8
P_003	1251	alpha-Tocotrienol	C14153	alpha-Tocotrienol					3927.2	3637.2	3438.4	3638.7	3544.9	3281.2	3594.9	2935	3494.5	3325.4	4269	3567.5	3672	3237.5	3349.8	3594.1	3226.6	3631.9	4226.2	3642.3	3613.8	4296.2	3520.3	3473.1	5280.5	3544.1	3691.6	3872	3614.6	3733	3931.3	3587	3037.6	3333.6	3647.4	3758.4	3627.7	3919.3	4071.5	3311.3	3873.7
N_001	1261	Stachyose n-Hydrate	C01613	Stachyose					1693.2	3377.9	901.6	2291.8	1037.6	2978.8	4009.6	5401.7	3749.4	5508	2512.8	1537.2	3102.4	3016	1810.4	4137	1947.3	3137.6	1919	1569.9	6954	1723.1	539.3	3586	2057.9	2135.6	4903.8	2842.5	4667.1	2164.1	3393.9	1525.9	3793.8	3189.8	1771.9	1190.8	2673.7	2265.7	3062.1	916.6	4570.8
IS	100001	Lidocain			11272.4	12197.1	11337.5	11929.9	9750	9349.3	8732.3	9265.9	9093.6	9755	9867.3	9102.8	9486.3	9872.6	8878.6	9144.3	8907.3	9419.6	9210.9	9011.6	9286.4	9184.9	9421.4	8530.8	9461.6	8473.1	9191.2	9367.1	8580.8	9324.9	8713.8	8717.2	9322.3	9202.5	9131.4	8976.1	8857.2	9326.4	8593.1	8772.3	9275.7	8644.7	8508.9	8674	8708.8
IS	100002	10-camphorsulfonic acid			14783	15540.3	15397.7	13897.8	12768.1	11427.3	11030.7	11188.9	11606.7	11646.4	11839.2	10454.1	11495.3	11339.5	10137.5	11004.4	11388.3	10618.3	11641	10717.8	11907.1	12030.8	10321.9	10920.2	11045.7	10373.9	12054	10798.6	10254.7	11326.6	9780.7	10728.2	11732.9	12018.2	11571.7	12306.7	11848.3	11058.8	10651.1	10730.9	11295.5	10822.1	10621.3	10902.9	10540.2
N_001	100003	sinigrin	C08427	Sinigrin; 2-Propenyl glucosinolate					2303.7		17.5	24.3	4.8	5223.9	98	830.8	215.2	4.2	563.9		1.1	15.6	9883.9	2140.2	16075.7	1.9		765.2	575.5	8633.6			1.6	0.5		0.7	1128.1			2.5	5.6		21.9	8.9		27.9
N_001	100004	3-Methylsulfinyl-n-propyl-glucosinolate	C08411	Glucoiberin; 3-Methylsulfinylpropyl glucosinolate					2665.9	28384.5	1039.5	218.3	137	1419.4			5.7	14.8		1518.6	1.1	298.8	2495.5	2146.5	4237.4	0.4	1757.5		504	9603.5	9127.5	242.4	539.9	12.2	406	21.9	7.5	16032.9	42.9		3.9	7621.4	2477.2	3346.8	30535.1	1026.7	8782	917.6	34663.6
N_001	100005	4-Methylsulfinyl-n-butyl-glucosinolate	C08419	Glucoraphanin; 4-Methylsulfinylbutyl glucosinolate					70.1		1.7		25.9	0.5	890.1		887.6	3556.1		105.1	2134.1		2.5			1726.1		1			49.9	4737.3		2496.4			898				7435.2	167.5	1.4	120.6	26.2	2.6	27.8		75.1
N_003	100006	5-Methylsulfinyl-n-pentyl-glucosinolate							3.2	18.2	2.7	1080.7	2	0.5	155.2	17.8	145.5	332.7	62.1	3.2	223.2	22.5	1	10.6	19.3	265	51.4	21.2	694.3	1.9	20.1	368.7	7.7	433.4	101.5	10.5	78.3	34.3	19.3	240.7	971.4	29	1.8	1.9	9.9	18.1	18.9	2.4	51.9
N_003	100007	6-Methylsulfinyl-n-hexyl-glucosinolate							167.5	24.3	26.4	740.6	17.9	41.4	407.9	340	292.1	524.3	320.1	33.4	359.1	79.1	106.7	106.2	147.9	283.2	197.4	102.8	1076	95.5	68.9	320.7	101.1	497.6	232.9	352.4	189	102.3	70.4	340.8	892.7	144.7	7.4	79.4	89.9	194	39.7	97.3	131.8
N_003	100008	7-Methylsulfinyl-n-heptyl-glucosinolate							886.3	1254.4	852.3	4763.7	207.3	683.6	4111.8	5713.1	3235.3	5211.7	5213.9	1097.4	3886.7	893.7	1152.6	1318.1	1635.6	1867.5	3695.8	1695.8	7825.1	1217.8	831.6	3549.8	1015.7	4580.9	1976.3	3406.1	2305.7	951.7	1050.4	2154.3	6677.8	1273.9	931.7	1788.2	2147.8	1739.5	1097	875.7	1633.9
N_003	100009	8-Methylsulfinyl-n-octyl-glucosinolate							22303.4	23143.6	15246.9	23162.1	11042.2	33412.1	37820.3	50570.8	17252	27798.2	22815.7	27346	31312	27402.4	23708.8	32188.6	40188.1	18613.8	46001.2	34427	41788	30884.6	17849.6	32774.7	27848.8	27406.7	27888.2	31387.9	21341	24492	16973.1	12902.8	34746.9	23170.3	24442	26254.4	29561.4	32281.7	25393.4	15351.5	27294.2
N_003	100010	3-Methylthio-n-propyl-glucosinolate							16792.7	55733.4	11010.1	101.1	5051.8	26669.6	7.9	83.6	120	167.9	100.8	10998.6	190.1	2638.5	16203.4	22218	17516.2	16.3	6043.2	1664.4	563.7	23957.7	24734.6	4171.1	13778.7	202.3	1905.2	522.1	191.8	30251.6	2139.7	6.6	86.9	30086.2	30049.1	16981	49910.1	9100.5	27827.8	8158.9	49207.4
N_003	100011	4-Methylthio-n-butyl-glucosinolate	C08409	Glucoerucin; 4-Methylthiobutyl glucosinolate					3313.2	4641.2	3547.4	111503	3032.3	1547.6	60872.5	65944.1	57018	164205	71968.7	5821.8	163097	5192.2	2663.4	5411.4	1859	122398	4035.5	350.4	111667	3851	2731.6	153578	3649.8	117161	45065.7	148202	56867.5	4524.1	72257.3	61447.9	121799	4809.5	5570.3	4147.3	4440.2	4678.8	4304	3228.8	5640.4
N_003	100012	5-Methylthio-n-pentyl-glucosinolate							82.9	72.7	92.6	3393	61	26.4	2797.4	800.3	2166.4	3694.5	1478.7	181.8	4169.5	134.6	79.6	119	137.4	3231.5	99.6	78.2	2007.3	56.1	72.5	2654.6	100	3330.3	467.1	2526	1304	141.7	705.6	1908.8	3664.7	172.2	98.7	114.8	120.9	137.4	83.8	95.8	111.1
N_001	100013	6-Methylthio-n-hexyl-glucosinolate							521.4	758.1	496.2	3846.6	338.7	810.8	7451.5	6459.9	4581.1	6015.2	8551.8	828.2	6858.5	653.2	703.4	726.4	1221	4194.8	490.9	727.1	4818.4	558.2	429.7	3375.6	686.7	3848.3	2116.2	3094.8	4276.4	748.8	1304.8	1601.3	3689.4	653.6	625.6	730.8	643.2	910.6	470.1	409	1079.2
N_001	100014	7-Methylthio-n-heptyl-glucosinolate							10375.5	10459.1	9044.8	21555.6	4997.2	10990.7	42008.4	47281.4	31381.4	35119.4	51666.6	15165	39496.6	11078.9	11737.2	13733.6	12489	25762.3	8393.6	12922.9	34134.7	9019.1	5475.8	20767.1	11851.3	24472.7	19117.7	22765.9	31023.3	7112.9	11693.2	9003.6	23549.2	11604.3	11330.8	11961.3	11868.1	11747.2	7812	6763.8	14691.5
N_001	100015	8-Methylthio-n-octyl-glucosinolate							77796.5	71281.7	61320.6	43163.8	50337.6	85069.3	127900	127331	63993.3	69923.6	72026.4	90428.6	77574.7	105826	76117.6	124110	90087.9	85216.4	42910.2	89617.4	72224.6	63684.7	40783.5	72199.5	79941	42634.5	70094.2	59801.9	99727.7	71431.7	64020.6	15143.4	40134.1	86810.7	77975.2	73344.2	69058.8	82625.5	64753.9	47470.6	93751
N_001	100016	3-Hydroxy-n-propyl-glucosinolate							2686.5	895.2	10301.5	299	4526.7	804.9	38.7	237.8	298.3	158.1	198.2	13730.8	419.2	6871.3	3167.2	2332.9	174.5	17	12088.2	10641.5	548.3	3258	1842.1	889	5997.2	582.3	1323.7	405.9	183.7	935.8	64	155	338.5	2657.5	10902.3	6972.4	1379.5	14511.3	3862.5	6707.7	1678.1
N_001	100017	4-Hydroxy-n-butyl-glucosinolate							7.2	1.5	2.2	954.3	1.9	9.7	776.4	180.4	878.9	68.5	288	0.6	1648.6	1	4.9	13.7	1	1307.2	1.2	48.1	1849.3	0.9	0.4	210.8		2468.7	883.2	2092.7	613.7	2.8	74.3	2013	3806.5		1.9		1.3	6.5	3.1	3.1	1
N_001	100018	3-Benzoyloxy-n-propyl-glucosinolate							41576.2	22747.7	46245.7	12811.8	27894.7	35855.8	1512.8	4151.1	6688.8	7940.6	5716.3	64658.6	12667.9	75094.6	42357.8	40695.1	1667.3	1247.1	64207.8	53712.8	14259.4	43492.1	20937.4	23047.3	57686.6	9215.1	38263.8	17372.8	9953.9	30622.7	2362.8	6081.4	12358.2	63202.7	56140.4	48450.8	41753.5	70133.4	61967.8	47647.4	26740.8
N_001	100019	4-Benzoyloxy-n-butyl-glucosinolate							191.5	14.7	4.9	32162.9	2.3	182	19285	3011.4	12390.7	1033.9	5056.8	6.8	41091.6	39.9	106.4	203.3	11.6	47781.6	13.5	65.4	31532.1	120.7	3	2836.6	19.6	28131.7	13698	40655.1	18404.2	40.7	5385.2	24009.7	48482.6	16	3.4		6.3	26.1	2.9	9.9	39.2
N_003	100020	Indol-3-ylmethyl-glucosinolate							1858.2	753.4	491.6	4818.5	562	1270.9	1217.2	1556.5	1423.2	1862.5	1457.8	2046	1321.3	1173.1	2676.8	4666	1425.7	1810.6	534.6	1092.5	576	1750.5	941	514.1	957.6	805.1	2409.8	4995.2	700.7	584	602.4	4652	9820.9	1917.2	904.6	716.8	977.2	3020.3	2183.8	1009.4	3613.9
N_001	100021	1-Methoxyindole-glucosinolate								6.5	20.1	32.3	8.7	12.4	1	23.1	57.3	9.8	49.2	91.5	9.7	0.2	10.7	10.9	15.4	2	10.6	10.8		16.6	88.5	67.4	49.9	38	8.6	16.5	20	78	18.9	3.5	56	43.5	1.1		2.8	20	120.9	7.5	10
N_003	100022	4-Methoxyindole-glucosinolate							16.7	13.9	11.3		0.7		8.4	1.8	3.1	5.9	2.3	6.9		0.9		24.2	14.9	5.9		6.3	186.1	5.1			3.6	7		1.7					17.1		2.1		2.7		5.4	6.2
P_004	100024	L-Leucine, (Cell Culture Reagent, Crystalline)	C00123	L-Leucine; 2-Amino-4-methylvaleric acid; (2S)-alpha-2-Amino-4-methylvaleric acid; (2S)-alpha-Leucine					982.6	660	190.8	442.1	201.2	888.1	304.2	232	192.9	396.5	803	388.3	529.5	707.1	304.5	257.2	1468	245.4	332.4	608.1	1021.7	495.6	306.2	509.7	503.6	272.5	740.5	277.4	210.3	403.1	413.1	67	92.8	506.3	694.3	344	690.1	272.8	313.1	300.9	831.4
P_004	100025	L-Isoleucine	C00407	L-Isoleucine; 2-Amino-3-methylvaleric acid					642.1	562.4	187.7	347.4	156.8	752.3	291.8	196.9	173.1	307.3	422.6	462.8	408.7	495.8	255.4	323.7	600.7	206.2	287.8	440.4	702.8	246	251.7	468.5	413.2	172.3	279.6	304.2	206.2	266.8	295.3	46.6	58.8	446.9	468.9	229.9	549.7	175.6	127.5	149.5	398.5
P_001	100026	S-Methylmethionine							456.9	287.8		354.6	32.3	234								367.4		431.9				52.7				324.1	15.9									72.7	372					47.5	9.9
P_003	100027	Methionine sulfoxide							164.7	133.2	78.7	239.9	133.1	126	169.1	95.1	72.6	168.3	106.2	119.2	138.8	251.2	212.3	121.9	606.5	116.2	248.7	305.9	708.3	199.9	115.8	196.5	364.4	107.8	291.3	365.9	191.7	149.8	255.6	74.2	87.4	156.7	337.5	159.2	124.9	183.2	96	143.9	302.8
N_001	200001	2i_Kaempferol-3-Glucoside-2"-Rhamnoside,-7-Rhamnoside_Kaempferol-3-O-alpha-L-rhamnopyranosyl(1->2)-beta-D-glucopyranoside-7-O-alpha-L-rhamnopyranoside							165.6	103.6	28.2	25	1.2	30.6	93.6	3.5	24.4	1.3	22.2	408.7	100.8	8.2	52.1	117.9	1562	112.1	70.3	3	88.3	55	177.3	96.9	4.5	113	57	84.7	14.6	10	72.6	58.1	77.4	49.2	237.5	58.2	16.7	68.6	56.3	18.2	309.9
P_001	200005	7i_kaempferol-3-O-rutinoside_Datiscin_Kaempferol-3-O-beta-D-glucoside-7-O-alpha-L-rhamnoside_Kaempferol-3-O-beta-D-galactoside-7-O-alpha-L-rhamnoside_Kaempferol-3-O-b-glucopyranosyl-7-O-a-rhamnopyranoside_kaempferol-7-O-neohesperidoside_Kaempferol-3-Gluco							13286.6	18185.3	7110.1	9411	5833.6	9946.8	18535.4	5014.4	4884.1	7277.5	10407.6	6207.2	15080.4	14432.4	12629.9	9742.8	23895.3	19078.4	10521.4	16074.2	16577.8	13068.3	5097.4	20397.9	9572.2	11525.7	9063.6	11092.7	8991.6	16346.5	12884.2	6659.1	10730.8	5070.9	10284.7	13524.2	14439.7	15522.5	17231.2	6344.1	16998
P_001	200009	4i_Kaempferol-3-Rhamnoside-7-Rhamnoside_vitexin-2''-O-rhamnoside_Kaempferol-3,7-O-bis-alpha-L-rhamnoside_Kaempferol-3,7-O-di-rhamnopyranoside							11090.7	11590.1	7080.2	7525	6247.3	11146	8766.5	4669.4	4500.6	7473.2	4972.9	6292.7	14789.2	18047.9	11478.2	8549.7	20299.9	11850.6	7745.7	14881.8	11315	8930.8	4266.1	8229.5	8004.5	9297.1	8567.8	10008.6	4145	13526	9314.9	5631.1	9458.7	4579.2	11216.5	12170.7	11689.1	12659.8	15569.1	7220.1	15477.3
P_001	200010	2i_Kaempferol-3-O-alpha-L-rhamnoside_Kaempferol-3-Rhamnoside							852.3	708.8	999.9	348.9	94.3	1361.5	727.8	363.9	710.8	1716.1	240.9	587	311.2	320.2	374.5	596.7	39.9	909.5	1178.6	569.5	1995.9	986.6	192.9	313.4	310.8	1272	503.2	1606.9	853.5	1189.6	306.7	699.9	1363.4	146.9	1333.5	1030	869.2	378.6	612.1	415.6	519.5
P_002	200011	2i_Ideain chloride_cyanidin-3-glucoside chloride	C08604	Chrysanthemin; Cyanidin 3-O-glucoside; Cyanidin 3-O-beta-D-glucoside					79.4	106.5	51.2	36.2	40.6	68	119.4			25.5	16.6	45.1	75.3	98.5	80.8	45.6	112.8	79.2	17.9	90.2	114.1	25	20	62.7	63.7	28.8	47.6	65.8		54.5	63.1	61.8	29.3	29.8	64.5	62	109	80.3	59.9	31.9	83.3
P_001	200012	2i_Maritimein_luteolin-7-O-glucoside							189.3	11.3		101.5		8.2			24.4	6.6	4.9	4		30		43	71.5		11.1	163.1	47	12	4.2	65.2	157.5				16.5	55.9	29.7	2.2	3.5		23.5	36.1	79.3	60.6	20.9	9.1	18.2
N_001	200015	2i_Quercetin-3-Rhamnoside_Quercetin-3-O-alpha-L-rhamnopyranoside	C01750	Quercitrin; Quercetin 3-L-rhamnoside; Quercetin 3-O-alpha-L-rhamnopyranoside					20593.1	14961.3	9435	2218.8	4824.3	9615.7	9993.7	2539	8835.5	20652	2945.1	14005.8	11023.9	9687.4	9639.9	24551.9	11337.9	22485.3	14890.5	19272.3	15667.1	19625.3	9104	1788.1	6508.9	13120	4687.5	14826.4	8290.1	17645.1	6594.6	6486.7	11164.8	4766.3	18958.4	12481.6	15827.2	3134.4	9662.3	7470.6	12545.7
P_001	200018	2i_quercetin-3-O-beta-glucopyranoside_Quercetin-3-O-beta-D-galactoside	C10073	Hyperin; Quercetin 3-galactoside					1408.9	444.9	158.8	1048.4	796.4	388.6	258.7	20.4	92.2	224.6	306.2	109.9	149	838.4	142	121.9	468.1	693.9	304	1906.6	1515.3	367.8	418.8	412.8	1164.8	99.7	232.5	147.5	537.9	968.1	167.3	27.7	138	723.6	171.6	304.4	1884.1	853.4	315	154.3	453.9
P_003	200021	2i_Sarsapogenine_Smilagenin	C03963	(25S)-5beta-Spirostan-3beta-ol; Sarsasapogenin					2778.7	2737.4	2241.8	2710.5	2779.9	2664.7	2728.4	2190	2576.2	2646.2	2427.7	3001.1	3016.4	2570.9	2708.8	2396.5	2938.2	2843.1	2538.6	2644.9	2474	2653.2	2592.1	2791.2	2654.6	2752.6	3008.9	2822	2507.9	2924.7	2713.6	2329.5	2564.8	2217.7	2762.8	2994.8	2660.7	2726.3	2558	2336.7	2615.9
P_003	200022	βγ-tocopherol	C02483	gamma-Tocopherol					3205.8	3539.3	3129.5	2627.8	3025.8	2800.7	3121.7	2731.4	3049.2	2868.3	2902.3	3128.6	3319.5	3325.4	2945.8	2820.4	3186.4	3312	2969.1	3083.4	3062.6	3172.1	3315.9	2898.7	2897.5	3397.2	2772.2	3372.3	2833.6	3237.5	2964.8	2947.1	2764.9	2902.6	3185	2754.2	3575.5	2960	2604.3	2714.5	2970.6
P_002	200026	3i_(+)-Catechin hydrate_(±)-Epicatechin	C09728	(+)-Epicatechin; ent-Epicatechin					812.3	94.3	335.8	147.4	87.3	493.2	271.9	19.9	3.7	51	30.4	126.4	78.1	47.4	79.1	20	4069.3	13.7	3.2	5.1	28.6	85.4	283.8	120.3	60.9	238.3	27.1	118.1	187.5	479.4	156.4	75	28.9	76.6	29.8	72.8	81.8	29.1	46	35.6	13.3
P_002	200028	3i_Sodium pantothenate_D-Pantothenic acid hemicalcium salt_Calcium (+)-pantothenate	C00864	Pantothenate; Pantothenic acid; (R)-Pantothenate					591.2	781.2	293.6	132.2	73.5	624	218.8	192.6	306.5	249.2	314.7	321.2	315.2	250	574	561.6	671.6	213.1	375.2	280.9	460.3	472.5	449	243.9	387.9	191	249.3	215.5	207.3	489.9	201.1	47.6	211.6	519.4	626.6	400.9	861.7	689.6	537.6	235.8	696.3
P_003	200032	3i_D-(+)-Gluconic acid delta-lactone_L-Glucono-1,5-lactone_D(-)-Gulono-gamma-lactone	C00198	D-Glucono-1,5-lactone; Gluconic lactone; Gluconic acid lactone; 1,5-Gluconolactone; delta-Gluconolactone; D-Gluconolactone; Gluconolactone					488.2	238.9	371.8	443.6	216.1	374.1	581.8	385.8	313.8	665.8	1294.7	369.8	359.5	240	435.5	759.9	1236.6	361.1	581.9	426	854.2	430.3	223.6	820.7	501.7	499.9	544.9	847	388.6	315.7	583.7		383.5	932.9	321.3	489.4	858.8	369.4	490.5	473.2	259.9
P_004	200041	Guanosine-5'-monophosphate ±disodium salt hydrate	C00144	GMP; Guanosine 5'-phosphate; Guanosine monophosphate; Guanosine 5'-monophosphate; Guanylic acid					281.5	163.9	87.7	146.7	65.1	322.5	166	160.9	121.2	191.9	114.9	142.9	245.6	226.7	206.1	178.8	203.3	151.8	103.8	159.8	328.2	77.1	65.9	382.3	175	72.6	322.7	153.3	234.3	91.2	109.1	125	195.3	98.4	184.7	124.7	142.3	110.3	223.7	59	527.4
N_001	200042	2i_D-(+)-Cellobiose_Lactulose	C07064	Lactulose					2863.9	2586.5	1774.6	2790.3	1694	2852.3	2618.6	2718.3	2605.8	2631.7	2696	2242	2998.5	2442.6	2604.8	2676.5	2992.9	2863.3	2424.2	2185.2	3209.4	2811.7	2143	2938.7	1956.6	2846.7	2537.8	3006.9	2702.4	2646.3	2186.9	1846.2	2740.4	2841.1	1804.8	2482.7	2737.4	2537.2	2136.7	1831.3	2732.4
N_001	200043	6i_Melibiose hydrate_D-(+)-Turanose_Isomaltose_Gentiobiose_MelibiosePalatinose Monohydrate	C05402	Melibiose; 6-O-(alpha-D-Galactopyranosyl)-D-glucopyranose; D-Gal-alpha1->6D-Glucose					12395.4	11951.7	9429.7	12919.5	8574.4	14262.1	13885	12761.3	11873.6	12793.7	12591.9	10707.8	15365.8	12707.2	11462.2	13830.7	14618	13191.4	11825.6	10826.5	14547.1	14074.3	10441.2	13658.4	9208	13629.2	12048.9	14815.1	13112.9	12286.3	10081.6	9002	12127.1	13109.9	9165.7	10972.4	14167.6	11599.7	10470.2	9116.5	13072.7
P_002	200046	3i_L-Iditol_D-Sorbitol_D-(-)-Mannitol	C00392	Mannitol; D-Mannitol					53.6	112.7	144.7	149.3	201.7	52.3	139.7	119.9	172.9	53.2	71.8	151.5	113.2	78.4	191.9	132.8	36.1	105.8	112	132	165.8	119.6	1875.9	159	94.3	75.8	134.6	157.4	55.8	63.3	95	53.5	50	145.6	80.4	105.8	220	24.8	821.9	69.1	48.6
P_001	200047	4i_L(+)-Arginine±HCl_Nalpha-Acetyl-L-ornithine_L-Citrulline	C00062	L-Arginine; (S)-2-Amino-5-guanidinovaleric acid					4913.2	8258.9	6978.1	9850.5	5777.8	9443	8309.4	4998.8	4569	5075.9	14387.3	8421.2	5567.3	7758.8	3971.4	4384.3	4307.1	3826.1	5223.4	5036.3	23991.2	4814.3	3998.7	6331.9	7274.7	4536.4	6500.6	4883	5971.2	6580	18492.7	2257.7	4594.9	10335.8	6040.2	3773.9	8894.2	6856.1	5971.6	3510.3	8075.6
P_003	200056	3i_Glycolaldehyde dimer,mixture of stereoisomers_D-Erythrose_D(-)-Threose							40767.9	40182.7	36185.7	35786.6	39074.7	39904.2	41542.4	38172.5	42244.5	43654.4	43629.2	42148.6	41112.5	41874.9	44594.3	44828.3	42679	41648.3	42582.1	42289.5	42353.8	42130.3	39648.7	41803.9	42701.9	45517.9	43414.5	46431.6	43773	46135.3	44320	43373	43014.5	39985.3	45480.1	45765.5	45806.1	46518.7	39568.9	38759.7	42286.7
P_002	200057	2i_L-Alanine_Sarcosine	C00041	L-Alanine; L-2-Aminopropionic acid; L-alpha-Alanine					1479.2	2023.3	2745.2	2885.4	1515.1	1716.6	4123.2	4325.8	5001	2254.2	10533	1379.4	3082.3	2782.4	4263.6	4487.4	5534	1414	4026.8	5400	3255.6	6006.8	1830.4	3928.3	2819.2	2583.8	2572.4	7884.8	1694.7	5232.3	2602.1	670.3	3111.4	7987.7	4874.3	2249.8	5436.2	2193.1	3528	4924.9	3330.8
P_003	200060	2i_L-Norvaline_L-Valine	C01826	L-Norvaline; L-2-Aminovaleric acid; L-2-Aminopentanoic acid; (S)-2-Aminopentanoic acid					42451.1	47746.9	11465.1	36211	14812.8	49494	30662.2	22303.9	22748.6	23913.7	53957	13686	34919.6	31550.8	19783	18456	54013.4	22082.8	14577.2	19331.2	51091.9	25180.1	22985.9	32692	24777.6	16137.7	42062.3	24461.2	29170.7	32749.5	38342.8	10489.8	18410.1	36740.9	22938.6	13998.9	39685	15579.7	22286.7	15303.5	48171.5
P_002	200061	3i_L-Threonine_α-Methyl-DL-serine_L-Homoserine	C00188	L-Threonine; 2-Amino-3-hydroxybutyric acid					1815.5	1763	1803	1631.5	1151	2395.2	1687.8	1926.8	1419.5	2263.6	2746	1528.9	1833.7	2330.6	1359.2	1424.3	3743.2	1718	1671.7	2571.1	5375.9	1869.7	1636.9	1980.3	1689.8	1429	2547.2	2151.1	1802.8	1659.6	2269.8	998.7	1540.1	2069.3	3054.3	1459.8	1957.5	1897	1561.1	1401.8	3212.1
P_002	200063	3i_L-2-Aminobutyric acid_N,N-Dimethylglycine hydrochloride_N-Methyl-DL-Alanine	C01026	N,N-Dimethylglycine; Dimethylglycine					1960.1	1097.9	1496.8	825.5	782.7	899.4	635	1113.2	1073.8	842.5	1389	939.3	656.5	1484.2	1776.7	1081.7	1672.6	683.8	1303.3	1353.5	1867.9	1430.2	637.3	1415.8	1705.5	952	1726.6	1180.8	832.4	1048.3	1523.6	492	504.6	1320	1305.9	1271.6	1714.2	1604	998.4	979.9	849.9
P_001	200067	2i_Indole-3-carboxyaldehyde_Indole-3-aldehyde	C08493	Indole-3-carboxaldehyde; Indole-3-carbaldehyde					137.7	35	1.9	203.8	67.1	68.1	113	85.6	114.4	117	106.4	141.7	93.9	133.4	255.7	386.1	165	172.4	120.1	68.2	97.9	116.3	74.6	63.3	51	112.2	145.7	494.3	60.4	7.5	1.8	290.5	397.4	96.7	113.4	135.7	55.5	305.2	305.1	288.8	213.5
N_001	200068	DL-(±)-Malic acid	C00497	(R)-Malate; D-Malate; D-Malic acid					2305.5	542	230.5	523.9	203.2	1136.1	677.2	444.5	1016.7	643.2	2916.5	479.8	1752.6	1275.7	1373.7	1600.9	2850.5	2142.5	516.2	830.3	357.5	917	448.1	1231.3	1632.8	1208	2354.3	1336.9	1288.3	610.8	1046.3	380.1	843.4	864.1	1830.2	373.3	548.5	860.7	1305.1	645.8	3017.5
P_003	200073	DL-2-Aminoadipic Acid	C00956	L-2-Aminoadipate; L-alpha-Aminoadipate; L-alpha-Aminoadipic acid; L-2-Aminoadipic acid; L-2-Aminohexanedioate					910.2	1144.1	940.3	547	1001	1146.3	1130.5	518.2	684.7	600	1507.4	571.2	958.9	1536.2	677.5	873.4	1428.8	761.7	850.9	770.9	1052.5	1481	925.2	1071.9	1467.4	677	1491.1	945.3	571.7	1663.4	955.2	507.5	1412.1	973	806.8	1118.6	1252.9	946.6	949.7	884.6	1219.9
P_001	200082	L-Lysine ±HCl	C00047	L-Lysine; Lysine acid; 2,6-Diaminohexanoic acid					3059.7	2067.1	1765.1	2526.4	1557.7	3098.2	2936.4	2962.2	2235	1413.6	4721.9	1941.4	2354.8	3060.5	1798.4	1300.2	8857.7	2149.9	1746.8	2522.3	5373.7	2730.4	1609.1	2404.2	3293.9	2093.1	3185.7	2218.2	2024.3	1831.7	5427.6	994.9	2330.3	2614.1	3134.7	1244.7	3022.4	2240	2191.9	1866.2	2667.8
P_004	200084	2i_Nicotinic Acid_Isonicotinic acid	C00253	Nicotinate; Nicotinic acid; Niacin; 3-Pyridinecarboxylic acid					3622.4	2791.1	2443	2362.7	2226.4	3691.6	6844.6	5026.2	6339.7	6150.8	6280.5	2528	6214.5	4211.1	2961.6	3994.2	6065.6	5149.9	3616.3	2381	3028.2	4145.8	1876	5367.9	4844.4	5497.1	5343.6	5394.8	3331.2	2956.2	4054.6	1819.3	4601	3073.6	3538.1	2897.5	2698.6	5288.7	2920.9	2616.8	4697.6
P_004	200085	2i_L-Norleucine_D-Alloisoleucine	C01933	L-Norleucine; L-Aminohexanoic acid; L-Aminohexanoate; L-2-Aminohexanoic acid; L-2-Aminohexanoate; (S)-2-Aminohexanoic acid					52322.5	41551.2	16896.7	31427	17435.2	58222.3	15302.8	14701.4	16230.8	24244.7	38570.7	26486.4	36321.4	43907.1	19396.2	19584.7	66313.2	15869.4	25379.5	37098.3	56949	31941.1	21742.6	35826.9	28545.4	16756.5	40526.1	22420.7	20660	28033.1	24518.2	7153.2	13636	34127.6	36787.3	18983.8	42912	14715.4	18203.5	17848.8	49672.9
P_001	200086	2i_Quercitrin_Quercetin-7-O-rhamnoside							98036.6	76043.5	49508.1	18181.2	26130.4	50084.4	72511.8	23930	55717.1	100016	26327	65123.6	71888.9	48527.3	49144.1	108161	60930.7	115380	69807.6	86602	94650.1	88726.6	47703.5	12816.6	35159.5	74266.8	31645.3	85049.1	63081.3	77862.3	40168.1	41443.4	65635.4	27083.4	85244.9	62110.3	72713.4	19567.2	49444.1	37735.7	61748.7
P_001	200087	2i_Rutin _Quercetin-3-O-b-glucopyranosyl-7-O-a-rhamnopyranoside	C05625	Rutin; 3-[[6-O-(6-Deoxy-alpha-L-mannopyranosyl)-beta-D-glucopyranosyl]oxy]-2-(3,4-dihydroxyphenyl)-5,7-dihydroxy-4H-1-benzopyran-4-one; Quercetin 3-rutinoside; Rutoside; Phytomelin					14950.9	27585.4	15378.4	16055.8	23614.5	23901.7	34677.6	19012.1	21033.3	35139.9	19935.8	36982.3	42285.9	36135.3	22535.2	60205.8	30062.8	29050.2	54988	39672.1	46007	23338.6	31743.4	29210.2	25346.7	29255	47723.6	34098.3	16858.1	27693.3	12475.7	13451.3	32840.2	48924.7	26552.9	26451.6	34969.3	23593	29146.2	20012.7	30343.8
N_001	200088	2i_(2R)_(2S)-2-Hydroxybut-3-enylglucosinolate	C08425	Progoitrin; 2(R)-2-Hydroxy-3-butenyl glucosinolate; Glucorapiferin					18.7	1.5		8.3	3.2	1.3	4854.4	4100.1	3351.4		5278.2	1.7		1.6	18.6	2.3	60.1		1.7	2.7	4225.6	11.8	2.8	2.3	2.1		12.7	18.2	4208.9	2.4	2.7	19.6	29.6	0.8	2.4		1.4			2.2	0.8
N_001	200089	2i_D-(+)-Melezitose monohydrate_1-Kestose	C03661	1F-beta-D-Fructosylsucrose; beta-D-Fructofuranosyl-(2->1)-beta-D-fructofuranosyl alpha-D-glucopyranoside					499.2	2266.9	179.3	395.3	146.6	2833.4	1085.9	1148.2	728.7	839.9	1149.5	336.4	597.8	915.3	365.3	958.1	576.4	785.8	354.3	439	905.4	537.4	187.7	950.3	417.5	472	1175	642.5	625.9	623.8	696.7	217.7	582.6	895.1	431.9	338.3	692.2	655.9	2625.6	266.1	1983
A lowercase i in a name indicates the presence of multiple isomers that could not be separated under the MRM conditions in this study.
Under "peak area", blank cells mean no peak detected.
[truncated: 204 more columns]
