# Supplementary material for: A metabolome genome-wide association study implicates histidine N-pi-methyltransferase as a key enzyme in N-methylhistidine biosynthesis in Arabidopsis thaliana
Source: Front Plant Sci. 2023 Jun 8;14:1201129. doi: 10.3389/fpls.2023.1201129 (PMC10285387; doi:10.3389/fpls.2023.1201129)
Supplement: Supplementary file 8 [file Table_7.xlsx]

## Sheet: Supplementary_Table_7
Supplementary Table 7. Metabolomic data from batch #114
									Peak area
									914	915	923	926	927	949	971	997	1007	1067	1137	1185	1199	1227	1237	1241	1259	1267	1307	1316	1337	1345	1353	1364	1385	1409	1439	1459	1482	1483	1485	1494	1507	1515	1535	1539	1549	1567	3081	3180	3888
Injection	Serial No	Name	KEGG LIGAND Database	KEGG Name	IS_114_04	IS_114_03	IS_114_02	IS_114_01	1	2	3	4	5	6	7	8	9	10	11	12	13	14	15	16	17	18	19	20	21	22	23	24	25	26	27	28	29	30	31	32	33	34	35	36	37	38	39	40	41
P_003	4	1-Amino-1-cyclopentanecarboxylic acid	C03969	1-Aminocyclopentanecarboxylate; 1-Aminocyclopentanecarboxylic acid					1519.6	2127.2	1952.5	1131.9	2950.1	1446	10717.4	2402.8	5278.2	2598.4	1203.3	1804	2231.9	2038.2	1788.8	1337.7	1784.6	2209.2	4333.4	1899.5	2903.3	5061.1	7093.9	869.3	2595.5	3352.4	1263	3549.1	974.4	1382.9	4809.6	3780.3	3436.4	1952.4	3317	2332.8	1449	4185.6	5281.4	4373.5	1873.9
N_001	10	Citric acid,Anhydrous	C00158	Citrate; Citric acid; 2-Hydroxy-1,2,3-propanetricarboxylic acid; 2-Hydroxytricarballylic acid					3419	688.3	2637.7	2180.9	3684.5	907.2	1838.5	1897.6	1796.4	3240.2	990.2	3801.9	3839.4	2491	1938.2	2317.9	1155	1425.9	491.6	1288.6	2080.7	2373.1	6545.6	703	5113.7	3650.3	2806.8	3715.7	1152.8	1430.6	1581	1221.2	1910	707.7	3136.4	2311.3	869.9	2665.6	2605.1	1752.2	1053.1
P_002	25	1-Aminocyclopropane-1-carboxylic acid	C01234	1-Aminocyclopropane-1-carboxylate; 1-Aminocyclopropane-1-carboxylic acid					716.8	445.5	629.3	733.4	1012.4	582.4	582.7	405.5	786.3	965.8	632.4	743.3	734.3	698.3	435.6	580.2	439.5	734.8	719.8	547.5	530.2	414.4	485.6	658.1	591.7	382.8	735.6	551	425.6	526.3	567.7	492.9	538.6	788.2	666.6	693.7	537.6	755.3	378.8	600.2	566
P_003	39	Adenine	C00147	Adenine; 6-Aminopurine					11.1		65.4	16.7	32		26.4	37.4	88.7	32.2	25.6	42.7	18		67.6	10.4	11.4	20.9	119.8	32.8	17.2	38.9	29.2	17.8	7	15.8		32.4	42.9	18	74.8	6.5	52	16.8	29.4	35.1			35.5	39.8	44.1
P_004	40	Adenosine	C00212	Adenosine					4726.7	5708.1	10457	3919.1	4989.9	5200.4	5887.6	4819.2	11415.4	4520.1	9317.1	8471.5	2983.2	9586.4	8687.7	3717.6	8184.9	8825.4	10670.6	7280.5	6856.3	7410	6087.6	4438.6	4913.9	5144.2	3217.7	6083.4	3815.7	4282.6	7979.8	5891.5	9165.3	7385.7	6827.5	7536	2587.4	4513.7	5798	7682.2	9556.9
P_002	41	Allantoic acid	C00499	Allantoate; Allantoic acid					70	73.7	173.2	351.7	66.5	166.2	831	128.6	1065.7	1240.5	58.4	161.9	549.3	96.4	260.3	128.6	235.2	143.4	69.4	174.5	79.3	244.5	248	134.5	320	234.9	156.4	456.3	57.1	82.2	380.9	65.7	181.4	93.9	207.5	132.2	90.4	788.4	207	396.1	164.4
P_001	51	L-Histidine	C00135	L-Histidine; (S)-alpha-Amino-1H-imidazole-4-propionic acid					1153.6	926.6	1684.3	1215.8	1915.3	921.1	1699.5	1107.9	2451.5	2133.3	1156	1101.9	1668.1	1051.3	736.5	919.2	1115.1	1128.4	1513.2	1298.9	1200.1	1079.4	1438.7	1662.1	1736.1	1189.2	1132.8	1012.8	849.4	1211.8	1420.9	1340.9	1381.9	1557.9	1249.3	1333.9	976	1766.3	1693.3	1641.7	1141.5
P_004	53	L-Methionine	C00073	L-Methionine; Methionine; L-2-Amino-4methylthiobutyric acid					1135.6	749.2	2574.8	2009.3	2777.5	1074.5	2394.4	1413.8	1977.7	3914.4	2802.7	3822.2	2472.1	1423.4	1308.9	1488.3	1524.8	2406.6	2793.6	1257.6	1315.2	1698.9	1559.3	1245.6	2125.5	2294.4	1024.6	615.5	883	1404.6	2702.8	2853.5	1836.3	1386	1766.6	2132.2	1166	1893	1067.6	1978.4	1328.3
P_002	54	L-(-)-Phenylalanine	C00079	L-Phenylalanine; (S)-alpha-Amino-beta-phenylpropionic acid					29145.8	12256.3	16398.5	17193.5	31231.4	13133.5	34039.3	18447.9	28174.7	47689	15978	16788.2	24011.2	19256.3	20241.2	19352.4	14236.9	23051.2	32896	20436.8	19995.6	29754.4	46137	12066.3	34403.5	24384.8	17764.8	21561.2	14011.5	17045.8	27141.2	20301.7	25740.9	17765.4	27231	23558.9	15787	26118.2	22882.1	22904	18684.3
P_002	55	L-Tryptophane	C00078	L-Tryptophan; Tryptophan; (S)-alpha-Amino-beta-(3-indolyl)-propionic acid					26527	36220.7	8923	23656.8	37171.9	19407.6	10337.3	15861.9	6014.1	26016.7	50820.8	6466.7	31974.5	32007.9	33921.8	3932.4	29375.6	57518.4	7084.4	22991.3	52853.3	9903.8	31526.6	7490.5	11349	12445.1	9150.4	12261.6	5849.6	6853.1	43060	21872.8	43582.4	60046.5	32487.7	34186.8	19110.7	20738.7	65578	18998.6	40529.6
P_004	56	L-Tyrosine	C00082	L-Tyrosine; (S)-3-(p-Hydroxyphenyl)alanine; (S)-2-Amino-3-(p-hydroxyphenyl)propionic acid; Tyrosine					4934.5	3755.2	4549.4	3116.5	5335.7	2509.4	10101.7	3090.4	4451.4	9252.3	4468.2	2877.3	5517.6	3206.6	3147.1	2002.5	3167.1	5017.8	6717.6	4237.4	4413.4	5910.3	6250.4	2347.6	5189.5	9130.1	3531.8	5731.7	1801.5	2670.3	7038.4	4978.3	4855.2	4739.6	4762.3	5519	2998.8	8465	6471.3	7429.5	5467.8
N_001	60	Sucrose	C00089	Sucrose; Cane sugar; Saccharose; 1-alpha-D-Glucopyranosyl-2-beta-D-fructofuranoside					13769.3	12206.7	20141.1	13271.2	17842.3	13426.5	15130.5	14696.2	17390.5	20084.2	15610.9	19274.7	14250.8	16655.5	16704.8	16214.5	14543.5	14206.6	16808.5	17556.5	15843.1	15307.9	12956.8	14967.8	16097.9	13946.5	16144.8	15352.4	13355.4	17944.3	17707.1	11331.9	17448.4	15820.1	16386.1	16401.1	11007.6	18153.7	15486.7	22681.2	18170.8
N_002	95	Methylmalonic acid	C02170	Methylmalonate; Methylmalonic acid					115.7	60.9	185.6	127.6	172.1	83.4	89.1	145.2	145.2	91.7	115.8	112.9	175.6	154.2	320.9	100.6	142.3	333.6	219.9	146.8	222.8	468.9	479.8	101.4	294	294.7	79.7	203	111.4	196.5	277.6	268.6	500.3	198.9	364.3	156.3	150.6	282.7	416.9	92.6	274.3
P_004	110	Adenosine-5'-monophosphate sodium salt	C00020	AMP; Adenosine 5'-monophosphate; Adenylic acid; Adenylate; 5'-AMP; 5'-Adenylic acid; 5'-Adenosine monophosphate; Adenosine 5'-phosphate					5319.5	3445.2	5466.7	5152.1	8259.9	2399.9	5711.6	3817.7	4505.6	7180.6	5743.8	7641.6	7465.4	5059.1	4784.4	4373.9	4553.7	5794.9	5244	4156.1	5536.1	4938	7165.1	4183.6	9199.2	6018.8	3949.1	6620.7	3028.8	6742.4	5281.5	5334.6	7106.3	3485.8	7706.7	8125.4	4527.4	10280.5	6513.7	5216.3	6722.3
P_001	114	Agmatine sulfate salt	C00179	Agmatine; (4-Aminobutyl) guanidine					634.6	468.3	3886.9	1933.4	3859.9	549.2	1015.7	561.7	3854.9	2254.1	779.3	665.9	522.5	749	929.4	432.2	476.6	1809.5	7149.6	1098.1	280.8	1476.5	438	893.9	378.2	1256.2	1044.3	355.8	888.4	464.8	3089	348.2	1715.7	917	637.3	587.2	392.8	1315.1	2524.8	2013.6	636.4
P_001	156	Sinapic acid	C00482	Sinapate; Sinapic acid; 3,5-Dimethoxy-4-hydroxycinnamic acid					3935.4	4940.4	7448.9	3718.3	6860.4	6580.3	2210.6	7739.8	8407.8	4517.4	5706.5	5754.9	6264.8	5006.1	6734.2	3789.2	3961.1	3947.6	6974	10367.3	10482.1	17630.6	6152.3	1525	9702.1	7309.7	6039.4	6026.5	5736	4573	11595.5	4622.6	6269.5	6223.9	4923.6	5724.8	1721.8	5122.7	9743.3	7774.3	8412
P_003	163	Acetylcholine chloride	C01996	Acetylcholine; O-Acetylcholine					696.7	567.6	1449.5	1136.7	1973.7		4044.3	1520.5	1415.2	671.8	1026.7	927	1279.2	892.4	974.6	1419.9		915.1	3058.9	964	264.1	2034.5	2401.8	1007.6	2109	3064.5	2479.6	2153.7	927.7	2169.2	1003.6	1433.5	886.7	1041.1	1737.4	634.4	397.1	2190.2	1123.5		412.8
P_002	169	Allantoin	C01551	Allantoin; 5-Ureidohydantoin; Glyoxyldiureide					667.4	1692	2382.8	1144.9	430.7	1531.3	2245.9	2254.5	2101.7	1896.6	604.9	1853.4	1516.4	932.8	1460.5	962.1	1531.5	1747.9	2424.2	2199.1	1147.1	2648.7	1188.8	1893.3	1410.5	1502	1851.8	1536.9	1146.8	1774.9	1541.6	876.4	1770.1	1627.5	2651.1	1266.2	1389.7	1468.1	1644	1934.3	1493.6
P_004	188	Cytidine,cell culture tested	C00475	Cytidine					179.2	22.9	202.4	325	126.4	56	80.6	78.1	216.5	156.2	458	171.5	70.4	179.3	135.3	56.2	167.3	234.8	315.5	8137.5	118.1	106.3	148.8	58.9	86.7	74.4	150.7	57.1	72.9	46.5	183.9	95.6	288.1	237.8	120.3	67.4	321.8	4.2	49.3	221.2
P_001	210	Diethanolamine	C06772	Diethanolamine					1822.9	2275.9	2516.1	1862.4	2855.8	2305.1	2286.4	2076	2699.8	2795.9	2261.1	2681.1	2693.4	1867.7	1572.9	2065.8	2029.4	2573.7	2221.8	2612.2	1902.6	2270.6	2102.5	2417.1	2937.3	2144.9	2357.9	2085.3	1902.3	2115.8	2294.6	2746.7	2616.6	2248	2199.2	2147.5	1649.5	2413	2035	2607.9	2240.4
P_003	220	DL-beta-Hydroxybutyric acid	C01089	(R)-3-Hydroxybutanoate; (R)-3-Hydroxybutanoic acid; (R)-3-Hydroxybutyric acid					19489.5	19849.9	18906	17205.8	18710.1	18386.9	18853.5	19066.3	19995.3	20906.2	20069.2	20375.4	19829.1	17845.2	21610.2	20451.4	19574	19098.3	21423.4	20202.5	20010.3	22755.8	21374.5	19167.9	20693	20665	21409.7	22037.4	20916.9	22408.8	23138.8	23204.6	23138.2	21645.9	21750.7	23318	19628.8	22029.1	20532.8	20761.8	21556.2
N_001	231	Fumaric acid	C00122	Fumarate; Fumaric acid; trans-Butenedioic acid					24.4	5.1	147.1	38	135.1	89.8	593.6	212.4	18.7	131.2	16.5	28.4	952	353.4	1581.3	16.9	123.7	269.5	949.6	64.9	364.4	932.1	1199.8	3	1601	1454.3	24.2	1202.1	100.2	367.1	541.9	854.5	678.7	33	690.5	412.8	659.2	1141.5	850.5	337.4	165.7
P_004	235	Glutathione (oxidized form)	C00127	Glutathione disulfide; GSSG; Oxiglutatione; Oxidized glutathione					34	68.1	180.5	4.1	108.9	20.2	15.1	10.9	185.8	86.3	102.4	42	22.4	26.9	99.3	92.2	59.6	59.8	385.3	96.4	42.9	43.7	4	68.8	25.1	4.4	60.3	23.3	53.2	9.6	160.5	71.9	132.2	117.2	111.4	32.1	2.8	103.8	62.7	117.6	78.1
P_001	267	L-Asparagine	C00152	L-Asparagine; 2-Aminosuccinamic acid					758.5	550.8	960.2	969.5	607.4	466.8	1271.6	610.4	968.6	691.4	573	694.3	848.2	487.1	618.7	420.5	804	610.8	736.1	535.8	581.5	541.9	616.8	597.6	857	818.4	698.8	756.7	382.4	630.8	749.1	644.5	687	490.4	471	624.8	412.5	967.6	887.5	948.5	568.9
P_001	268	L-Aspartic acid	C00049	L-Aspartate; L-Aspartic acid; 2-Aminosuccinic acid					2282.7	3280.7	4327.1	3521.4	3579	2820.4	4589.2	2728.1	5814.3	6188.3	2698.6	4426.7	5859.4	3504.5	2468.5	4232.6	3378	2860.9	2172.7	3963.9	2438.2	2039.5	3564	1897.2	7723.6	7928.3	6344.7	7002.7	2569.1	3909.5	3887.3	3264.9	3146.3	3245.1	3100.2	4451.8	4036.3	7506.4	3336.7	4476.5	4006.7
P_002	272	L-Glutamic acid	C00025	L-Glutamate; L-Glutamic acid; L-Glutaminic acid; Glutamate					36795.6	25535.4	34727.1	31422.7	52436.6	24571.8	12128.7	22338.5	32728.4	46753.6	41760	37086.4	32551.5	25586.1	20643.9	36569.5	29394.8	34928.4	23672.2	34677.2	21870.6	17818.3	15738.1	29038.8	27101.3	25130.2	34857.3	19315.8	21795.1	30072.2	26975.2	28013.4	32917.7	39595.2	36762.8	39156.4	21471.2	28162.1	15414.7	29015.4	32069.4
P_001	273	L-Glutamine	C00064	L-Glutamine; L-2-Aminoglutaramic acid					110.3	14.3	125.4	301.7	174.5	24.1	504.8	86.8	548.5	235.9	27.6	43.6	130.7	30.2	130.3		76.9	37.5	214.6	50.9	137.4	112.9	269.1	43.2	81.6	80.2	80.8	143.8	18.8	34.1	752.9	86.8	9.9	10.2	56.9	81.2	65.8	210.9	90.1	189.6	101.1
P_004	274	L-Glutathione (reduced form)	C00051	Glutathione; 5-L-Glutamyl-L-cysteinylglycine; N-(N-gamma-L-Glutamyl-L-cysteinyl)glycine; gamma-L-Glutamyl-L-cysteinyl-glycine; GSH; Reduced glutathione					5350.1	6256.3	11957.3	5443.8	8148.9	4810.7	3191.4	4417.9	12766.3	8853.1	8602	7660.3	4735.4	7573.7	8793.1	6453.9	6900.2	7154	20581.3	10201.3	4937.1	5844.8	2635.5	7596.7	4932	3836.3	6651.5	3830.8	5382.7	5668.4	10699.1	5766.8	9938.5	10613.9	11175.9	10116	3542.2	11183	7267.2	7463.8	10909.8
P_001	285	L-Ornithine monohydrochloride	C00077	L-Ornithine; (S)-2,5-Diaminovaleric acid; (S)-2,5-Diaminopentanoic acid; (S)-2,5-Diaminopentanoate					672.2	446.1	1088.4	876.7	682.1	209.1	1664.6	494.5	1155.1	779.1	341.6	695.7	716.2	459.3	438.5	135.4	511.1	461	822.1	431	320.7	538.6	632.9	270.9	610.6	770.8	639.6	799.6	277.1	434.4	702.1	427.8	627.7	322	397.9	329.5	302	1005.8	853.5	974.1	401.1
P_003	286	L-Proline	C00148	L-Proline; 2-Pyrrolidinecarboxylic acid					10095.4	6855.5	10824.1	171865	117473	17657.5	34504.5	18312.2	212020	119469	9751.2	35121.7	62258.4	30194.2	59940.9	33092	12427	9592.5	32820	9569.3	16460.4	12956.9	15931.4	6568.2	14012.3	11351.6	33410.1	10425.5	2900.8	9564.7	191755	11529.6	10551.3	7242.5	12352	11980	7249.5	129959	10751.7	50287.8	11369.2
P_004	287	L-Pyroglutamic acid	C01879	5-Oxoproline; Pyroglutamic acid; 5-Pyrrolidone-2-carboxylic acid; Pyroglutamate; 5-Oxo-L-proline; L-Pyroglutamic acid; L-5-Pyrrolidone-2-carboxylic acid					1413.7	2063.3	1747.7	1105.6	2641	1155	8273.6	2176.4	4341.7	2265.8	1119.6	1241	1601.6	1686.9	1483.2	975.2	1919.1	1737.7	2825.9	1857.2	2425.9	4773.2	6110.6	629.1	2483.9	3175.5	945.9	2791.2	890.7	1080.8	3870.1	3267.5	2529.9	1627.5	2372.7	1776.6	1325.6	3857.9	4324.1	3442.2	1662.5
P_001	288	L-Serine	C00065	L-Serine; L-2-Amino-3-hydroxypropionic acid; L-3-Hydroxy-alanine; Serine					2578.5	3563.4	2120.2	2324.7	4652.6	2410.2	2479.7	1408.6	3414.9	4796.5	2154	2750.9	2671.6	1487.7	1570.6	1546.2	1604.3	2515.8	3663.4	2136.4	1492.4	1641.2	2432	1627.4	2252.5	2512	1748.1	2460.9	1263.1	1799.7	3486.6	2044.7	1995.6	1886.5	1698.1	1760.2	1739.6	2306.8	2144.7	2614.8	2433.7
P_002	299	1-Methylguanidine hydrochloride	C02294	Methylguanidine					148.9		105.1	171	228.9	90	97.2	82.2	222.8	191.3	97.5	199.6	144.8	185.7	231.2	52.1	96.7	237.2	369.4	92.3	112.6	115.5	196.4	109.5	143.4	162.9	104	109.1		166.8	104.9	104.6	121.1	74	113.8	140.2	85.6	179	144	174.9	133.1
N_002	344	Succinic acid	C00042	Succinate; Succinic acid; Butanedionic acid; Ethylenesuccinic acid					65.9	77.4	180.4	91.8	144.2	94.2	69.2	151.1	115.6	101.7	166.4	127.9	191.7	147	279.3	86	191.5	265.1	221.3	99.5	278.5	519.2	409.2	69.4	257.3	289.6	50.4	223.2	134.4	215.6	234	240.8	490	186.2	402	193.7	145.6	296.1	394.4	173.5	256.7
P_001	350	Thiamine hydrochloride	C00378	Thiamine; Thiamin; Vitamin B1; Aneurin; Antiberiberi factor					611.7	677.7	1017.3	479.9	1288.4	679.2	574.6	476.2	899.4	1192.1	1434.1	1003.9	968.5	537.8	599.9	999.7	661.5	956.8	978.8	863	1018.5	729	650.3	627.5	1044.5	635.9	849	821.7	520.4	1143.3	772.4	672.1	734	876.6	1005.2	1384.2	534.6	961.1	1022.5	867.7	763.2
P_003	354	Thioglycolic acid solution	C02086	Thioglycolate; Mercaptoacetic acid; Mercaptoethanoic acid; Thioglycolic acid					8225.8	7947.8	7174.3	6890.3	7170.1	7489.2	7750.1	7363.3	7293.6	8476.8	8929.7	7705.6	7716.1	7777.5	8417.7	7908.4	7654	8134.4	8889.7	8557.5	7865.8	8880	8799.4	7681.8	8505	8453.2	8774.5	8204.5	8083.1	247.4	9302.5	9079.2	8711.2	9220.5	8324.7	8436.3	7449	9167.8	8491.1	8315.6	9249
P_004	364	Tyramine	C00483	Tyramine; 2-(p-Hydroxyphenyl)ethylamine					0.7	6.8	2.1	25.9	0.2		7.8		1.4	0.8	3.7	0.4	3.5	6	1.6		13.4	0.6		0.5		0.4		0.4	0.4	7.4	2.7	0.2	2.9	1.6		7.1	2.4	0.4	2.5	2.1	0.5	0.4	1.3	1.2	1.7
P_004	365	Uridine	C00299	Uridine					838.2	288.5	1519.8	825.3	1754.9	559.1	985.7	665.5	1216.8	1009.3	1269.3	742.1	291.1	1531.5	1138.9	500.7	1093.7	1381.2	1471.7	1043.8	931.5	1023.4	1217	202.7	724.8	626.5	504.6	694.5	368.7	344	1168.7	666.4	1319.9	1051.8	1252.1	1297.7	739.1	672.8	1240.6	1640.1	1141.8
N_002	373	Xanthine	C00385	Xanthine					1.9		1.2	3.6	2375.5	43.9	5.5	0.6			2.4	0.2	2.7	3.1	3.1	0.4	2.3	3	2.9	3.7	3.8	2.4	6.5	0.5	0.9	2		5.2	2.3	0.7	2.4		8			2.6		21.8	8.3	2.6	7.4
P_001	379	alpha-Lactose monohydrate	C00243	Lactose; 1-beta-D-Galactopyranosyl-4-alpha-D-glucopyranose; Milk sugar; alpha-Lactose; Anhydrous lactose					15545.6	21220.6	24783.1	15497	36098.7	18316.4	26219	21214	23673.4	30186.2	22084.4	23118.5	22519.7	20433.1	26053.3	22075.7	19523.9	20978.7	28341.1	20942.4	18271.6	25860.2	17773	21228.2	28965.5	23396.5	21065.5	25454.3	16935.1	25074	24157.9	18510.8	24848.1	22403.9	28811.5	36356	12432.4	37631.7	23410.4	32616.2	26578.1
P_002	389	gamma-Amino-n-butyric acid	C00334	4-Aminobutanoate; 4-Aminobutanoic acid; 4-Aminobutyrate; 4-Aminobutyric acid; gamma-Aminobutyric acid					562.7	385.1	1944.6	892.8	699.4	535.7	1295.9	968.1	2660.7	1337.5	519.9	497.6	809.8	1738.1	2251.2	631.2	888.4	1304.4	1532.4	817.4	923.3	1511.2	1835.1	418.9	669.6	519	483.7	915.5	436.1	531	1625.7	794.4	1457.1	828.2	1340.7	887.6	412.1	1175.5	1060.8	1501	1008.3
P_002	416	Keracyanin Chloride	C08620	Cyanidin 3-O-rutinoside; Cyanidin 3-O-rhamnosylglucoside						169	223.1	227.2	192	191.4	127	106.7	1087.5	3461.8	194.2	255.5	1020.9	305.5	512.4	2246.4	162.9		221.5	135	519.1	273.8	1061.2	142.5	191	195.4			240.1	262.6	1185.4	225.4	325.8				89.5	310	147.8		319.1
P_001	419	isorhamnetin-3-O-glucoside							263.6	33.8	538.5	225.8	191.9	59.9	23.1	69.2	260.6	307.3	116	47.7	224.1	40.1	40.5	222.8	114	445.2	430.1	147.9	316.1	198	275.4	47	45.2	30.9	195.6	48.6	26	86.3	255.8	53.4	278.1	521.3	178.2	315.7	47.8	102.2	170.2	69.6	213.1
P_002	421	Robinin	C10178	Robinin					26.5	169.4	103.2	65.9	209	100.4	31.6	55.4	118.8		12.8	200.9	116.8	201.9	74.1	186	75.1	124.6	127.3	80.1	83.7	181.5	72.7	12.9	70.4	253.2	126	184.3	132	113.3	58.5	167.5	95.5	85.5	88.1	306.7	22	214.9	65.4	290.6	123.1
P_001	422	kaempferol-3-O-glucoside	C12249	Astragalin; Kaempferol 3-O-glucoside; Kaempferol 3-O-beta-D-glucoside					184.7	24.4	74.2	18.5	5.5	1.4		0.9	36.6	58.6		21.2	32.1	9.1	0.8	18.3	23.8	203.2		0.2	7.6	42.4	140.1	8.8	3	6.7	57.5	5	0.3	7.7	18.2		45.1	98.9	157.4	42.8	5.3	56.8	17.7	0.9
P_001	432	Hyperoside	C10073	Hyperin; Quercetin 3-galactoside					614.8	271.6	962.5	682.7	506.8	134	14.6	136.8	574.2	590.7	119.2	90.5	588.6	82.9	214.4	553.7	177.8	1634.3	845	395.1	409.9	384.9	865.8	62.1	103.2	103.2	461.8	143.7	28.2	105.6	399.4	142.4	497.2	1418.8	542.1	634.2	109.1	357	370.9	89.4	704.4
P_002	458	Procyanidin B2							21	27.1	84.4		49.5	128	16.2		7.8	505.2	1.9	114.4	5.4	4.8	66.9	42.5	2.3	50.6	11.6	160.1	248.7	19.4		56.1	1.7	85	160.5	1.8	33.6	62.4	103.4	86.3	153.8	0.9	38	25.4	12.1	79.8	5.4	542.2	216.4
P_002	459	Procyanidin B1							403.4	28.1	203.2	174.2	560.6	187	14.5	49.8	203.4	596.8	87.3	79.3	40	69.9	72.2	21.8	49.4	65.3	252.8	183.3	256.3	36.5	27.4	110.6	66.8	29.6	165	48.4	25.7	84.7	110.4	80.9	203.8	13.5	17.6	112.9	27.8	90.6	34	701.2	192.3
P_003	499	N-acetyl putrescine hydrochloride	C02714	N-Acetylputrescine					1006	613	6238.5	3085.2	5246.2	736.6	1803.6	1401.8	5018.1	3736.9	1471.4	1342.1	1035.4	1240	1631	494.7	886	2947	11259.1	1704.6	758.6	2329.5	605.5	1307.6	505.9	2643.7	1744.8	767.7	1298.3	1355.2	4900.9	578.2	2040.7	1783.5	1277.4	598.7	919.8	1950	4078.5	3002.1	1034.8
P_001	502	L-saccharopine	C00449	N6-(L-1,3-Dicarboxypropyl)-L-lysine; Saccharopine; L-Saccharopine; N-[(S)-5-Amino-5-carboxypentyl]-L-glutamic acid					755	94.9	54.2	597.3	1128		22.3	125.8	390.4	1012.1	205.9	168.5	441.7		360	121.9	200.9	322.2		624	150.5	40.7	93.2		166.4		458.3	68.7	9.9	102.3	232.7		325.9	130.1	296.5	160.3	183.6	139.1		115.6	222.3
P_002	605	L-beta-homoglutamine-HCl							51.4	58.6	40.8	16.3	28.9	41	2	6	56.1	25.3	62.1	33.2	19.2	47	2.9	28.4	0.3	40.7	68.9	46.9	15.4	23.4	64.6	25.4	13.8	54.2	42.9	5.9	11.8	0.8	46.8	24.6	11.1			1	14.6	52.3	2.1	56.3	67.1
P_003	618	L-beta-homothreonine							2109.4	2803.8	3486.9	2581.8	2954.7	2055.2	3509.6	2234.8	5015	4729.5	2313.6	3853.1	4587.7	2479.5	2021	3217.9	2956.2	2246.5	1552.7	3079.5	1667.3	1654.8	3037.5	1488.5	5797.9	6451.9	4776	5895.7	1801.6	3413.6	3081	2648.8	2634.6	2523.2	1861.4	3349.9	3196.8	5635.9	2592.9	3833.1	3317.6
P_002	655	Syringic Acid	C10833	Syringic acid						11.4	249.6	14.3		54.2	35.9	170.8	10.3	62.2	169.7	294.9	42.3	33	152.9	5.4	196.1	225.2	274.9		407.3	435.6	44.7	20.6		450.8	42.3	137.3		30.4	142.3	201.9	208.8	48	141	93.2	5.3	102.1	89.9	19	14.4
P_002	675	5'-Deoxy-5'-Methylthioadenosine	C00170	5'-Methylthioadenosine; Methylthioadenosine; S-Methyl-5'-thioadenosine; 5-Methylthioadenosine; 5'-Deoxy-5'-(methylthio)adenosine; Thiomethyladenosine; MTA					462.8	229.9	319.2	386.4	559.3	232.1	296.9	113.7	460.8	664.6	266	310.6	335.2	200.8	286.4	155.1	359	411.5	432.3	434.1	259.6	235	621.6	254.3	312.9	352.3	360.9	228.8	140.3	292.9	596.7	165.2	326.5	379.6	412.5	491.4	217.3	462.1	768.5	422.7	362.6
P_002	681	sn-Glycero-3-phosphocholine 1:1 cadmium chloride adduct	C00670	sn-glycero-3-Phosphocholine; Glycerophosphocholine					5239.4	2710.8	2259.4	2166.5	2723.4	3211.4	2616.2	2708.7	6567.5	3914.6	4277.9	1712.8	3001.5	2504.9	3601.2	3001.3	4153.5	2338.7	4601.1	3046.6	3405.3	3919.9	4691.5	3437.4	3093.3	2968.7	1051	2221.9	2161.2	3760.8	3880.1	2441.9	3949.5	4945.3	3077.1	3254.1	2402.9	5715.5	4845.3	3619.4	3826.1
P_002	695	L-allo-threonine	C05519	L-Allothreonine; L-allo-Threonine					811.6	410.5	765.3	806	1083	323.3	1034	498.4	908.7	1211.6	501.6	617.4	934.5	671.7	724.9	606.2	523.7	1106.4	1677.7	525.8	661.1	548	913.6	505.7	897.4	667.8	538.1	724.1	459.2	777.1	839.5	793.7	687.4	507.9	578.7	652.4	458.9	1116.2	640.3	744.1	434.5
P_003	698	Lignoceric Acid	C08320	Tetracosanoic acid; Lignoceric acid					2163.1	2165	2181.7	1906.7	1956.9	2233.3	2083.9	2086.5	2086.3	2498.8	2367.8	2197.3	2286.3	2170	2133.1	2165.5	1987.5	2000.5	2380.2	2336.2	2320.1	2475.4	2576.4	2062.9	2366.9	2454.3	2528.6	2502.3	2362.9	2596.3	2683.5	2484.5	2627.6	2294.3	2398.1	2669.2	2119.6	2560	2239.6	2570.2	2377.2
P_003	699	dUDP	C01346	dUDP; 2'-Deoxyuridine 5'-diphosphate					22747.2	21221	20421.9	19564.4	19095.3	20411.2	21387	20794.1	20424	24654.5	22353.2	21691.2	21080.6	21292.1	22901.9	22323.9	21891.1	20366.8	23760.5	22906.7	21460.2	25122	21959	20945.2	23304.7	21956.2	24616.9	24134.2	23464.2	24967.3	23220.6	23812.8	24579.2	23557.5	24413.5	24903.3	22234.1	25323.1	23623.4	24476.9	25995.8
P_001	735	Vanillin	C00755	4-Hydroxy-3-methoxy-benzaldehyde; Vanillin; Vanillaldehyde; 4-Hydroxy-3-methoxybenzaldehyde					4753.1	4212.9	5969.8	6314.2	4716.6	5905.4	5502.9	6572.5	6500.5	4183.5	4008.2	5521.9	4877.9	6271.6	6561	7104.1	5427	4248.2	3362.8	4032.5	4267.7	3820.4	5002.3	4790.4	5093.1	4231.2	3677.8	79.7	4321.3	3887.3	4775.8	5719.1	4243.8	2894.7	3492.2	71.5	76.6	3030.8	2972.5	3933.2	3775.8
P_003	764	3-Hydroxypyridine							37.1	15.3	271.7	21.1	1284.5	140.6	77.7	14.1	10.9	63.3	418.7	11	302.1	139.7	37.6	24.5		3.3	36.9	7.9	66.3	39.4	47.5	690	16.5	51.3	23.4	15.3	72.5	61.3	10.3	28.3	37.8	348.3	20.1	1329.4	328.3	41	3.4	10.8	17.3
P_001	853	luteolin-3',7-di-O-glucoside							0.8	0.5	40.4	142.1	2.2	10.7			0.3	1151.5	0.8	12.3	130.2		1.1	141.4	21.7	1.4	62.2	1.1	652.2	8.1	43.3	1.6	2.2	8.6		12.8	1.5	3.7	1.5	5.4	7.7	1.1	1.9		0.3		9.7	1.9
P_003	900	N-acetyl-DL-serine							40.4	21.7	9.6	65.4	18		176.8	44.4	22.3	50.1	36.1	25.2	83.1	8.2	0.8	4.7	21.3	25.3	73	4.2	30.4	9.6	281	3.1	54.2	56.7	9.1	48.3	1	14.1	102.1	25.2	13.3	4.1	70.7	62.9	1.7	29.4	139.1	42.5	72.1
P_001	967	3-Methyl-L-histidine	C01152	N(pi)-Methyl-L-histidine; 1-Methylhistidine; N-pros-Methyl-L-histidine					7.6	28.2	552.1	43.3	3799.2	453.1	36	4.5	61.6	65.3	775.2	21.5	608.2	305.4	37.9		12.8	57.4	24.2	1.7	53.7	16.2	11.3	1026.1	3.4	16.6	36.2	6	90.1	116.1	25.8	4.7	67.7	936.2	45.3	2311.3	622.9	25.1	14.8	5.2	14.6
P_003	1012	3-hydroxy-3-methylbutanoic acid							778.5	400.8	1070.7		564.5	292.2		854.4	1262.2	805.7	649.8	546.2	317	968.9	277.9	744.4	872.8	656.8			1413.9	472.6		737		392.1	278.8	501.8		1038.5	952.7	949.2	669.4		832.8	622.5		114.1	464.5	321.9	543.6
P_003	1016	Choline chloride	C00114	Choline; Bilineurine					15168.4	15427	14300.2	14243.9	14129.4	14255.3	14097.9	15403.2	15393.1	16516	15349.9	15685.2	16108.6	14476.4	16572.6	15527.6	14118.7	14541.3	15098.9	15338.9	14943.6	16971.3	16061.4	14530.6	15620.5	14685.7	15732.1	16556	15640	17118	17242	17832	18304.8	15584.2	17452.4	16334.3	15321.8	18005.9	15795.7	15558.3	17034.7
P_002	1024	O-Phosphocholine	C00588	Choline phosphate; Phosphorylcholine; Phosphocholine; O-Phosphocholine					2966.6	916.5	458.1	446.6	831.7	1560.5	907.8	686.5	610.5	535.2	1108.9	815.2	745.2	2122.1	692.8	252.4	730.1	785	2427.3	265.4	635.4	570.2	1179	1779.4	714.5	658.5	755	984.9	311.3	415.9	223	616	768	285.9	856.5	350.5	388.4	894.9	601	798.3	734.6
P_003	1026	Trigonelline hydrochloride	C01004	N-Methylnicotinate; Trigonelline; Trigenelline; 1-Methylpyridinio-3-carboxylate; Betaine nicotinate; Caffearin; Gynesine					16.3		76	828.7	28		338.9	146.9	1581.8	1091.7	15.8	200	330	21.7	1.5	168.3	7.2	25.5	370	12.7	19.5	0.5	203.6	1	7.1	106.2	16.8	36.3	8.1	294.4	169.8	5.4	26.7	0.5	15.2	9.7	1.3	141.6	14.1	128.4	1.3
P_003	1064	1-Isothiocyanato-8-(methylsulfinyl)-octane							15.3	9	1.2	4.1	3.1	5.6	61.6	16.4	12.5	31.7	33.9	18.7	6.9	1.1			17.1	1.5	0.3	6.6		6.1	3.7	25.8		14	15.3	1.9	4.4	12.2	13.5	18.3	11.9			9.1	4.2	33.3	12	1.8	19.5
N_003	1070	But-3-enylglucosinolate	C08415	Gluconapin; 3-Butenylglucosinolate					67	1.1	11.4	2	274.1	894.1	5748.7	557.6	10.3	5888.6	1.4	31.6	4.9	30.2	2.3	15	3.6	298.7	3187.1	15.4	3.7		2.3	107.6	17.2	78.2	6383.3	7.3	87.3	91.9	2.6	3	0.4	1.3		0.6	2.8	1.7	2	7637.1	1.9
N_002	1076	4-(Methylsulfinyl)but-3-enylglucosinolate	C08420	Glucoraphenin; 4-Methylsufinyl-3-butenyl glucosinolate					2.2	2	48.4		1.8	4.9	15.4	2.5	8.8	5.9	1.1	27.5	1	0.5	4.1		2.3	1	178.8	6.9	1.4	43.1	0.1					1.4	13.7		5.2	1.1	2.5		0.1	1.5	3	1.2	1.6		3
N_003	1078	Benzylglucosinolate	C02153	Glucotropaeolin; Benzyl glucosinolate						12.9			12.3	1.4				0.3	1	1.6	0.8		2	1.4		1.9	0.8				3.8	1.3	1.1	0.1	1.3	1.8		2.3	1.6		3.5						0.1		2.3
N_003	1079	Gluconasturtiin	C08417	Gluconasturtiin; 2-Phenylethyl glucosinolate					8.9	7	967	28	0.3	366.6	299.3	314.7	291.1	561.2	2.7	285.1	1.1	1.9	1.5	218.5	1.4	5.2	348.2		12.3	1224.1	1.7	124.4	215.6	257.7	358.5	224.3	275	496.9	3.9	9.5	9.2	7.2	0.9	10.3	0.7	19.3	7.1	921.2	10.3
N_003	1081	p-Hydroxybenzylglucosinolate	C08426	Sinalbin; p-Hydroxybenzyl glucosinolate					4	2.2	0.7	1.2	2.8	0.2		1	3.2	1	0.4	2.3	1.4	2.5	0.3	1.5	1.4	1.3	2.5		5	1.3		0.8	1.5	1.5	0.9	4.3		0.5		1.2	1.8	1.4	1.2	0.7	1.8	3.9	1.7	2.6	1.3
N_003	1082	(2R)-2-Hydroxy-2-phenethylglucosinolate							1.4	1.3		1.5	0.6	0.4	2.4	0.9	0.4	0.9	1.6	10.5	3.3		1.3	2.8	1.5	3.3	4.3							3.1	1.5		2.7	4.3	0.6	0.6			1.5	0.5	0.8	3.3	1.7
P_003	1097	DL-Pipecolinic acid	C00408	L-Pipecolate; Pipecolinic acid; Pipecolic acid; 2-Piperidinecarboxylic acid					3851.7	1227.7	1420.5	22955.8	6304.8	2763.5	2777.5	19168.3	15304.5	1639.5	1691.5	5948.2	6196	1895.2	1695.2	3221.8	598.1	3566.7	10212.9	470.4	1039.3	3193.6	12913.2	2515.6	2574.5	527.8	2399.3	1020.7	1958	12058	701.8	2577	3174.7	561	2202.8	3129.8	2735.6	8219.4	4858.4	2992.2	2023.8
N_001	1099	D-(+)-Raffinose pentahydrate	C00492	Raffinose; Melitose; Melitriose; Gossypose; 6G-alpha-D-galactosylsucrose					748.4	3930.4	1127.7	731	6739.8	1497.3	3184.1	1658.4	1509.8	1921.3	1105.8	1020.9	1446.1	720.3	1879.2	1662.9	914.6	1493.1	2096	982.5	993.2	2435.9	872.7	1094.8	2483.6	2504.5	1277.3	2423.8	908.1	1231.7	1584.9	1694	1127.9	956.3	1292.1	6326.5	581.5	4702.4	1824.1	1753.3	1926.8
P_002	1128	cyanidin-3-O-rhamnoside chloride							45.7	216	172.6			132.6	104.5	142.9	838.9	2312	179	265.3	722.7	263.9	405.5	1264.2	98.7	167.7	176.8	198.6	560.3	207.3	721.8	141.4	138.6	48.2	83.8	268.3	143.4	295.2	844	218.1	261.4	142	213.7	185.5	66.7	369.7	202.3	265.5	62.3
P_003	1144	S-Methyl-L-cysteine							2.6	119.4	245.5	4.2	1.8	24.4	27.3		45.9	17.8	1	1.7	1.8	8.8	6.6	3.8	33.9	0.9	168.1		2.6	49.8	4.7	29.4	2.3	8.8	3.6	5	0.7	29.9	7.3	0.6	5.6	0.8	11.4		3.7		4.8	39.4	7.8
P_002	1152	Betaine	C00719	Betaine; Trimethylaminoacetate; Glycine betaine; N,N,N-Trimethylglycine; Trimethylammonioacetate					942.2	612.3	879.5	1043	868.3	871.1	1143	955.5	1343.2	671.6	1298.8	902.8	1176.7	961.6	614.4	809.2	962.5	871.3	1048.7	778.4	590.9	1006.2	971.4	1328.2	1282.3	1365.7	970.7	1210.2	841.6	1355.7	902.5	917.7	933.4	1012.3	1103.7	774.3	867.3	1584.9	769.8	898.1	554.7
N_001	1169	Quercetin-3,7-O-alpha-L-dirhamnopyranoside							1234.7	4230.5	3085.3	4051.9	3467.5	3243.6	3496.9	4799.5	4003.6	5643	4814.8	5380.2	3960.6	3680.5	6027.3	4208.2	3460.6	5283.4	5218.7	3703.5	5935.1	2745.9	2918.1	3112.6	6144	5190.9	2628.8	4363.2	4195.2	6388.8	5767.3	3539.4	5108.8	3811.7	3766.4	5764.4	2812	5073.6	2871	5822.2	4734.2
N_003	1174	Quercetin-3-O-alpha-L-rhamnopyranosyl(1->2)-beta-D-glucopyranoside-7-O-alpha-L-rhamnopyranoside							150.6	437.3	472.3	501.6	483.3	663.1	1122.1	1235.4	386.5	1199.3	1218.5	862.8	1156.4	872.5	1218.7	710.1	1042.8	1517.8	436.7	828	1484.3	686.9	1749.4	1184	1475.2	466.6	210.2	417.7	1129.4	1790.6	1817.3	864.1	1373.7	916.7	1286.7	689.2	415.9	740.6	1407.9	576	1477.1
N_001	1179	Sinapoyl malate	C02887	Sinapoyl malate; Sinapoyl-(S)-malate					14541.5	3428	2383.3	8476.7	6284.6	3051.3	1842.6	13316.6	2232	2296.9	9672.3	3572.5	21213.3	12605.8	3848	5731.5	4747.1	4541.8	891.7	16737.4	3174.5	6948.5	7582.5	545.7	22425.9	3430.2	5970.8	8943.2	4075.9	3464.8	11537.4	5216.1	11274.9	4123.1	8993.1	4606	1880.6	3802.4	4981.6	1650.1	1173.3
N_001	1181	1-O-b-D-glucopyranosyl sinapate	C01175	1-O-Sinapoyl-beta-D-glucose; 1-O-Sinapoyl beta-D-glucoside					2062.9	13068.9	9967.7			11956.1	39.2	5479.3	13278.7	12838.8	4365.1	11847.9	668.9	3413.5	5597	7654.8	2052.8	948.9	7434.9	6821	3564.9	5839.2		4666.5	3768.7	4802.4	11729.3	547.5	8838.4	11656	9779.2	2965.6	1160		529.3	12701.1	1136.8	4272	2725.9	5638	10510
P_002	1182	Sinapine	C00933	Sinapoylcholine; Sinapine					1.64661e+06	2.05378e+06	2.21329e+06	2.28739e+06	2.36421e+06	1892187	2.19995e+06	2.14771e+06	2.34493e+06	2.8589e+06	2.58747e+06	2888241	2.5547e+06	2.22189e+06	2620289	2.53307e+06	2.08163e+06	2.51664e+06	2.28621e+06	2.03362e+06	2103524	2.51589e+06	2.60702e+06	2.11347e+06	2.53752e+06	2.60677e+06	2.29158e+06	2.25316e+06	1.87515e+06	2.7786e+06	2387293	2.6225e+06	2.94155e+06	2408540	3219539	2859131	1.56163e+06	3.026e+06	2.21986e+06	3.01742e+06	2.51645e+06
P_002	1219	Quercetin-3,4'-O-di-beta-glucopyranoside								1	26.8	42.7	0.3	1.8	2.8	8.4	9.4	913.4	25.2	30.7	522.8	4.6	15.1	303.7	5.3	27.4	131	18.7	907.8	17.8	12.5	0.6	6.1	1.1	0.6		17	3.4	54.1	12.9	14.3	0.8	15.1	19	2.1	14.6	11.1	9.7
P_002	1223	Delphinidin-3-O-(6''-O-alpha-rhamnopyranosyl-beta-glucopyranoside)	C16315	Tulipanin; Delphinidin 3-O-rutinoside					243.8	658	797.7	744.9	542.9	766.5	1774.1	1904.1	696.4	1716.1	1801.8	1365.1	1625.2	1275.5	1904.3	757.2	1188.2	2316.2	485.7	866.8	1937.7	941.6	2670.2	1851.9	1938.5	590	290.7	564.6	1679.6	2963.7	2827.4	1165.7	2356.2	1307.9	2004.2	918.2	727.8	1358.1	2235.7	731	2639.6
P_003	1251	alpha-Tocotrienol	C14153	alpha-Tocotrienol					2935.7	2767.8	3280.5	2873.3	3061.7	3075	3184.1	3289.5	3002.2	3448.8	3629	3175.5	3656.8	3299.4	3214	3251.7	3075	2873.3	3580	3214.1	2965.6	3524.3	3433.2	3061.4	3658.4	3628	3535	3223.2	3084.3	3240.7	3295.4	3473.6	3340.5	3407.3	3553.9	3791	3493.1	3461.1	3308.2	3188.4	3339.3
N_001	1261	Stachyose n-Hydrate	C01613	Stachyose					960.2	2978.1	2620.2	1525.4	3734.5	2971.3	4703.9	3853.3	3166.8	2754.2	1906.1	2497.7	2417.2	1353.7	3840.9	3319	1677.1	1693.1	5563.9	1619.5	744.4	3444	1192.5	3459.9	4930.1	3136.3	4664.7	4166	2378.8	4572.7	2520.1	2073.6	1318.2	2075.9	1861.4	4334.2	885.4	5434.7	2307.4	4022.6	2645.8
IS	100001	Lidocain			13915.7	13317.6	12445	11893.4	10317.6	9832.5	10034.1	9788.1	9272.7	9764.6	10320.4	9158.4	9904.6	10098.7	10209.5	9519.2	9316.9	9446.5	9241.3	10348.8	8967.1	9289.9	9605.3	9778.1	9505.2	9736.8	9684.2	9201.7	9311	9482.8	9351.7	9673	9464.7	9333.3	9169.3	9480.7	9783.8	9389.6	9927.7	9633.2	9043.4	10091.1	9499.9	9228.7	9626.1
IS	100002	10-camphorsulfonic acid			17298.7	17512.6	16417.4	13012.6	10235.3	10207.9	10021.3	9890	10114.6	10523.6	10043.8	9734.1	10182.1	9625.1	9582.3	9627.2	9162.3	9675.3	9169.2	9564.8	9421.6	9048	9254.2	9572.2	9508.2	9297.8	9607.3	9740.9	9399.7	9838.9	10103.5	10027.4	10508.6	9347.2	9437.1	9438.8	9230.8	9330.6	8620	9219.3	10236	9274.4	9457.5	8869.9	9334.5
N_001	100003	sinigrin	C08427	Sinigrin; 2-Propenyl glucosinolate					4081.3		10.8	1.4	6931.2	284.1	967.1	177.8	1.7	883.9		0.1		10947.1	2296.8		4.8	1358.4	564.5	5697.9		26.8	14.5	0.4	1.5	2.1	928	2.4	1.2	2.6		68.5	125.6		15.4		4			1180.4
N_001	100004	3-Methylsulfinyl-n-propyl-glucosinolate	C08411	Glucoiberin; 3-Methylsulfinylpropyl glucosinolate					1386.8	19242.7	216.1	293.9	1580.3	2.7		4	34.9	0.5	771	0.7	153.8	2348.6	4099.9	0.2	1505.5	238.3	481	6638.1	8049.5	252.9	1166.6	26.9	309.7	57.2	1.9	44.1	1	23.4	9018.3	1570.2	1404.7	9484.8	1540.4	18811	789.5	39982	15512.8	3.4	25822.6
N_001	100005	4-Methylsulfinyl-n-butyl-glucosinolate	C08419	Glucoraphanin; 4-Methylsulfinylbutyl glucosinolate								57.2	1					1009	117.4	2139.9		13	50.2			0.6	10265.7	63.9	54.1	4471.3		9607.3		3962.7		1597.2		10582	135.1	127.7	94.6	152.1	198.1	98.5		235.1	408.2	1706.6
N_003	100006	5-Methylsulfinyl-n-pentyl-glucosinolate							2.5	9.4	699.8	11.8	15	165.3	36.8	154.5	515.6	62.1	6.2	224.2	3.8	8.4	12.8	332.1	21.9	15.7	765.6	10.3	37.4	402.5	39	1037.4	35.5	257.6	68.6	62	470.2	1033.5	22.5	5.1	0.7	17.1	46.6	14	2.9	49.1	26.9	244.2	38
N_003	100007	6-Methylsulfinyl-n-hexyl-glucosinolate							106.7	53.8	968.7	32.5	64.7	416.2	349.5	304.9	417.6	344.4	66.8	345.9	98.7	151.2	85.3	282.9	127.7	46.1	887.9	53.4	97.8	278.3	63.8	1491.1	17.7	278	159.1	132.8	320.9	1074.6	107.2	46.9	101.2	20.8	196.8	120.2	98.7	57.4	118.9	456.6	140.2
N_003	100008	7-Methylsulfinyl-n-heptyl-glucosinolate							617.3	966	6190.2	493.6	808.3	2440.1	4717.2	2812.2	3683.8	6399.6	1209.5	3544.8	915.2	1159.9	1503.2	1903	3163.1	1557.1	6636.8	1044.2	1326.2	3869.8	1647.5	7922.3	1677.7	2501.2	2541	1817.6	3041	7068.1	1252.7	982.4	1930.7	1454.3	2093.9	1425	573.7	1491.8	1915.3	6138.2	2197.7
N_003	100009	8-Methylsulfinyl-n-octyl-glucosinolate							16106.2	16348.7	29692.1	13850	29211.9	27481.7	39707.5	14990	29047.6	30095.9	29836.1	28712.8	25526.7	22777.3	33469.6	17611.5	37539.5	33269.9	38415.4	24063.9	23014.5	29165.2	37465.4	35769.4	27352.9	22043.3	24572.2	22822.8	20188.7	36288.1	20032.6	24561	29537.7	28240.9	38577.8	32440.6	13005.9	28007.5	33569.3	44203.5	27692
N_003	100010	3-Methylthio-n-propyl-glucosinolate							9719.3	49458.5	249.8	5332.6	30552.8	422.8	24.7	107.2	192.8	68.6	11254.1	224.5	3125.4	21455.4	25863.2	8.9	7436.2	3785.3	860.2	20014.5	28960.9	5802.4	13038.1	152.1	4905.7	320.6	164.5	2278.9	115.3	105.4	28842.4	25474.3	16525.4	33250.4	9969	40287.4	7076.7	51471.1	24772.8	16.1	45044.9
N_003	100011	4-Methylthio-n-butyl-glucosinolate	C08409	Glucoerucin; 4-Methylthiobutyl glucosinolate					2193.5	3392.8	144585	7064.1	4003.3	52627.3	52128.7	49575.8	138444	68846.1	6217.4	142724	5521.6	2883.7	5809.2	112694	3324.7	667.9	100241	3417.5	3491	164607	4977.5	130625	44549.1	135932	51337.1	89389.8	90450.5	141804	4217.2	5331.3	5674.4	5083.2	4991.6	5476.8	3103.1	6397.8	4186.9	67410.2	3958.9
N_003	100012	5-Methylthio-n-pentyl-glucosinolate							45.8	82.2	4324.3	153	143.5	2427.5	697.1	2058.6	2924.2	1351.7	130	3400.5	151.2	54.7	115.8	3687.6	83.5	66.8	1996.3	85.9	69.8	2832.8	125	3141.8	460.2	1789.4	1141.9	677	2413.9	3609.5	72	102.6	172.4	93.8	112	84.7	62.6	174	109.1	2065.2	108
N_001	100013	6-Methylthio-n-hexyl-glucosinolate							324	562.8	5228.2	517.8	729.8	5212	5252.6	4343.4	4154.4	9473.4	777.3	5116.3	794.6	690.8	829.6	4161.6	368.1	478.1	4360.7	641.5	602.7	3428.7	678.7	4319.8	2016.4	2452.2	4017.5	2043.9	2251	4092.6	538.6	690.4	1030.8	677.3	1020.3	744.9	430.1	1031.7	666.2	3977.2	944.7
N_001	100014	7-Methylthio-n-heptyl-glucosinolate							6357.9	6202.3	26198.9	6142.2	9138.2	26301.3	34250.5	25608.4	22112.7	55963.7	11730.4	28383.1	10120.5	10562.1	11067.4	20665.9	5702	10384.8	26524.6	7543.5	7766.6	18456.6	12417.1	23064.4	16037.8	15218.6	30419.5	16887.6	11102.3	22985.1	7862.5	10255.5	13516.6	9877.9	11939.8	9130.9	4787.3	12380.2	9555	23340.5	14336.4
N_001	100015	8-Methylthio-n-octyl-glucosinolate							49171.5	47390.5	56671.2	54201.7	65542.3	84969.3	90673.5	53766.6	62249	86437.4	98055.4	64585.5	86166.8	65936.4	107406	77877.3	30137	87557.8	55248.5	58053.2	53223.2	62578.2	105160	39788.3	68517.8	34069.7	97964.4	82841.9	26225	39587.4	64472.6	73021.4	92517.3	60480.2	86419.4	73357.6	37328.8	88613.8	71166.8	62116.6	81338.1
N_001	100016	3-Hydroxy-n-propyl-glucosinolate							2680.5	615.3	211.8	7405	936.2	38.4	258.2	162.6	167.7	184.7	10251.5	251.2	7304.2	2960.5	1920.1	10.3	11382.7	15246.3	555.4	2354.6	3961.1	804.7	5976.2	598.3	1505.1	327.8	162.4	47.6	262.8	600	3116.7	11384.8	14119.6	4786.5	18569.8	3068.1	6160.8	1679.2	4679.8	151.6	5800.3
N_001	100017	4-Hydroxy-n-butyl-glucosinolate							1.2	1.6	1269.9	31.3	36	703.1	315.1	895.9	66	537	1.9	1123.2		6.5	19.5	1269	0.6	41.3	1858.2	4.1	2.2	153.4	0.1	2533.7	657.4	1512.6	706.6	207	2648.2	4241.8		1.2	3.1		2.8		2.2		5.1	1306.2	14.8
N_001	100018	3-Benzoyloxy-n-propyl-glucosinolate							27363.2	15873.1	13223.7	33654.6	36340	2412	3569.8	4986.9	5055.4	5631.1	66470.5	10616.2	63836.9	48249.1	37727.5	1036.6	49756.7	58491.1	11092.6	38233.9	26992.9	19421.2	60403	10399.1	41496.4	12789.6	9915.3	2983.7	8236.6	14554.9	57797.9	57472.3	64300	56053.1	66987	56996.6	39290.5	23202.4	56773.6	10268	39478.8
N_001	100019	4-Benzoyloxy-n-butyl-glucosinolate							67.4	13.2	30078.7	800.2	551.8	12726.1	2009.8	11384	716.4	6643.7	9.8	30461.5	258.9	74.1	217.2	35569.4	16.5	25.1	20592.7	86.6	32.7	1999.2	22.7	17396.8	6175.8	27190.8	14137.4	5834.3	25296.5	40487.5	0.6	15.2	2.8	1.6	17.8	1.7	6.6	70.3	19.4	23894.5	8.6
N_003	100020	Indol-3-ylmethyl-glucosinolate							1335.5	3498.5	5900.4	1018.2	1747.9	799.9	1877.5	1269.6	1616.4	1017.7	1964.1	724.6	1416.3	3408	4691	1772.3	496	1283.2	612	872.2	1324.5	599.3	831.2	264.9	1446.3	6443.3	708	1089.2	7571	9574.2	2640.1	814.3	1622.3	968.6	4539.6	3671.1	1681.1	4781.4	1416.8	552.2	1048.4
N_001	100021	1-Methoxyindole-glucosinolate								23.9		10.1	13.2	2.8	25.1	44.8	42.9	22.6		42.6	9.2	27.2	19.9	3.3		9.9	63.3	17.2	94.6	137.6	21.3	8.1	20.7	26.2		63.1		36.2	63.7	23.6	51.4		21.7	106.8	41.9			57	70.7
N_003	100022	4-Methoxyindole-glucosinolate												7.4	3.4		2.1		5.1	7.2		4.1	10.2		44.1	1.7	72			6.2	1	83.3			13.5	13.2	3	12		9.7	18.5	1.3		22.2			7	6.4	5.1
P_004	100024	L-Leucine, (Cell Culture Reagent, Crystalline)	C00123	L-Leucine; 2-Amino-4-methylvaleric acid; (2S)-alpha-2-Amino-4-methylvaleric acid; (2S)-alpha-Leucine					849.2	390.3	815.3	526.3	899.4	175.4	1009.6	369.7	1348.5	1638.3	524.8	696.8	720.7	577.9	835.2	332.9	312.4	751.1	1171	687.1	447	748.6	1559.6	256.9	493.1	504.6	284.9	640.5	116.4	240.8	830.9	750.1	567.9	363.2	461.1	506.4	489.2	973.9	619	600.6	338.3
P_004	100025	L-Isoleucine	C00407	L-Isoleucine; 2-Amino-3-methylvaleric acid					515.7	247	523.6	504.6	590.6	106.6	590.9	221.6	1254.8	864.5	442.8	445.3	593.5	346.8	461.2	221.8	285.2	542.5	891.7	448.9	316.7	499.8	1008.7	156.8	292.3	253.2	260.2	367.7	100	181.2	386.6	429.9	534	329.3	282.7	372.5	455.5	869	343.7	424.2	277.7
P_001	100026	S-Methylmethionine							471				475.9									547.9				36.4								523.9									454.5
P_003	100027	Methionine sulfoxide							74.1	52.2	371.9	188	241.2	63.6	315.9	158.8	276.8	567.9	127	247.9	280.1	240.1	315.8	118.5	149.7	207.5	630.4	200.3	97.6	161.3	512.8	177.8	252.1	477.3	128.9	191.2	51.6	72	133.6	431	163.7	80.7	362.5	260.2	77.4	164.5	258.6	209	182.2
N_001	200001	2i_Kaempferol-3-Glucoside-2"-Rhamnoside,-7-Rhamnoside_Kaempferol-3-O-alpha-L-rhamnopyranosyl(1->2)-beta-D-glucopyranoside-7-O-alpha-L-rhamnopyranoside							9.7	114.8	37	108.2	6.2	100	54.6	26	428.5	1422.9	1.4	109	514.2	96.5	191.6	791.6	2.1	40.1	80.1	40.1	239.2	60.7	372.5	81	76.6	72.8	31.3	88.8	58.8	62	421.6	45.6	109.3	0.8	46.3	83.4	13.1	171.8	39.3	64.6	118.6
P_001	200005	7i_kaempferol-3-O-rutinoside_Datiscin_Kaempferol-3-O-beta-D-glucoside-7-O-alpha-L-rhamnoside_Kaempferol-3-O-beta-D-galactoside-7-O-alpha-L-rhamnoside_Kaempferol-3-O-b-glucopyranosyl-7-O-a-rhamnopyranoside_kaempferol-7-O-neohesperidoside_Kaempferol-3-Gluco							6929.4	16321.3	10964.2	8963.4	14216.1	15663.1	4731.5	5201.5	8994	21146	10097.3	13977.5	15279.2	14073.9	9297.8	22545.9	9072	17506.8	15706	10609.9	6059	17556.9	11850.8	8258.5	8843.7	11017.3	9920.7	20730.1	9203.9	12931.8	8226.5	12539.6	19311	16649.3	17729.5	20099.6	6333.6	18426.3	11218	22338.8	17486.3
P_001	200009	4i_Kaempferol-3-Rhamnoside-7-Rhamnoside_vitexin-2''-O-rhamnoside_Kaempferol-3,7-O-bis-alpha-L-rhamnoside_Kaempferol-3,7-O-di-rhamnopyranoside							5112.7	9119.5	9216.6	8161.7	12823.6	6066.5	3510.3	3896.8	7035.6	8929.3	8620.8	11406.6	13639.4	10782.3	6933.2	13586.9	6198.5	13361.9	9541.2	7814.7	5922.6	7308.9	9704.3	5875.7	6785.4	8739	3622.7	13153.8	6958.3	10319.6	7582.5	12440.5	16053.5	11561.1	13150.6	16694.1	5486.8	13066.8	7161.1	18472.5	9608.8
P_001	200010	2i_Kaempferol-3-O-alpha-L-rhamnoside_Kaempferol-3-Rhamnoside							583.5	432.9	368.8	226.7	1369.5	537.8	399.6	556.9	1035.9	456.2	843.8	225.3	248.8	410.7	647.2	595.9	837.9	744.7	57.9	825	79.8	7.6	265	1305	264.7	18.2	653.4	584.6	887.2	1587	228.4	1085.5	1608.3	695	310.6	823.7	364.8	370.3	378.3	243.3	1639
P_002	200011	2i_Ideain chloride_cyanidin-3-glucoside chloride	C08604	Chrysanthemin; Cyanidin 3-O-glucoside; Cyanidin 3-O-beta-D-glucoside					35.9	48.4		188.5	19.1	71.4	41.1	19.2	28	1506.2	41.3	88.7	197.4	77.3	33.5	350.1	76.4	76.9	172.7	88.4	995.2	92.8	103.8	29.2	40.7	58.7	50.2	117.6	31.2	21.6	76.9	74.5	78.2	62.2	73.5	115.3	3.4	114.2	58.7	154.9	83.4
P_001	200012	2i_Maritimein_luteolin-7-O-glucoside							99.8		16.4	10	34.5	60.2			94.4	48.5		12.5	53.2	86.1	50.7	7.9	11.9	131.8	6	145.8	1111.6	38	130.9	15.2		74.5	19.9	36.7	21.5		17.2	5.2		52.3	95.7	3.4		15.2		3.7	10.1
N_001	200015	2i_Quercetin-3-Rhamnoside_Quercetin-3-O-alpha-L-rhamnopyranoside	C01750	Quercitrin; Quercetin 3-L-rhamnoside; Quercetin 3-O-alpha-L-rhamnopyranoside					10527.8	10727.7	2695.6	5984.3	10066	6736.3	1844.4	7343.3	12326.3	10301.7	13805.1	7570.2	5649.2	9681.4	19559.9	16779.3	8970.2	16181.6	10120.7	16802.2	10361.5	461.5	4684.6	5754.7	1896	4063.1	7075.3	5785.3	7398.6	9828.2	4267	14809.6	16355.5	9517.2	2190.2	13216	4901.1	8656.9	5595.1	7989.3	14152.8
P_001	200018	2i_quercetin-3-O-beta-glucopyranoside_Quercetin-3-O-beta-D-galactoside	C10073	Hyperin; Quercetin 3-galactoside					342.9	108.2	690.1	558.5	457.6	196.4	34.9	200.5	627.7	727.1	139	88	454.9	78.8	241.8	465.7	135.4	1475.6	800.7	446.9	309.3	230.3	641.4	26.6	165.8	151	356	146.8	48.3	23.8	427.3	127.7	500.6	1205.5	598.8	548.2	136.6	325	260.9	68	697.1
P_003	200021	2i_Sarsapogenine_Smilagenin	C03963	(25S)-5beta-Spirostan-3beta-ol; Sarsasapogenin					2335.4	2560.7	2410.8	2227.8	2499.9	2606.9	2382.9	2351.3	2088.9	2573.5	2444.8	2101.1	2364.2	2485	2182	2269.9	2324.2	2199.8	2398.8	2522.2	2155.3	2711.4	2345.9	2169.7	2739.1	2361.9	2792.3	2717.4	2445.1	2745.8	2414.5	2871.7	2924.1	2279.3	2312	2166.7	2648.6	2845.5	2664.8	2757.3	2401.6
P_003	200022	βγ-tocopherol	C02483	gamma-Tocopherol					2855.7	2968.7	3035.9	2648.4	2688.7	2550.2	3160.6	2994.9	3133.7	2823.3	2936.7	2858.5	2902.4	2700.2	2852.5	3013.9	2882.8	2773.4	2633.5	2987.9	2888.2	3116.5	3104.5	2740.2	3172.6	3017.4	2966.1	3023.7	2825.2	2981.6	2856.1	3165.7	2982.3	3096.7	3025.5	3019.9	2802.1	3040.5	3163.4	3063.4	3037.3
P_002	200026	3i_(+)-Catechin hydrate_(±)-Epicatechin	C09728	(+)-Epicatechin; ent-Epicatechin					819.1	7.7	163.2	132.1	558	196.2	35	10.7	158.7	605.8	108	44.8	30.1	3.5		80.7		96.8	36.2	157.3	301	35.8	41.1	97.1	93.8	112.3	780.6	49.8	55.8	39.6	94.9	145	209.6	34.6	51	3.8		54.4	11.6	1276.6	446.5
P_002	200028	3i_Sodium pantothenate_D-Pantothenic acid hemicalcium salt_Calcium (+)-pantothenate	C00864	Pantothenate; Pantothenic acid; (R)-Pantothenate					137.7	412.2	213.6	283.4	598.6	143.8	323.2	172.5	356.2	388	439.5	296.4	265.8	378.3	557.9	219	311.5	327.4	348.2	365.3	386.1	278.3	467.1	224.9	383.3	267.9	158.9	208.3	90.1	290.5	315.4	529.9	505.4	475.1	646.9	560.9	154.3	678.5	362.2	377.1	422
P_003	200032	3i_D-(+)-Gluconic acid delta-lactone_L-Glucono-1,5-lactone_D(-)-Gulono-gamma-lactone	C00198	D-Glucono-1,5-lactone; Gluconic lactone; Gluconic acid lactone; 1,5-Gluconolactone; delta-Gluconolactone; D-Gluconolactone; Gluconolactone					686.2	370.7	827.3	472.4	415.1	400.2	993.1	408.5	969.1	294	407.2	307.1	301.2	258.2	580.9	423	345	277.4	1573.2	393.8	369.1	908.5	887.6	180.8	445.4	380.2	294.7	459.1	377.3	324.4	507.2	276.2	353.9	439.6	616.1	486.2	324.3	504.1	624.1	428.2	663.9
P_004	200041	Guanosine-5'-monophosphate ±disodium salt hydrate	C00144	GMP; Guanosine 5'-phosphate; Guanosine monophosphate; Guanosine 5'-monophosphate; Guanylic acid					140	79.4	129.1	80.3	200.6	29.4	244.1	44.7	142.3	168.5	161.4	149.3	146.6	116	79.4	113.6	81.1	99.8	177.5	85.8	81.3	237	146.3	138.5	196.8	132.1	162.9	64.9	71.1	141.2	78.4	179.4	129.6	87.6	89.1	213.2	110.9	289	217.2	236.7	211.5
N_001	200042	2i_D-(+)-Cellobiose_Lactulose	C07064	Lactulose					2470.6	2054.4	3182.9	2162.4	2847.7	2540	2539.4	2508.2	2861.8	3377.2	2663.1	3068	2369.6	2801.8	2586.2	2673.1	2430.5	2249.7	2708.5	2705	2471.3	2768.4	2420.1	2547.4	2592.1	2475.2	2713.8	2652.3	2266.9	2977.2	2747.4	2071.7	2473.7	2501	2439.8	2671.2	2090.9	2544.7	2487.2	3295.1	2806.9
N_001	200043	6i_Melibiose hydrate_D-(+)-Turanose_Isomaltose_Gentiobiose_MelibiosePalatinose Monohydrate	C05402	Melibiose; 6-O-(alpha-D-Galactopyranosyl)-D-glucopyranose; D-Gal-alpha1->6D-Glucose					11161.9	10435.2	14687.8	9897.8	13532.9	12238.5	11895.1	11943.7	12995.7	15721.6	11344	14442.6	11336.6	13083.1	12098.3	13158.6	10995	10801.3	14040.4	13877.5	11925.3	12480	11065.7	12158.7	12645.7	10660.5	12243.9	11546.9	10978.5	12981	13219.4	8964.7	13056	13144.7	11622.1	12681.9	9183.7	12925.4	11877	15735.1	13085.6
P_002	200046	3i_L-Iditol_D-Sorbitol_D-(-)-Mannitol	C00392	Mannitol; D-Mannitol					1480.6	1613.2	90.1	374.1	103.7	194.9	111.3	89	934.6	194.1	399.3	111.2	39.7	159.2	168.2	45.8	545.9	1568.2	229.5	73.3	134.8	223.6	83.5	56.2	5735.7	89.9	71.8	293.6	172.1	107.2	49.2	53.4	184.6	127.8	49.7	62.2	221.3	384	112.5	88.9	65
P_001	200047	4i_L(+)-Arginine±HCl_Nalpha-Acetyl-L-ornithine_L-Citrulline	C00062	L-Arginine; (S)-2-Amino-5-guanidinovaleric acid					5705.6	5411.1	12428.5	18004.3	11539.6	4453.8	17537.6	6590.8	21495.3	14903.5	5048.8	4781.9	7247.4	3762.1	6824.3	4511.1	5813.6	5440.6	13834.5	5433.2	5223.2	5622.7	8457.6	6174.7	5395.2	7840.1	6972.6	8786	3124.5	4554.9	13430	6525.3	5388.7	6732.1	7044.7	5651.2	3638.7	15710	7611	11130.7	6111.2
P_003	200056	3i_Glycolaldehyde dimer,mixture of stereoisomers_D-Erythrose_D(-)-Threose							37271.3	39602.6	34660.7	33765.3	33713.5	36212.2	36833.7	37569.6	38533	41091.8	39070.5	38922.6	35105.6	37232.8	39857.3	38578.2	37090.3	38037.8	40869.1	38788.7	39712.3	43823.3	39239.8	37002.9	41401.8	38111.1	39750.7	42469	36039.4	41385	41794.4	43758.6	39837.2	41118.5	41660.6	42147.8	37736.1	42059.6	39930.1	40747.2	40558.4
P_002	200057	2i_L-Alanine_Sarcosine	C00041	L-Alanine; L-2-Aminopropionic acid; L-alpha-Alanine					1430	1478.7	3309.8	2058.1	3176.4	1478.1	5842.1	4674.1	4125.6	3361.3	1723.9	1685.1	1444.8	2448.1	3195.3	1529.1	2860.1	4758.5	8358.7	2915.3	6421.5	8472.9	7263.7	1485.6	2277.4	2085.8	1467	2700.7	1688.6	2851.7	6970.6	3983.3	5090.3	2818.3	6399.2	3119	1660.6	4285.8	8875.8	6333.4	6096.6
P_003	200060	2i_L-Norvaline_L-Valine	C01826	L-Norvaline; L-2-Aminovaleric acid; L-2-Aminopentanoic acid; (S)-2-Aminopentanoic acid					38921.4	26906.5	44470	33442.5	51528.4	20990.4	53151.7	33422	106702	77760.4	18653.8	39056.5	33287.7	27094.6	32808.1	22502	13827.4	20069.7	53674.9	31974.7	26232.8	32397.2	54123.5	14116.2	37316	37529.1	30060.7	41658.3	13066.3	20280.1	43952.6	20589.4	20409	24548.1	16643.9	35967.6	21247.1	57452.8	30722	55420.5	25315.2
P_002	200061	3i_L-Threonine_α-Methyl-DL-serine_L-Homoserine	C00188	L-Threonine; 2-Amino-3-hydroxybutyric acid					2182.9	1493.1	2353.2	2339.5	2794.4	1237.2	3170	1447.8	2958.8	3666.4	1501.5	2301.3	2421.9	1796	1947	1309.6	1336	3075.7	4787.7	1967.7	1515.2	1670.7	3022	1498	2028.1	2136.3	1730.3	1871	1099.9	1866.5	2380.6	2367.1	2081.8	1469.6	1997.8	2075.3	1495.4	3412	1995.7	2206.7	1828.2
P_002	200063	3i_L-2-Aminobutyric acid_N,N-Dimethylglycine hydrochloride_N-Methyl-DL-Alanine	C01026	N,N-Dimethylglycine; Dimethylglycine					1734.6	755.8	1189.3	1775.8	1080.9	532.3	2623.1	860	1555.6	1713.9	1257.6	786.2	1224.6	1467.4	1231.3	1014.8	1205.3	1278.5	1594.8	1156.2	1225.8	1472.6	2510.6	823.8	1346.7	1362.6	1018.2	1743.7	504.5	997.2	1609.8	1402.7	2354.9	1108	2324.1	1142	793.1	2505.5	1034.6	1600.9	859.7
P_001	200067	2i_Indole-3-carboxyaldehyde_Indole-3-aldehyde	C08493	Indole-3-carboxaldehyde; Indole-3-carbaldehyde					14.9	230.2	298.2	68.9	104.9	54.2	122.3	100.1	96.4	51.3	244.7	76.6	67.9	84.5	321.5	179.2	20.6	41.8	56.4	71.3	136.9	34.3	48.9	47.2	94.9	487.1	108.1	37.4	321.3	306.6	115.8	104.2	195.8	103.2	490.2	356.6	148.1	270.8	86.3	24.5	59.4
N_001	200068	DL-(±)-Malic acid	C00497	(R)-Malate; D-Malate; D-Malic acid					852.7	311.9	1115.3	764.3	1175.1	384.2	1278.1	1030.8	1317	2536.6	582.9	1523.7	1830.3	1272.9	1940.9	2401.1	297.3	738.5	831.1	841.7	942.3	1293.4	2392.1	707.2	2600.8	3244.2	1159.6	1780.6	647.9	1040.4	996	674.4	805.8	484.4	848.3	1554.8	675.1	3288	1059	1861.9	574.3
P_003	200073	DL-2-Aminoadipic Acid	C00956	L-2-Aminoadipate; L-alpha-Aminoadipate; L-alpha-Aminoadipic acid; L-2-Aminoadipic acid; L-2-Aminohexanedioate					1042.7	790.3	1255.9	1102.3	1005.9	516.6	1199.3	940.2	2274.3	2101.7	382.1	1124.1	1791	963.1	1279.9	641.6	608.9	800.5	1038.1	1570	1041.5	1082.4	1441.8	468.1	2002.2	1725.3	802.7	1112.7	612.7	1484.5	651.3	757.1	1409.3	898.2	1049.5	930.4	736.2	1238.7	1385.5	1434.5	941.2
P_001	200082	L-Lysine ±HCl	C00047	L-Lysine; Lysine acid; 2,6-Diaminohexanoic acid					2419.1	1391.5	3066	5033.4	5261.4	1810.2	9123.1	2119.1	8932	6441.4	2004.5	1979.4	3226.4	2134.8	1763.3	1934.2	2406	2053.6	4735.4	2158	2911.6	2266.8	4794.2	1993.8	2859.3	2770.8	2741	3262.5	1450.7	3119.1	10088.4	2621.4	2560.6	1645.3	3106.8	2920	1897.3	4058.5	3046.1	5018.1	2495.9
P_004	200084	2i_Nicotinic Acid_Isonicotinic acid	C00253	Nicotinate; Nicotinic acid; Niacin; 3-Pyridinecarboxylic acid					3035.1	2647.4	4007.8	2835.1	2996.9	4529.1	6314.2	5809.9	5707.4	5226.8	2547.5	4997.3	3461.7	3088.9	4056.4	4829.7	3133.3	2603.7	3502.4	3933.9	2668.8	5266.2	6664.8	2813	4973.5	5031.7	2799.6	5921.2	4567.4	6255.2	3142.7	3209	4843.2	3001.3	7681.4	3767.6	2518.3	5683.4	2975	4195.7	2495.5
P_004	200085	2i_L-Norleucine_D-Alloisoleucine	C01933	L-Norleucine; L-Aminohexanoic acid; L-Aminohexanoate; L-2-Aminohexanoic acid; L-2-Aminohexanoate; (S)-2-Aminohexanoic acid					46303.9	22220.8	48972.5	35960.3	60193.2	12813.5	47715.6	21097.4	96971.4	73930.5	33915.7	39183.6	41916.4	31416.4	45579.4	18175.2	20186.7	43549.8	63500.5	38148.6	26183.2	40053.2	92549.5	18855.4	25797.6	28503.5	22224.6	35302.5	10878.3	15818.2	43675.1	38086.2	36564.9	24508	22983.8	34617.7	28818.1	58809.5	34639.8	35808.6	21836.5
P_001	200086	2i_Quercitrin_Quercetin-7-O-rhamnoside							64854.9	54102.8	22924.9	33394.8	53835.8	50505.2	15815.1	53564.7	70218.5	83353.6	72163.4	59129	35761	56616.2	97588.6	104228	44858.1	84153.9	66246	80159	53197.7	4332.5	33984.1	45544.1	14984.6	31719.5	52504	41967	48226.7	66411.8	27625.7	79264.6	82034.8	53517.7	16485.4	77557.7	27853.3	49129.4	37009.9	55596.4	74190.3
P_001	200087	2i_Rutin _Quercetin-3-O-b-glucopyranosyl-7-O-a-rhamnopyranoside	C05625	Rutin; 3-[[6-O-(6-Deoxy-alpha-L-mannopyranosyl)-beta-D-glucopyranosyl]oxy]-2-(3,4-dihydroxyphenyl)-5,7-dihydroxy-4H-1-benzopyran-4-one; Quercetin 3-rutinoside; Rutoside; Phytomelin					7764.1	24297.7	16625.6	29896.1	25067.1	24016	16488.8	24877.1	23295.7	38290.7	49807.4	37490.8	28593	27688	58814.7	28365.6	43104.2	43273.3	42532.4	23531	44982.6	27986.9	21013	20165.4	49547.3	36301.4	18010.8	18933.2	23176.6	36183.9	44228.3	32420.7	36147.4	43854.3	23762.3	39416.7	17798.9	28254.7	21181.9	24886.8	48398.3
N_001	200088	2i_(2R)_(2S)-2-Hydroxybut-3-enylglucosinolate	C08425	Progoitrin; 2(R)-2-Hydroxy-3-butenyl glucosinolate; Glucorapiferin					6.5			0.6	34.6	3914.9	4839.7	2591.5		6724.6	0.7			1	7.2	11.4	2.5	5.1	4024.9	0.9	4.4		1.6	29.4		8.9	3109.2		14.9	15.9	2.9	3.2	2	3.5	3.2	0.5	2.6	0.6		8427.4	1.5
N_001	200089	2i_D-(+)-Melezitose monohydrate_1-Kestose	C03661	1F-beta-D-Fructosylsucrose; beta-D-Fructofuranosyl-(2->1)-beta-D-fructofuranosyl alpha-D-glucopyranoside					309.1	1780.8	591	253.3	3578.5	635.1	1417.7	750.3	618.8	874.9	307.7	428.5	629.1	331.9	811.3	753.6	330.4	537.2	1103.2	418.3	454.2	1271.5	323.5	550.3	1160.4	1125.2	487.4	1225.8	362	737	807.7	646.3	478.1	409.5	596	3287.9	244.6	2517.1	930.9	976.4	753.7
A lowercase i in a name indicates the presence of multiple isomers that could not be separated under the MRM conditions in this study.
Under "peak area", blank cells mean no peak detected.
[truncated: 194 more columns]
