# Supplementary material for: A metabolome genome-wide association study implicates histidine N-pi-methyltransferase as a key enzyme in N-methylhistidine biosynthesis in Arabidopsis thaliana
Source: Front Plant Sci. 2023 Jun 8;14:1201129. doi: 10.3389/fpls.2023.1201129 (PMC10285387; doi:10.3389/fpls.2023.1201129)
Supplement: Supplementary file 9 [file Table_8.xlsx]

## Sheet: Supplementary_Table_8
Supplementary Table 8. Metabolomic data from batch #115
									Peak area
									914	915	923	926	927	949	971	997	1007	1067	1137	1185	1199	1227	1237	1241	1259	1267	1307	1316	1337	1345	1353	1364	1385	1409	1439	1459	1482	1483	1485	1494	1507	1515	1535	1539	1549	1567	3081	3180	3888
Injection	Serial No	Name	KEGG LIGAND Database	KEGG Name	IS_115_04	IS_115_03	IS_115_02	IS_115_01	1	2	3	4	5	6	7	8	9	10	11	12	13	14	15	16	17	18	19	20	21	22	23	24	25	26	27	28	29	30	31	32	33	34	35	36	37	38	39	40	41
P_003	4	1-Amino-1-cyclopentanecarboxylic acid	C03969	1-Aminocyclopentanecarboxylate; 1-Aminocyclopentanecarboxylic acid					3038	1893.9	3482.1	2772	3278.6	2654	5522.2	4650.7	7005.1	647.5	1148.1	1974.8	2473.7	2135.3	1997.7	5181.2	2341.7	2129.9	4658	4150.9	3249.6	5870.3	7429.3	2110.3	3788.1	3261.2	2093.5	4588.5	956.7	1231.7	3598.5	5993.8	2534.2	1942	2092.7	1101	3772.9	1255.7	6823.5	3616.5	2043.2
N_001	10	Citric acid,Anhydrous	C00158	Citrate; Citric acid; 2-Hydroxy-1,2,3-propanetricarboxylic acid; 2-Hydroxytricarballylic acid					5366.6	2108.7	2344.5	2352.4	3983.8	1370.2	1588.3	2652.9	1664	1030.6	889.5	4374.4	4058.9	2684.3	1528.6	6298.6	1260.8	1642.4	488	5278.4	1617.1	2659.7	4497	1476.7	6055.9	3628.5	3071.7	5030.8	1313.6	1286.2	1593.5	1789.6	2156.2	744.4	2622.8	1189.7	1613.8	864.3	3360.6	1655.2	690.3
P_002	25	1-Aminocyclopropane-1-carboxylic acid	C01234	1-Aminocyclopropane-1-carboxylate; 1-Aminocyclopropane-1-carboxylic acid					1202	826.6	592.1	648.1	1138.3	687.9	711	576.6	972	384.6	783.1	637.5	754.2	609.1		764.8	731.7	862.8	935.1	621.1	498.5	418.9	575.2	912.9	554.3	704.9	842	525	461.3	456.9	865.6	602.8	551.4	698.6	599.7	736.8	700.6	258.6	618.5	405.5	573.8
P_003	39	Adenine	C00147	Adenine; 6-Aminopurine						51.8		28.2	47.8		27.9	44.9	15.4	37.3	8.1	33	7.3	33.4	32	53	66.9	35	69.1	39.2	66.1	57.4	31.6	15.9	32.8	16.9		7.1	40.3	31.9	92	25.7	38.2	25.7	31.6		14.9		43.3		54.1
P_004	40	Adenosine	C00212	Adenosine					7967.5	10339.2	7014.8	6164.8	6203.1	11114.2	3150.6	6910.2	7755.5	2676.9	9040.6	7441.4	3131.5	7811	12018.8	4903.5	10169.6	11534.3	7467.3	12104.8	7593.7	8285.7	6659.1	8578	5354.5	5658.8	4074.3	7345.4	7491.3	3264.1	13561.1	6401.4	7667.3	10680.4	6263	4134.7	5054.5	2632.6	9531	6857.6	6949
P_002	41	Allantoic acid	C00499	Allantoate; Allantoic acid					104.2	304.1	147.4	375.8	6.3	203.8	492.4	150	1188.7	198.8	44.8	111.6	154.4	491.5	352.9	248.4	455.5	165.2	44.2	136.9	78	214.8	143.8	170	230.8	128.8	217.2	659.6	31	40.4	166.7	75.5	179.3	124.8	157	27.3	175.8	391.3	275.9	122.3	70.6
P_001	51	L-Histidine	C00135	L-Histidine; (S)-alpha-Amino-1H-imidazole-4-propionic acid					1648.6	1567	2303.6	1455.6	2267.2	1239.6	1675.2	1193	2449.2	897	1471.5	1397.6	1481.1	1090.8	1064.9	1016.1	1534.8	1289.4	1913.3	1567.5	1235.8	1348.9	1311.9	2465.2	1587.6	1521.1	1185.8	1283.5	1208.4	1109.3	1401	1563.7	1152.4	1560.3	1210.3	1361.6	1644.9	1069.6	1816.3	1587.1	1151.2
P_004	53	L-Methionine	C00073	L-Methionine; Methionine; L-2-Amino-4methylthiobutyric acid					1747.3	1069.5	3319.9	3411.4	3295.9	1934.8	3273.8	1850.6	1506.9	1510.3	2872.8	3819.8	2763.3	1543.3	1564.9	1723.4	1840.6	2389	3374.4	1664.6	1512.3	1657.6	1536.8	2081.3	2001.1	2598.7	1240.4	857	1110.9	1198.3	3114.3	4069.6	1656.1	1659.9	1208	1379.7	2592.1	805.8	1211.3	1749.1	1056.9
P_002	54	L-(-)-Phenylalanine	C00079	L-Phenylalanine; (S)-alpha-Amino-beta-phenylpropionic acid					50568.7	22722.3	19454.7	24373.3	29749.7	22801.9	40295.4	27090	43972.2	13630.9	19287.7	19197.9	28493.8	20693.7	25557.4	24292.7	24119.2	28470.2	30386	32023.8	23858.9	37594	43802.9	25289.2	36392.9	31398	23349.1	26270.5	19646.9	18542.3	36703.5	28490.4	23114.3	17141.8	21372.2	14554.2	35532	10118.2	31566	20119.2	20825.7
P_002	55	L-Tryptophane	C00078	L-Tryptophan; Tryptophan; (S)-alpha-Amino-beta-(3-indolyl)-propionic acid					46150	53671.6	10883.5	47853.5	48115.3	25921.5	15453.9	15478.3	8790.7	10496.2	55851.6	6446.2	37220	24001.1	31203.9	3882.6	32209.1	58500.2	11651.2	26077.7	59707.7	11051.4	27909.3	8163.1	10977.7	14442.2	9649.7	17844.9	7894.2	6293.1	58088.1	25442.9	30927.7	52749.3	22787	25736.6	42616.2	6785.5	65816.8	18966.5	36796.2
P_004	56	L-Tyrosine	C00082	L-Tyrosine; (S)-3-(p-Hydroxyphenyl)alanine; (S)-2-Amino-3-(p-hydroxyphenyl)propionic acid; Tyrosine					9762.9	5921.7	5183.5	7299.4	6841.2	4805.3	12047.9	3837.3	6937.4	2469	3792.5	3405.6	5552.8	3089.3	3013.3	2667.2	3990.2	5208.7	7737.3	6477.8	5757.1	7323.2	7582.9	3471.2	6029.5	8909.4	4835.9	7894.2	2496.2	2132.7	10124.1	9088.6	4913.8	4946.6	3309.6	3860.3	7013.4	2607.7	8606.8	6090.7	4314.1
N_001	60	Sucrose	C00089	Sucrose; Cane sugar; Saccharose; 1-alpha-D-Glucopyranosyl-2-beta-D-fructofuranoside					19479.9	16418.1	21150.2	16421.3	20454.4	19485.6	17946.3	17453.8	13374.4	11803.2	15720.3	21941.9	14433.5	13927.4	16832.1	14581.5	15394	14634.5	19337.8	19401.3	16281.5	16236.6	15285.9	22191.6	18148.1	16777.5	17084.7	16755.5	16007.3	16268	20822	12796.3	16259.4	14997.8	13480	11777.5	15580.5	10239.2	18395.1	20005.3	15668.7
N_002	95	Methylmalonic acid	C02170	Methylmalonate; Methylmalonic acid					149.9	99.1	160.9	95.2	193.9	82.9	129.1	216.7	106.4	45.6	147	117.3	192	168	353	125.6	182.4	352.2	215.2	294.3	326.3	409.3	477.3	109.1	264.3	221.9	83.4	258.2	111.2	90.3	495	388.2	416.5	161.1	241.5	105.9	345.1	75.2	570.7	139.4	238.6
P_004	110	Adenosine-5'-monophosphate sodium salt	C00020	AMP; Adenosine 5'-monophosphate; Adenylic acid; Adenylate; 5'-AMP; 5'-Adenylic acid; 5'-Adenosine monophosphate; Adenosine 5'-phosphate					9516.4	5804.4	7178.9	9324.7	10508.6	3712	6731	5329.5	3815.9	2965.6	5936.8	7850.7	8875.1	3870.8	5619.1	5472.3	5595.5	6629.5	6447.8	6599.6	6375.1	5148.7	7933.3	7506.6	8874.2	8123.4	5707.4	8725.4	5018.8	4489.1	5470.4	7477.3	5057.2	3963.4	5539.4	4452.8	9295.8	3677.2	8142.5	5047.4	4144.6
P_001	114	Agmatine sulfate salt	C00179	Agmatine; (4-Aminobutyl) guanidine					762.4	867.7	4257.7	1586.6	4404.7	1035.9	1085.4	858.1	2450.5	399.5	947.7	824.7	455.6	593.2	1083.3	433	543.7	1856.9	7975.6	1490.9	558.3	1653.9	538.4	1221.2	596.7	1923.8	1053.3	376.3	810.3	899.2	2829.7	403.1	1954.2	849.5	631.9	488.2	1665.8	710	2441.1	1988	374.7
P_001	156	Sinapic acid	C00482	Sinapate; Sinapic acid; 3,5-Dimethoxy-4-hydroxycinnamic acid					9072.7	11156.4	7622.7	5642	10657.6	10940.8	2466.7	11830.7	6851.4	2424.7	6165.2	7293.5	8919.4	5455.7	9204.2	4786.8	6156.4	5116.4	9847.8	12135.2	12438.4	20562.7	9166.1	2888.7	14488.1	8399.5	7787.8	6908.5	7295.8	4428.8	23268.8	6701.9	5689.7	5722.3	4862.8	3722.6	4689.1	2382.4	15388.4	7562.4	10110
P_003	163	Acetylcholine chloride	C01996	Acetylcholine; O-Acetylcholine					1091.7	812.1	1657.7	1413.2	2811.5	1070.6	4558	2103.6	1001.3			1285.9		1069.9	1167.9	1707.8	530.2	1033.5	2704.9	1061.9	314.4	2561.5	2512.3	2313.9	2261.3	3234.7	3045.8	1848.5	1266.6	1870.2	1750.1	1753.3	865	1282.3	1525.5	374.5	1541.5	741.7	1013.6	1273.5	317.2
P_002	169	Allantoin	C01551	Allantoin; 5-Ureidohydantoin; Glyoxyldiureide					1239.9	2433.6	2469.8	1453.6	354.4	2264.7	2560.4	2400.3	1697.1	791.6	516.8	2182.6	1367.2	1059.9	1609.2	1126.7	1131.4	1582.9	2759	2530.9	992.7	2586.2	1283.2	2603.8	1436.2	1899.8	2256.3	1760.8	1680.2	1790.1	2108.6	1091.9	1840.8	1362.6	2217.6	754.6	2706.3	1000.5	1940.1	1782.1	1144.9
P_004	188	Cytidine,cell culture tested	C00475	Cytidine					293.4	102.2	210.7	509.6	188.9	270.3	128	109.2	399.4	38.9	269.7	163.5	35.4	179.1	145.3	214.1	216.6	143.2	184.4	12137.6	109.2	170	96.8	203.5	78.8	44.3	213.7	40.8	77.6	61.4	261.7	82.5	257.1	267.5	59.2	91.1	375.5	6.6	74.6	194.7	29.4
P_001	210	Diethanolamine	C06772	Diethanolamine					2470.9	2690.9	2576.6	3036.6	3186.8	2551.5	1965	2446.1	2350.6	1648.8	2097.7	2563.7	3488.3	1942.1	1737.1	2365.4	2213.6	2744.6	1797.4	2423.2	2689.4	2660.6	2377.7	3020.3	2768.8	2268.2	2067.1	2423.4	2546.6	2260.2	2642.9	2867.9	2116.4	2149.7	1597.5	2054.7	2356.1	1913.9	3192.8	2277.6	1883.4
P_003	220	DL-beta-Hydroxybutyric acid	C01089	(R)-3-Hydroxybutanoate; (R)-3-Hydroxybutanoic acid; (R)-3-Hydroxybutyric acid					20504	22161.1	19217	18375.1	18740.9	20031.4	17596.9	19548.4	18885.6	20311.1	19915.5	21333.8	18789.2	19420.7	21064.8	19958.1	18692.1	18291.8	20438.7	21939.8	20647.3	21723.5	20120.3	21010.3	21173	20674.9	20988.1	19920.5	20726.8	21751.2	21238.5	20310.8	19543.3	19474.8	18224.1	19748.2	20286.8	19461.9	20044.8	21755.3	20763
N_001	231	Fumaric acid	C00122	Fumarate; Fumaric acid; trans-Butenedioic acid					85.4	24.3	174.3	35.3	137.8	95.8	636.2	519.4	36.7	5.3	13.5	27.4	1168.5	227.7	565	465.4	85.8	268.4	1423.8	220	476.2	697.9	1498	2.4	1584.7	1759.2	13.4	1516.9	181.8	37.2	780.2	1620.4	679.7	15.8	458.4	67.4	1723.1	252.8	569.7	385.6	126.1
P_004	235	Glutathione (oxidized form)	C00127	Glutathione disulfide; GSSG; Oxiglutatione; Oxidized glutathione					79.7	120.9	124.3	139.4	132.1	101.3	56	34	143.6	2.6	145.5	113.6	16.3	61	90.8	52.1	108.2	73.3	368.9	182.6	39.1	42.1	0.9	229.8	42.3	63.1	84	27.9	85.6	33.2	243.9	68	162	70.8	46.6	60.5	57.5	14.6	154.7	59.4	85.5
P_001	267	L-Asparagine	C00152	L-Asparagine; 2-Aminosuccinamic acid					1025.5	1033.8	1134.8	791.5	677.5	662	990.9	645.3	1040	398.3	509.7	641.4	716.1	594	758.6	636	563.2	690.2	730.6	945	642.2	670.6	657.7	788.4	881.6	981.7	846	1055.9	683.4	638.9	856.6	741.9	726.1	531.2	374.1	486	667.3	672.3	1086.2	819.3	484.6
P_001	268	L-Aspartic acid	C00049	L-Aspartate; L-Aspartic acid; 2-Aminosuccinic acid					4013.4	5132.7	4906.1	4313.1	3688.8	3269.4	4981.4	2729.3	5362.7	2740.4	3163.6	4849.8	5324.3	3063	3440.6	4335.1	3835	3212	3049.4	4115.7	3105.2	1554.8	4253.9	3130.6	7303	7643	7636.1	8195.7	3910.8	4178.9	4174.5	3247.8	2992.3	2730.1	3013.4	3457.3	5851.8	3653.2	4365.9	3648.6	2822.9
P_002	272	L-Glutamic acid	C00025	L-Glutamate; L-Glutamic acid; L-Glutaminic acid; Glutamate					59194.3	38388.7	36085.3	42375.1	61899.6	36690.5	16363	27106.4	23337.4	22811.5	36668	40945.8	34889.7	28671.8	23917.9	35895.9	29921.3	40962.5	25829.6	37192	27935.5	17559	17398.9	50248.8	26674.1	30444.1	41964.6	23312.1	26454.5	25558.6	36109.6	25500.3	26320.1	35211.5	33458.1	32723.3	32315.8	13973.6	21051.5	27748.1	26149
P_001	273	L-Glutamine	C00064	L-Glutamine; L-2-Aminoglutaramic acid					100.2	205.1	189.7	200.6	133.4	42.4	432.9	69.4	891.5	21.8	28.9	41.8	84.9	50.6	37.3	25.6	244.9	68.3	150.3	97.7	134.1	81.4	173.5	125.3	102.7	93.2	110.6	208.6	42.1	45.5	50.8	107.9	61.9	99.8	65.2	49.7	104.6	23.3	260.7	124.2	71.5
P_004	274	L-Glutathione (reduced form)	C00051	Glutathione; 5-L-Glutamyl-L-cysteinylglycine; N-(N-gamma-L-Glutamyl-L-cysteinyl)glycine; gamma-L-Glutamyl-L-cysteinyl-glycine; GSH; Reduced glutathione					9049.6	10993.9	11746.6	10050	9593	8168.5	4558.8	5792.5	9510.5	3013.7	9071.9	8599.1	4696.4	7066.7	10251.1	7652.2	6763.6	7254.6	19859.3	14287.4	6341.7	6475.4	3001.8	15790.5	5023.9	5550.2	8561.2	4822.2	6559.6	5009.8	15936.4	7284.2	9241.1	9994.3	9016.3	6658	7088.9	3869.8	11658.5	6217	8799.5
P_001	285	L-Ornithine monohydrochloride	C00077	L-Ornithine; (S)-2,5-Diaminovaleric acid; (S)-2,5-Diaminopentanoic acid; (S)-2,5-Diaminopentanoate					999.3	566.7	1065.3	904.7	574.3	511.1	1448.4	543.6	986.6	346.7	435.7	642.2	681.7	520.6	762	398.2	460.8	594.1	830.8	775.2	232.6	530.5	715.4	552.9	728.7	844.5	652.5	946.7	395.5	393.5	742.3	689	580.5	459.8	401.8	394.5	494.7	589.8	1071.7	755.3	346.3
P_003	286	L-Proline	C00148	L-Proline; 2-Pyrrolidinecarboxylic acid					30269.3	25429.9	11475.9	160509	89274.2	14251.6	34173.2	16968.7	299060	6721.8	7538.7	13036	10348.7	19000.8	11310.6	63756.9	62416.3	33578	17476.6	40136.2	14122.3	14345.9	22425.7	9993.7	22239	16311.4	74189.4	13817.9	8570.7	5784.8	14079.5	15256.4	23122.8	12477.8	10739.9	9679.1	16607	8370.1	44384.3	46932	15165.9
P_004	287	L-Pyroglutamic acid	C01879	5-Oxoproline; Pyroglutamic acid; 5-Pyrrolidone-2-carboxylic acid; Pyroglutamate; 5-Oxo-L-proline; L-Pyroglutamic acid; L-5-Pyrrolidone-2-carboxylic acid					2813.1	2047.9	3003.4	2120.9	2593.6	2086.2	4609.8	3532.9	6162.4	617.2	896.5	1184.5	2053.8	1646	1787.9	4276.4	1605.7	1737.1	3566.4	4073.2	2459	4425.7	5325.6	1504.2	3365.9	2537.2	1356.7	3523.7	916.5	1131.8	2968.5	5766.8	2297.7	1469.3	1705	761.3	2895.9	1166.9	5637.7	2753.4	1574.2
P_001	288	L-Serine	C00065	L-Serine; L-2-Amino-3-hydroxypropionic acid; L-3-Hydroxy-alanine; Serine					3357.1	4646.4	2466.9	3754.1	5214.9	3180.2	1983.6	1645.8	2948.3	2311.8	1859.5	2598.3	2876.5	1732.6	1527.6	1742	2451.7	3043.7	3231	2153.1	1737.8	1662.5	2145.6	2118.2	2002.5	2761.2	2016.9	2425.7	1486	1463	2796.7	2990.2	1662.3	1832.3	1721	1844.5	3260.6	1321	3024.9	1801.6	1794.3
P_002	299	1-Methylguanidine hydrochloride	C02294	Methylguanidine					240	155.1	124.3	96.5	263.5	139.8	177.7	74.9	288.2	111.2	56.8	78.2	104.3	104.5	50.7	165	192.1	155.2	290.1	198.2	64.2	205.6	175.4	208.9	162.6	144.4	128.5	137.9	104	59	150.3	174.4	61.6	85	116.8	101.5	183.3	128.1	195.2	74.8	101.7
N_002	344	Succinic acid	C00042	Succinate; Succinic acid; Butanedionic acid; Ethylenesuccinic acid					177.3	90.1	193.7	124.1	222.3	96.7	88.5	247.4	117.7	92.9	110.3	127.8	250.2	157.2	283.3	107	157	289.7	212.8	275.9	295.9	442.3	478.8	102.9	324.5	152.5	49.3	240.2	105.1	111.1	461.8	328.8	481.3	151.9	331.8	131	296.4	82.2	507.8	140.4	291.4
P_001	350	Thiamine hydrochloride	C00378	Thiamine; Thiamin; Vitamin B1; Aneurin; Antiberiberi factor					1317.1	1503.5	1162.7	1080.4	1661.4	1557	875.3	1036.9	670.7	353.9	1081.7	1373	937.3	616.5	1049.6	924.2	808.7	1391.6	1180.8	1350.3	1113.9	859.3	644.2	1538.7	1093.3	1129.1	1534.4	954.8	1091.2	959.8	1375.5	1127.6	740.7	861	1123.6	708.3	1190	367.2	945	942.7	685.6
P_003	354	Thioglycolic acid solution	C02086	Thioglycolate; Mercaptoacetic acid; Mercaptoethanoic acid; Thioglycolic acid					8209.9	8339.5	6848.5	7080.8	7310.3	8350.5	6929.9	7344.2	7459	7343.3	7291	7740.3	8055.9	7561.5	7851.5	7470.6	6856.1	7386.6	8687.2	8643.5	8423.6	8009.7	7900.4	9562.6	8107.4	8155.5	7788.6	7479.1	8394.9	8491.3	9075.9	8320.8	7795.3	7093.6	7887.9	7579.7	7291.9	7999.5	7756.2	8193.6	8049.9
P_004	364	Tyramine	C00483	Tyramine; 2-(p-Hydroxyphenyl)ethylamine						2.8	1.4	0.2	9.2	0.3	13.2	0.2			5.4	1.3	1.4	6		0.1	7.8	2.6	0.6	8.1	0.6	8.4	1.7	1	0.8	3.3	5.1	0.8	2.2	5.7	10.6	0.2	2.1	0.8	3.8	22.1	12.2	3.5	2.8		0.9
P_004	365	Uridine	C00299	Uridine					1716	877.3	1242.9	1652.2	2521.1	1226.8	1069.6	873.3	877.8	349	882.1	944.2	366.8	1420.3	1135.8	653.1	1287.6	1466.3	1333.6	1851.4	1082.1	1392.1	1291.6	674.7	1054.3	864.7	820.7	744.9	506	291.2	2414.4	859.2	1265.2	1036.9	663.2	758.9	1012.9	195.2	1436.7	1629.8	973.5
N_002	373	Xanthine	C00385	Xanthine					1.8	1.7		15.7	2509.6	1.6	10.6	2.8	0.8		3.1	1.1	0.6	10.7	7.1	2.2	3.8	2.7	9	0.6	4.2	1		2.4	5.4	3.2	0.5	4.3	1.3	2.1	7.1	3	3.9		0.7	2.1	1.9	0.4	2.9	0.3	3
P_001	379	alpha-Lactose monohydrate	C00243	Lactose; 1-beta-D-Galactopyranosyl-4-alpha-D-glucopyranose; Milk sugar; alpha-Lactose; Anhydrous lactose					28058.4	32552.6	26923.8	21351.3	40726.3	27030.5	31341.8	27092.1	16327.3	12189.4	22567	25868.9	25463.4	17613.3	28946.9	24881.6	20941.5	21394	31854	29253.9	20122.6	27020.7	22097.6	34203	30696.5	29635.9	25200.9	28107.9	21075.2	19344.8	33835.3	23169.3	22056.5	19216.9	21239.8	21686.9	24448.1	15140	29230.1	28920.4	20887.4
P_002	389	gamma-Amino-n-butyric acid	C00334	4-Aminobutanoate; 4-Aminobutanoic acid; 4-Aminobutyrate; 4-Aminobutyric acid; gamma-Aminobutyric acid					851.1	1004.1	958.5	877.9	824.8	918.1	1017.8	1383.1	2984.1	388.7	383.1	513.9	368.4	1226.9	1191.4	1842.2	1167.8	1162.2	1156.9	1862.7	1013.8	1646.5	1693.1	444.5	843.5	547.4	431.8	773.5	565.6	587.8	1652.7	985.9	1604.4	573.8	1036.9	511.3	811	454.3	1696.9	960	750.9
P_002	416	Keracyanin Chloride	C08620	Cyanidin 3-O-rutinoside; Cyanidin 3-O-rhamnosylglucoside						414.5	247.1	191.3		331.1	105.2		3069.6	89.2	155.5	245.9	254	1058.6	276.7	1067	764.8			1422.9	113.1	219.8	203.3	413	110	219.9		282.7	202.1	244	167.6	219.5	654.4		137.3		169.4		593.5	243.4	326.4
P_001	419	isorhamnetin-3-O-glucoside							558.1	225.4	670.8	383	142.7	83.6	24.7	52.5	117.8	79.1	64.2	61.1	83.8	74.1	109.1	282.6	157.9	661.8	572.8	269.4	299.6	174.7	211	72.4	119.4	46.6	259.7	78.3	47.6	67.8	214.7	123.3	178.8	359.9	218.4	167.8	63.4	21.1	187.3	31	226.6
P_002	421	Robinin	C10178	Robinin					111.2	256.1	159.1	97.1	116	150.3	6.3	71.1	254.2	15.2	81	219.4	183.2	181	41.2	235.8	50.6	133	132.2	119.2	110.3	96.6	23.7	64.3	77.9	260.2	158.2	251.5	192.4	65.8	64.1	202.4	86.2	88	52.2	141.6	86.5	49.5	147.8	311.8	69.8
P_001	422	kaempferol-3-O-glucoside	C12249	Astragalin; Kaempferol 3-O-glucoside; Kaempferol 3-O-beta-D-glucoside					368.9	67.2	54.6	77.4	14.4	2.9				13.7	17.9		30.7	18.4	8.8	4.9	12.6	178.4	92.1		18	45.7	184.4	3.4	16	0.6	40.6	24.6	0.6	0.2		34.7	40.5	41.8	114.1	20.8	16.2	2.1	19.6	3.1
P_001	432	Hyperoside	C10073	Hyperin; Quercetin 3-galactoside					1083.8	571.8	1039.2	1288.9	528.3	298.5	98.4	206.5	353.3	259.6	95.1	159.3	460.6	121.2	258.8	985.1	230.8	2404.6	1417.1	523.1	515.9	371.1	957.8	44.9	194.8	231.2	914.1	159.3	160.9	141.9	992.7	190.4	341.1	1465.3	657.5	485.8	322.6	98.8	569.8	83	455.2
P_002	458	Procyanidin B2							353.6	14.6	8.4	93	261	268.4	24.5	111.7	68.1	129	73.7	74	16.8	92.3	120.3	53.9	1.9	14.2	157.8	142.9	117	6.1	14	120.3	25.3	128.1	138.5	94.7	69.9	51.8	94.7	38.2	13.4	30.5	37.6	69.1	52.7	39.3	38.6	272.9	90.3
P_002	459	Procyanidin B1							317.7	52.8	67	294.1	484.9	271.7	33.9	134.2	69.6	138.9	49.2	81.5	51.5	122.9	194.5	26.5	23.1	122.2	181.5	170.7	247.4	62.4	10.2	102.6	30.3	79	110.8	109.4	28.8	48.9	74.6	62.6	115	34.2	24.6	130.1	109.1	11.9	45.2	235.9	109.4
P_003	499	N-acetyl putrescine hydrochloride	C02714	N-Acetylputrescine					1061	1388.9	6976.6	3166	6110	1393	2281.4	1422.9	4909.1	507.1	1724.7	1240	872	1038.7	1816.6	588.3	707.6	3396.5	15791.6	2334	956.5	2865.7	1159	2258.9	582	3874.9	2177.6	609.1	1052.9	1202.5	4829	562.7	3002.1	1243.7	1012.1	415.4	2696.1	962.2	3938.7	2873.4	563.4
P_001	502	L-saccharopine	C00449	N6-(L-1,3-Dicarboxypropyl)-L-lysine; Saccharopine; L-Saccharopine; N-[(S)-5-Amino-5-carboxypentyl]-L-glutamic acid					1225.3	251.5	58.4	689.6	960.9	143.3	66.4		1191.6		133.1		123.2		292.7	368.6	431.8	519.5	67	829	397.2	81.1		43.3	50.5		750.3	82	58	15.1		54.8	157.6		145.1	164.7	83.3	26.3	130.2		151.2
P_002	605	L-beta-homoglutamine-HCl							5.7	20.9	152.3	42.6	0.6	116.9	55.8	6.1	42.3	33.6	1.8	27.1	21.1	43.3	1.6	78.3	1.5	5.4	55.3	24.4	24.7	24.8	25	101.7		11.9	26.2	28.4	2.6	23.2	39.4	48.6		56.8	27.4	31.3	12.1	49.8	24.9	19.8	22
P_003	618	L-beta-homothreonine							2766.8	4240.8	3989.5	3388.1	2803.3	2549.8	3848.5	1757.2	3784.3	2013.3	2383.2	3707.1	3980.8	2211.2	2709.7	3319.3	2703.8	2429.8	2345.8	3370.6	2116.9	1481.7	3397	2324.4	5365.2	6273.3	6191.5	6544.3	3494.7	3022.7	3309.1	2501	2261.6	2156.9	2186.7	2756	4718.7	2878.2	3149	2796.5	1942.4
P_002	655	Syringic Acid	C10833	Syringic acid					534.9	367.3	191.5	97.2	625.2	36.5	67.6	231.1	21.1	4.5	229.5	395.6	262.5	293.9	90.6	50.5	235.9	143.3	9.2	127.3	31.8	543.8	54.8	243.7		356.5	204.7	134.5	41.2	7.8	6.9	13.9	215.8	75.4	46.4	83.3	21.6	35.3	148.5	257.3	97.7
P_002	675	5'-Deoxy-5'-Methylthioadenosine	C00170	5'-Methylthioadenosine; Methylthioadenosine; S-Methyl-5'-thioadenosine; 5-Methylthioadenosine; 5'-Deoxy-5'-(methylthio)adenosine; Thiomethyladenosine; MTA					891.3	661.9	453.3	878.8	676.1	325.9	259.8	291.9	539.6	125.7	407.8	297.4	327.9	396.4	469.6	486.5	346.9	640.3	496.1	495.6	322.1	602.4	666.2	531.7	347.5	518.4	713.8	632.6	235.9	152	646	234.2	347.4	343.6	294.4	399.9	377.1	175.4	708.9	385.4	277.8
P_002	681	sn-Glycero-3-phosphocholine 1:1 cadmium chloride adduct	C00670	sn-glycero-3-Phosphocholine; Glycerophosphocholine					7718.7	5166.2	2099.6	4132.5	3545	5287.5	3279.6	3151	6342.4	1591.2	2854.6	1677.4	3075.2	2585.3	3606.2	3489.3	4946.8	2290.8	5187.2	3366.8	3589.3	4862.8	4227.2	6597.6	3098.7	3323.8	1431.3	3040.3	3348.4	3031.7	4464.2	3059.8	3080.8	4226.6	2344.5	3086.3	4313.3	2451.5	6856.6	3595.7	3088.3
P_002	695	L-allo-threonine	C05519	L-Allothreonine; L-allo-Threonine					1143.4	785.7	857.2	734.1	1098.2	558.6	1021.1	585.9	1439.7	394.3	498.9	879.1	744.1	568.7	625.8	869.8	760.4	1029.5	1950.8	1063.1	568.7	710.7	1012.1	845.8	738.3	884.3	1043.5	758.1	576.8	653.7	831.4	873.3	667.4	506.6	585.6	691.1	867.3	308.7	1259.4	502.1	451.8
P_003	698	Lignoceric Acid	C08320	Tetracosanoic acid; Lignoceric acid					2127.6	2094.4	1997	2310.8	1936.9	2476.5	1809.9	2298.9	1977.6	2093.1	2222.1	2111.2	2503	2187.6	2174.1	2477.7	1971.2	2098.4	2436.5	2462.9	2282.2	2507.5	2116.1	2625	2374.1	2251.3	2359.6	2147.2	2134.1	2431	2659.3	2259.5	1995.7	2090.9	2082.7	2374.8	2388.5	2262	2143.9	2324	2226.8
P_003	699	dUDP	C01346	dUDP; 2'-Deoxyuridine 5'-diphosphate					23212	22298.5	22125.8	20068.3	19076.2	23121.9	19201.9	20756.9	19962.5	21463.5	21218	21280.1	22238.1	22981.8	22074.9	21499	20997.4	20197.7	23935.4	23561.3	22086.4	23022.4	20482.1	22316	20882.4	22352.3	22937.8	22051	22132.1	22413.8	23744.4	24355	20997.3	20226.2	22810.2	23228.7	21726.8	23180.1	21842.2	23310.8	20463.1
P_001	735	Vanillin	C00755	4-Hydroxy-3-methoxy-benzaldehyde; Vanillin; Vanillaldehyde; 4-Hydroxy-3-methoxybenzaldehyde					6713.8	5773.5	5800.4	6704.7	6415	5780.9	7264.9	8076.7	6268	7161.1	6443.1	6508.5	5759.1	146.6	6324.3	7914	6301.2	4802.1	4976.8	4592	4516.9	4102.5	4942.9	5332.8	6073.4	5474.8	4386.5	4277.2	3767.1	4191.5	5262.5	6208.6	5643.4	4753.3	4046.2	2763.4	3419.8	73.1	3434.9	5242.8	5605.8
P_003	764	3-Hydroxypyridine							81.5	20.6	291	70.9	1397.8	364.6	117	26.8	39.6	42.4	411.9	55.7	506.4	161.5	16.4	38		38.4	46.6		65.9	15.2	58.7	1238.2	40.1	38.6	18.3	32.1	27.3	26		65.5	12	212.9	28.4	693.6	606.9	10.1	19.6	77.7	35.5
P_001	853	luteolin-3',7-di-O-glucoside							9.6	19	7.1	23.8	33.9	14.4	1.2	26.5	1549.1	1	0.4	15	1.7	127.7	7.3	27.8	271.7	38.6	2.8	313.1	0.4	1.2	0.2	3.2		0.9	1.1	1.5	33.5	0.7	3.3	17.3	13.6	0.3	2.8		0.6	1.5	1	4.5	9
P_003	900	N-acetyl-DL-serine							60.5	182.1	9.6	64.5	104.5	13.2	34.6	17.7	15.5	2.9	7.5	14.7	70.2	54.6	13.1	39.1	39.2	40.3	125.2	62.1	17.4	106.2	377.2	39.1	55.3	13.1	16.1	64.7	1.5	1.7	74.7	140.1	23.8	21.7	56.7	10.5	122.2		197.4	44.2	10
P_001	967	3-Methyl-L-histidine	C01152	N(pi)-Methyl-L-histidine; 1-Methylhistidine; N-pros-Methyl-L-histidine					42.1	65	573.3	50.1	4204.4	448.2	41.4		43.5	9	997.6	39.2	398.2	352.1	46.7		21.2	63.9		61.8	72.5	48.6	33	1634.8	5.8	3.7	30	126.8	50.1	91.6	36.2	40.9	50.9	850.8	19.9	2289.2	1338.9	15.2	12.1		31.5
P_003	1012	3-hydroxy-3-methylbutanoic acid							620.6	461.2	366.5	406.9	528	790.1	367.5	529.3	491.9	830.4	567.2	873.4	384.6	596.1	494.9	1242.3			502.7		740.1	426.2	599.2	747.2	549.9	476.2	299.4	481.3	528.1	834.9	948.4	619.4	702.8	554.9	199.6	549.5	375.6		633		211
P_003	1016	Choline chloride	C00114	Choline; Bilineurine					16404.5	15037.1	14368.1	14912.2	13413.1	15890.7	13390.3	14432.7	13306.5	14326.4	14123.2	15066.2	14610.4	15587.3	14406.1	14911	14125	13543.1	15011.7	16141.1	14975.1	15566.4	15026.2	15930.1	15681.2	15828.7	15579.2	14899	15623.1	16353.4	16500.2	16691.6	15035.7	14187.7	15781.5	15454.2	15670.7	15658.3	15396.9	16220.8	14529.8
P_002	1024	O-Phosphocholine	C00588	Choline phosphate; Phosphorylcholine; Phosphocholine; O-Phosphocholine					4397.5	1163.6	512.6	718.6	811.9	1598	1251.3	823.2	372.3	303.2	793.1	792.6	1084.6	2567.4	1382.2	371.8	684.2	851.2	2086.9	375.5	625.1	453.6	1774.3	3112.7	685.4	697.7	1285.1	1358.2	461.3	441.6	320.9	864	593.9	410.7	1093.2	376.9	732.7	350.4	931.2	598.8	492.6
P_003	1026	Trigonelline hydrochloride	C01004	N-Methylnicotinate; Trigonelline; Trigenelline; 1-Methylpyridinio-3-carboxylate; Betaine nicotinate; Caffearin; Gynesine					25.3	1.7	286.7	872		33.8	163.1	122.4	1955.7	1.9	10.4	418.3	7.4		23.2	125.6	67.7	42.5	74.4	189.1	28.4	34	96	6.9	32.8	270.9	38.8	65.1	99	141.8	0.2	15.2	2.8	61.8	13.7	0.8	13.7	46.6	75.6	16.4	60.1
P_003	1064	1-Isothiocyanato-8-(methylsulfinyl)-octane							23.3	4.3	19.9	17.4	16.6	16.4	10.1	38.2	3.5	9.2	15.2	31.8	0.9	2.1	1.3	8.5	23.1	7.5	23.4	9.6		3.3	44.8	33.5		12.5	38	11.6	9.4		44.4	7.8	10.7	1.3	37.3	2.7	12.8	24.5		55	13.3
N_003	1070	But-3-enylglucosinolate	C08415	Gluconapin; 3-Butenylglucosinolate					119.1	0.3	26.6	187.8	293.4	1334.8	7978.2	683.3	1.4	1742.2		44.1	4.2	18.7	4.4	50.3		338.6	3428.7	55.8	1.1	9.3	0.9	197.8	8.6	96.9	10121.9	2.6	197.5	132	5.5			4.7	1.3		0.9	1	0.5	6290.7
N_002	1076	4-(Methylsulfinyl)but-3-enylglucosinolate	C08420	Glucoraphenin; 4-Methylsufinyl-3-butenyl glucosinolate						0.3		1.3	2.6		7.7		20	1.9	0.2	11.2	3.1	2.3			0.8	2.6	164	2.3		16.6	1.4	12.4				11.6			1.7	0.5	2.4	2.7			7.5		8.1
N_003	1078	Benzylglucosinolate	C02153	Glucotropaeolin; Benzyl glucosinolate						2.3	0.2		1.9		0.9			0.6	4.9		1.1	1	0.1				0.4	0.9	6		0.5		0.8	0.8	0.2	0.2	0.8	0.3	4.2	1.4	0		1.8	6.7		0.1		2.1
N_003	1079	Gluconasturtiin	C08417	Gluconasturtiin; 2-Phenylethyl glucosinolate					5.5	5.2	1250.2		8.9	568.9	323.6	292.4	214.6	311.5	6.3	327.2	3.2	1.3	6.6	196.5	11	11.1	224.4		17.3	1163.1	8.2	263.4	223.8	335	424.7	190.3	374	321.2	13.9	5.5	1.5	5.5	4.6	9.2	10.5	9	4.4	887.3	2.7
N_003	1081	p-Hydroxybenzylglucosinolate	C08426	Sinalbin; p-Hydroxybenzyl glucosinolate						2.2	1.3	2.6		1.9	3.4	3.2	1.9	1.5		2.2	0.8	1.8	0.9		0.1		1.2		4.5		1.8	0.7	0.6	0.4	1	3.1	0.6	1.5	0.4	0.1	0.5	1.2	1.5	1.5	0.6		1.9	2.1	0.5
N_003	1082	(2R)-2-Hydroxy-2-phenethylglucosinolate										0.8		0.8	0.3		4.2	0.4	1.6	12.5	1.4	3.2	0.9	4.2	2			1.1	0.2		1.7	11.3	6.1	11.3	0	8.2	3.5	1.1			0.8	0.5	2.3	4	1.8	1	1	3.3	0.8
P_003	1097	DL-Pipecolinic acid	C00408	L-Pipecolate; Pipecolinic acid; Pipecolic acid; 2-Piperidinecarboxylic acid					3679.8	2640.3	1662.4	19825.3	6714	3865.6	4899.1	18525.5	9262.5	187.4	2037.8	4138.9	2176.5	5855.4	3525.4	11941.2	611.2	20069.9	3533.9	971.2	1317.3	4202.8	16573	3775.4	3752.5	1024.8	3384.9	957.8	5763.9	7330.7	1497.1	3229.5	4400.2	1780.6	1069.4	1849.7	7787.9	802.2	4982.5	2187.5	1622.4
N_001	1099	D-(+)-Raffinose pentahydrate	C00492	Raffinose; Melitose; Melitriose; Gossypose; 6G-alpha-D-galactosylsucrose					1237.5	5297.6	1404.4	989.6	6938.7	2321.5	3448.6	2099.2	997.5	551.1	1085.5	1117.4	1897.2	623.1	2080.8	1537.8	851.8	1306.7	2830.7	1267	1187.1	2802	979.4	2148.2	2922.5	2899.9	1490.6	3190.4	1046.6	1043.2	2222.5	2130.1	1044.8	994.9	1189.1	3839.3	1373	1732.7	2124.6	1295	1414.8
P_002	1128	cyanidin-3-O-rhamnoside chloride							128.9	419.6	221.4	267.6	226.9	337.2	208.8	183.2	1972.6	117.7	193.2	306.1	214.8	783.3	268.2	843.3	653.7	190.2	149.1	1022.3	172.7	318.2	195	317.6	210.2	261.7	136.1	278.4	213.2	247.1	122.4	273.9	405.7	132.9	192.2	92.5	200.3	62.7	443.2	228.5	201.3
P_003	1144	S-Methyl-L-cysteine							1.1		514.4	50.1	12.3	3.8	44.1	3.1	70.9		4.6	2.6	6.9	2.1	2.7	1.8	1.5	1.7	260.7	6.2	16	62.2	4.9	56.2	1.8	80	2.8	20.7	10.9	34.2		3.6	2.5	60.7	6.4	2.1	5	27.1	39.6	22.8	20.1
P_002	1152	Betaine	C00719	Betaine; Trimethylaminoacetate; Glycine betaine; N,N,N-Trimethylglycine; Trimethylammonioacetate					1394.5	1121.5	1055.5	1157.3	937.6	1257.3	1560	851	915.1	530.7	1019.9	942.9	1258	725.2	638.2	892.1	864.2	848.4	1285.2	948.9	996.6	723.9	1152.8	1595.7	1091.1	1543.1	716.2	1552.6	1003.4	1166.4	1200.8	900.5	645.8	814.9	749	488.9	1140.9	816.6	1273.3	720.7	543.3
N_001	1169	Quercetin-3,7-O-alpha-L-dirhamnopyranoside							2402.3	5581	3898.1	5616.2	4661.8	4043	4124.9	6198.6	3245	2280	4704.4	6338.8	4211.1	2780.7	6603.6	4375	3012.4	5625.2	5326.7	4074.8	5920.2	2932.4	2876.8	5147.2	7170	5803.1	2857.4	4351.1	5464.1	4898.9	4923.9	4278.2	4291.2	5645.7	2607.1	3947.1	4132.9	1539.2	3468.4	5687.8	3486.7
N_003	1174	Quercetin-3-O-alpha-L-rhamnopyranosyl(1->2)-beta-D-glucopyranoside-7-O-alpha-L-rhamnopyranoside							289.5	710.2	692.2	915	455.3	888.8	1584.7	1730.1	482.3	167.1	1289.2	1053.1	1291.5	745.9	1470.2	666.5	1031.9	1714.4	452.3	1176	1712.1	740.3	1864.8	1741.3	1681.7	709.5	202.6	488.6	1665.1	1161.9	1794.3	853.3	1443.3	902.5	1096.6	324.4	914.3	291.3	2037.3	692	1272.4
N_001	1179	Sinapoyl malate	C02887	Sinapoyl malate; Sinapoyl-(S)-malate					28144.7	5729.1	1556.3	11911.7	8126.4	4072.9	1948.4	15652.3	1121.6	1146.6	7893.3	4369.3	24791.3	11501.8	3995.1	6250.9	5312.4	5532.9	779	19785.4	4044.6	10417	11447.8	1598.8	30178.4	3463.9	5848	10236.1	3771.2	3663.5	18358.6	9521.2	10831.1	5152.8	9244	3432.3	4613.7	1394	7328.6	1413.3	703.1
N_001	1181	1-O-b-D-glucopyranosyl sinapate	C01175	1-O-Sinapoyl-beta-D-glucose; 1-O-Sinapoyl beta-D-glucoside					4398.8	22099.3	12141	2298.6	8226.3	21062.8	321.4	7187.2	10807.2	5385	6610	12318.7	562.4	1823.9	6403.5	8256.1	4725.4	1585.3	8192	10302.8	3647.1	4354.5	236	5897	2656.2	9699.8	15334.9	1443.6	12886.7	8294.4	14329.2	3570.3	1114.3	3365.7	1105.9	9791.2	1319.5	2098.2	4609	4415.4	7559.3
P_002	1182	Sinapine	C00933	Sinapoylcholine; Sinapine					2.69567e+06	3.00397e+06	2364509	3.06531e+06	2.73955e+06	2.7158e+06	2.71335e+06	2.79481e+06	1.87283e+06	1.44143e+06	2685290	3.13139e+06	3.02151e+06	2.05144e+06	2.86426e+06	2896524	2229024	2.54195e+06	2.52392e+06	2.67248e+06	2.33534e+06	2.53653e+06	2.62908e+06	3.12413e+06	2.83292e+06	2978001	2.74589e+06	2532991	2.26513e+06	2.41332e+06	3.19285e+06	3131934	2.56874e+06	2307946	2.53146e+06	1.86498e+06	2862869	1.53459e+06	2.66133e+06	2783586	2.15968e+06
P_002	1219	Quercetin-3,4'-O-di-beta-glucopyranoside							39.1		28.7	36.5	32.1	11.8	1.1	26.5	1310.9	14.7	6	6	8.1	72.7	39.5	47.3	118.1	47.6		209	39.1	39.2	8.5	3.2				4.4		1.3	13.6	10.4		30.4	1.4		12.5		14.1	3.9	9.2
P_002	1223	Delphinidin-3-O-(6''-O-alpha-rhamnopyranosyl-beta-glucopyranoside)	C16315	Tulipanin; Delphinidin 3-O-rutinoside					494.7	1041.4	932.7	1869.9	620.9	1489.4	2988.1	2734	760.4	244.2	1733.4	1780.3	2076.4	1144.3	1949.3	929.4	1791.1	1972.1	682.9	1533.8	2597.8	1277.3	3432.3	2726.7	2303.1	886.8	295.2	595.5	2132.9	2073	3484.9	1415.4	1899.6	1266.3	1766.2	383.5	1357	436.4	3138.3	1015.1	1891.9
P_003	1251	alpha-Tocotrienol	C14153	alpha-Tocotrienol					3465.7	3186.2	3102.5	3184.5	3047.8	3020.9	3017.3	2717.5	3016.3	3205.4	2954.1	2900.3	3391	3153.2	3220.5	2949.2	3118.2	3247.8	3515.5	3332.5	3349.7	3437.7	3186.3	3227.1	3044.6	3557.2	2758	2935.8	3484.5	2933.5	3245.6	3422.6	2836.8	3388.5	3021.6	3263.8	3362.3	3158.2	3313.5	3308	3093.7
N_001	1261	Stachyose n-Hydrate	C01613	Stachyose					1797.6	4539.9	3603.4	1789.1	3971.8	4324.7	6023.5	5669.7	2394.3	801	1863.5	3169.3	3201	1213.2	4228.9	2694.2	1670.3	1875.8	6749	1888.2	911.4	3667.1	1553.2	5623.7	5235.4	4180.3	5050.4	4905	3388.5	3421.5	3998.9	2586.3	1018.6	1824.8	1441.9	2223.5	1678	2170.9	3001.8	2849.9	2237.8
IS	100001	Lidocain			15861	15406.3	15392.1	15164.7	9568.8	9196.2	9528.5	9453.5	9919.1	9495.7	9967.7	9787.5	9265.1	9493.6	9680.3	9536.4	9678.5	9730.5	9759.5	10084.8	9627.1	9281.9	9386.2	9726.6	9275.8	9425.6	9030.3	9126.7	9481.4	8872.9	9281.9	9295.3	9479.3	9043.3	8997.3	9497.7	8925	9814.6	9521.2	9284.1	9022.5	9514.3	9188.5	9113.5	9326.7
IS	100002	10-camphorsulfonic acid			20097.9	19547.1	18227.1	16313.6	9303.3	9375.8	9242.8	9109.8	9341.3	9733.1	8835.1	8893.6	9773.2	10869.6	8983.4	9575.1	9375.1	9895.7	9608.7	9311.1	9582	9223.2	8585.9	9482	9845.7	8990.6	8431.3	8667.1	9166.6	9120.8	9089.4	9334.1	9570.9	9266.7	8583.3	8758.5	9176.8	9642.9	9136.4	9837.3	8555.7	10298.1	8705.5	9160.8	9689.9
N_001	100003	sinigrin	C08427	Sinigrin; 2-Propenyl glucosinolate					10790.5				7479.9	73	1414.8	173.6	10.6	210.4	8.6	3.4	4.4	10611.4	2710.4		285.1	1425.6	563.2	10229		1.3	158.2		0.8		1135.3	0.3		1.1		29.5		812.6	20.7		10			864.6
N_001	100004	3-Methylsulfinyl-n-propyl-glucosinolate	C08411	Glucoiberin; 3-Methylsulfinylpropyl glucosinolate					3031.8	34780.2	268.7	508.7	1814	0.1	4.4	19.7	39.9	0.9	818.4	1.6	135	2164.6	4205.6	1.4	2299.2	199.9	416.5	12495.1	7820.6	277.4	1387.9	145.3	249	3.9	2.6	50.8	2.1	33.9	12137.1	1907.4	1256.7	6631.8	2332.1	11542.4	1315.6	13584.3	16993.4	9.9	19311.9
N_001	100005	4-Methylsulfinyl-n-butyl-glucosinolate	C08419	Glucoraphanin; 4-Methylsulfinylbutyl glucosinolate						213.7	13315	2.2	0.5		615.4	593.4		430.5	55	2625.9	45	1	37.3	2432.3	61		14089.5	62.2	4.9	5133.4		15965.7		3888					260.9		5.7			1.9		0.9	429.7	1575.5	29.9
N_003	100006	5-Methylsulfinyl-n-pentyl-glucosinolate							4.1	25	1438.3	5.1	1.2	204.9	113.7	211.4	267.8	27.5	10	196.3		21.7	24	271.7	38	10.9	561.2	9.6	21.1	397.7	1.5	2133.3	49.9	320.7	61.9	75.1	1118.9	1063.3	36.4	25.4	22.4	18.8	38.5	21.4	26.8	9.3	32.7	297.1	5.3
N_003	100007	6-Methylsulfinyl-n-hexyl-glucosinolate							198.4	80.6	1100.1	76.7	93.5	645	489.3	409.3	322.7	178.9	65.6	302.4	84.8	124.1	112.1	351.4	146.2	86.9	1157.6	58.3	93.5	370	16.9	2205.1	151.5	302.2	246.3	181.8	730.2	806.7	161.7	94.1	9.6	68.3	134.5	87.5	51.6	85.1	117.3	474.3	102.1
N_003	100008	7-Methylsulfinyl-n-heptyl-glucosinolate							1253.2	1563.4	7668.4	608.3	774.9	4964.6	6678.2	2990.1	4052.2	2196.3	1243.6	3916.1	1028	1076.2	1584.7	2011.9	3578.1	1693.9	8252.4	1529.6	1578.2	3122.5	1482	11439.8	1635.8	2529.3	2809.9	2514.7	4988.2	6326.4	1865.5	1576.2	1493.8	1609.6	1874.8	834.7	951.3	806.7	2132.6	5039.7	1506.1
N_003	100009	8-Methylsulfinyl-n-octyl-glucosinolate							28191	26980.6	35293.9	23448.4	33847.8	42715	46472.2	20682.7	28648.2	12868.6	33060.7	31865.4	27735.3	18900.3	36197.1	19264	40649.9	36015.2	41678.8	33027.4	25795.6	33213.1	38137.6	57225.1	32815.8	26223.8	23465.1	29472.8	29123.7	32542.5	33239.6	32294.6	27337.9	22758.2	30869.7	21152	25676.8	11618	40144.7	37867.7	24151.8
N_003	100010	3-Methylthio-n-propyl-glucosinolate							16430.8	67356.2	197.6	11098.6	35844.2	13.7	40.5	148.2	242.2	28.2	12471.6	304.6	3017.7	16566.1	25391.5	25.6	8070.6	2942.1	952.8	30830	31840.1	4030.2	16670.3	404.5	4378.9	503.6	209	3039.4	186.7	116.1	38487	31026.7	14084.4	30059.7	8319.2	28403.7	12285.6	24666.9	32264.9	73.3	33638.3
N_003	100011	4-Methylthio-n-butyl-glucosinolate	C08409	Glucoerucin; 4-Methylthiobutyl glucosinolate					3603.2	5037.6	174993	5357.6	2100	73608.5	75210	63056.9	115680	32045.1	6555.9	174415	5484.8	2372.5	5726.6	133548	3664.8	611.9	113186	5015.1	4352.6	155325	4291.6	204105	47662.1	163537	71205	103310	122611	124835	6111.5	7050.5	4484.7	4342	4019.2	3627.8	5788.4	2722.3	4968	63736.2	3079.1
N_003	100012	5-Methylthio-n-pentyl-glucosinolate							39.5	131.8	5170.8	124.9	66.5	3497.6	1095.7	2325.7	2351	743.1	185.7	3736.5	129	66.5	127	3631.9	116	67.6	2299.8	77.7	92.8	2724.2	95.8	5209.7	458.8	2638.3	1602.9	859.8	3445.3	2866.6	158.5	173.6	127	69.8	158.3	88.5	103.9	92.4	109.4	2016.1	109.6
N_001	100013	6-Methylthio-n-hexyl-glucosinolate							541.4	749.2	5470.3	668	721.9	8667.7	7099.2	5741.7	3562.2	3077.8	887.6	7134	786.9	656.1	892.9	4055.8	449.6	719.7	5480.7	688.9	671.4	3534.3	818.9	6925.8	1983.1	3314.6	4691.6	3036.5	3550.1	3334	880	818.7	713.7	571.1	816.2	456.4	870.3	405.9	723	3777.7	817.1
N_001	100014	7-Methylthio-n-heptyl-glucosinolate							11884.6	10526.8	31944.2	11004.6	12142.5	45276.2	44476.2	33424	20353.9	23447	14407.7	34896.7	12789.4	8796.5	12667.6	21885.6	6937.6	14574.1	32704.7	11215.7	9158.1	20154.8	13093.3	37494.2	18278.8	21371.5	35908.4	25495.4	19971.1	20600.7	12753.6	15305.1	10804.7	9665.7	11315.7	5451.8	10918.3	5245.7	12107.2	20282.8	11297.7
N_001	100015	8-Methylthio-n-octyl-glucosinolate							87164.8	72071.5	58622.2	94950.9	76784.7	136654	114401	67915.8	54391.8	32349.1	101675	80110.9	98814.2	57187.6	122067	77734.1	35825.8	96854.7	63704.9	74600.6	62147.4	65470.4	100706	72637.5	70833.8	44595	110738	101596	38463.1	33981.4	102268	98347.8	75501.2	50269.1	65023.2	48324.4	90064.3	35421.9	94915.4	58101.9	64592.1
N_001	100016	3-Hydroxy-n-propyl-glucosinolate							4513.6	1026.1	376.1	10687.6	1093.5	40.8	372.7	237.5	138.5	59.4	12297	315.7	7688.2	2936.2	2582	20.6	11256.5	14290.9	516.7	3811.6	4780.6	859.5	7988	1225.7	1542.3	320.7	201.9	78.8	398.7	462.1	3035	13303.7	11935.3	4262.6	15276.5	1825.9	10807.1	794.6	5350.1	201.2	3924.8
N_001	100017	4-Hydroxy-n-butyl-glucosinolate							10.3		2165.7	1.4	21.2	1224.9	318.1	1219.5	56.2	178.2	7.4	1437.2	0.4	2.9	20.1	1305.5	0.9	58.5	1960.3	9.7		182.6	1.1	4714.1	829.8	1869.7	777.9	184.8	4221	3563.5	0.8	3.1	2.5	1.5	4.1	2.8	0.6	0.7		1037	4.8
N_001	100018	3-Benzoyloxy-n-propyl-glucosinolate							43903.8	25528.2	17473.5	48033.5	46314.2	1808.6	5507.6	7313.7	4159.7	2199.9	76070.5	12291.8	80999.9	40561.4	42753	1128.1	53723.4	60921.6	13304.6	50200.2	36727.6	19676.6	63661.1	21137.9	41483.3	16928.9	11707.1	3390	11571.2	11977.7	73684.3	64870.3	52574.6	53335.9	49695.4	41876.7	68968.7	9318.9	65286.6	9481	33663.5
N_001	100019	4-Benzoyloxy-n-butyl-glucosinolate							170.8	26.2	38915.9	2.4	297.6	20431.4	3014.9	15978.5	621.4	2857.1	4.6	37369.1	46.3	86.8	140.2	41313	5.3	33.2	27160.4	181.2	3.7	2294.3	19.5	39438.3	9579.7	31535.8	19534.7	6209.5	39842.9	34447.5	5.5	19.5	0.8	3.7	9.9	7.8	32.2	8.7		23725.2	2.4
N_003	100020	Indol-3-ylmethyl-glucosinolate							2222.4	5232.8	6663	917.5	1685.4	1577.7	2156.6	2109.4	1083.2	371.3	1977.5	754.3	1558.6	2178.3	4871.4	2058.5	355.4	1111.3	704.1	1419.2	1790.3	561	579.3	833.3	1779.4	8413.2	759.8	1817.2	7393.1	6297.5	2968.9	943.7	993.5	775.7	2773.7	2364.9	3384.9	1658.8	1380	433	639.8
N_001	100021	1-Methoxyindole-glucosinolate							10.2	73.8	64.2	15.2	39.3	1.5	54.4	3.8	2	31.1	45.1		13.1	30.4		8.2	12	15.7			130.4	75.9		45.7	3.4	15.6	60.2	112.7	23.5		18	21.6	17.4	4.6	6.5	83.8	36.6		19.3	9	27
N_003	100022	4-Methoxyindole-glucosinolate							31.7	4.3	37.2		2.2			2.7		2				1.2	7.7		35.3		58.2	1.7	9.8			178	9.5	9.4		1.7	11.9	8.1			4.7		5.7					11.4
P_004	100024	L-Leucine, (Cell Culture Reagent, Crystalline)	C00123	L-Leucine; 2-Amino-4-methylvaleric acid; (2S)-alpha-2-Amino-4-methylvaleric acid; (2S)-alpha-Leucine					1515.2	639.8	1312.3	1300.8	1220.5	253.6	842.5	436.8	2618.3	418.9	458	766.4	631.4	430.3	492.2	590.5	617.7	931	936.9	1137.4	361.6	838.3	1669.8	598.8	643.2	618.3	581.3	651.7	222.7	178	933.2	993	642.3	376	314.4	351.8	1054.5	213.5	917.9	392.9	288.1
P_004	100025	L-Isoleucine	C00407	L-Isoleucine; 2-Amino-3-methylvaleric acid					1112.7	455.1	703.9	899.9	958.3	233.7	520.5	254.4	1874.3	337	394.9	573.5	521	440.2	371.2	330.7	395.4	731.6	611.1	855	369.2	512.8	1056.6	444.6	404.8	445.6	456.2	456.2	232.3	160.9	731.2	635.7	275.3	405.4	174.8	297.8	635.3	286.4	670	336.4	258
P_001	100026	S-Methylmethionine											362		391.8		457.4							451.4	73.2							448.1				318.8		431.2	310.7	22.6			400.3
P_003	100027	Methionine sulfoxide							154.3	182	305.2	195.7	247.5	105.2	350	96	1075.9	159.5	220.3	297.7	192.6	123.7	123.5	305.7	302.9	266.3	626.7	276	198.4	232	385.7	347	353.3	322.1	208.3	216	147.4	107.9	153.4	332	172.7	49.9	158.8	113.6	136.3	82.5	258.3	198.7	144.8
N_001	200001	2i_Kaempferol-3-Glucoside-2"-Rhamnoside,-7-Rhamnoside_Kaempferol-3-O-alpha-L-rhamnopyranosyl(1->2)-beta-D-glucopyranoside-7-O-alpha-L-rhamnopyranoside							0.4	153.4	87.1	79.7	37.8	156.6	80.4	1.3	945.5	0.8	62.3	88.9	76.3	312.6	68.4	370.1	264.1	58.8	45.8	517.3	48.4	47.5	62.9	95.4	68.1	100.1	23.3	120.8	2.7	51.1	53.7	100.3	271.5	39.9	41.9	1.7	30.4	6.2	247.9	104.9	8.9
P_001	200005	7i_kaempferol-3-O-rutinoside_Datiscin_Kaempferol-3-O-beta-D-glucoside-7-O-alpha-L-rhamnoside_Kaempferol-3-O-beta-D-galactoside-7-O-alpha-L-rhamnoside_Kaempferol-3-O-b-glucopyranosyl-7-O-a-rhamnopyranoside_kaempferol-7-O-neohesperidoside_Kaempferol-3-Glucoside							11960.4	24502.8	12162.1	14894.5	17790	23542.2	5170.8	8069	8958.6	6574.3	9199.1	15816.5	15285.1	13324.7	9992.3	23997.4	9402.2	17823.2	17567.9	18933.1	6502.9	17585.3	10652.5	13241.8	9151.3	13541	9557.4	22848.7	11959.8	10240.4	7929.2	13315.9	16341.5	14453	13285.4	12395	10506.4	5860.6	14876.7	20733.1	14087.1
P_001	200009	4i_Kaempferol-3-Rhamnoside-7-Rhamnoside_vitexin-2''-O-rhamnoside_Kaempferol-3,7-O-bis-alpha-L-rhamnoside_Kaempferol-3,7-O-di-rhamnopyranoside							8521.4	17342.9	10929.4	14546.6	16771.7	9199	4838	6514.6	8117.2	3211.7	9067.9	15377.9	16144.5	10786.1	7368.3	15475.7	7741	14536.9	12598.5	13235.7	5515.9	8399.5	8752.4	10423.4	7766.3	11256.3	5100	17459.5	10563.8	9356	6386.5	14411.5	16315.4	11114.6	10497.1	11016.3	11255.5	3996.1	11020.2	18369.7	9316.5
P_001	200010	2i_Kaempferol-3-O-alpha-L-rhamnoside_Kaempferol-3-Rhamnoside							904.3	706.9	346.6	302.2	1569.1	781.7	453.9	825.6	777.9	132	786	161.5	208.4	345.7	769.8	706.6	721.8	584.2	1703.7	1295.2	247.6	228.6	220.4	2197.7	304.2	1117.9	899.8	14.8	1345.4	968.4	208.8	1426.6	1165.9	531.3	188.2	439.6	632	116.1	569.9	219.8	1414.9
P_002	200011	2i_Ideain chloride_cyanidin-3-glucoside chloride	C08604	Chrysanthemin; Cyanidin 3-O-glucoside; Cyanidin 3-O-beta-D-glucoside						208.9	39	124.6	41	102.8	43.3	46.7	1920.4	43.1	57	60.6	80	341.5	8.2	135.7	371.7	128	47.3	448.2		99.1	69.6	29.1	17.5	23.5	35.6	131.8	38.6	57.8	56.5	42.6	64.3	122.6	66.3	61.3	61.6	13.3	35.7	85.3	14.3
P_001	200012	2i_Maritimein_luteolin-7-O-glucoside							122.4	23	54.3	34.8		14.4	17.2	70.9	2143			7.2	66	22.5		192.4	337.3	191.3	103.6	500.1	7.9	20.1	95.9	3.5	45.7		41.5	37.4		12.2	38.3	18.1	15.9	20.7	110.1	29.9	25.3	2.2	20.9		4.2
N_001	200015	2i_Quercetin-3-Rhamnoside_Quercetin-3-O-alpha-L-rhamnopyranoside	C01750	Quercitrin; Quercetin 3-L-rhamnoside; Quercetin 3-O-alpha-L-rhamnopyranoside					19664.4	15947.3	2050.6	10293.9	9944.6	9793.1	2222.9	9616.7	9640.6	4491.3	13991.6	9108.7	5053.8	8807.1	23241.2	20134.8	9469.5	19028	9583.1	21533.7	11135.4	604.1	5233.8	9616.6	2113	8129.3	8325.8	6641.9	10042.3	8009.9	6584.1	17150	11779.2	9320.1	1509.5	9305.1	7087.3	3100.9	9370	6354.7	11157.6
P_001	200018	2i_quercetin-3-O-beta-glucopyranoside_Quercetin-3-O-beta-D-galactoside	C10073	Hyperin; Quercetin 3-galactoside					1176.7	505.3	855.6	1112.5	539	228.6	55.6	212.4	296.6	275	152.5	124.7	411	101.3	262	713.1	301.8	2139.9	1316.4	470.7	369.1	327.9	948.3	58.4	174.5	263.7	739.3	223.7	71.8	96.5	880.1	173.5	338.5	1484.9	620.4	414.4	226.5	104.7	510.1	63.2	487.4
P_003	200021	2i_Sarsapogenine_Smilagenin	C03963	(25S)-5beta-Spirostan-3beta-ol; Sarsasapogenin					2765.3	2318.8	2198.5	2787.4	2173	2213.5	1944.4	2393.8	2339.5	2361.8	2292.4	2478.9	2624.9	2495.7	2553.8	2368.8	2564.6	2684.5	2952.7	2675.1	2663.7	2440	2394.9	2278.7	2544	2366.3	2458.2	2348.5	2579.7	2275.9	2412	2246.2	2429.6	2575.1	2486.6	2590.2	2307.2	2537.6	2435.2	2399.2	2308.6
P_003	200022	βγ-tocopherol	C02483	gamma-Tocopherol					2680.8	2880.9	2902.3	2825.6	2608.6	3172	2409.3	2429.7	2699.6	2575.9	2849.9	3051.1	2895	2561.6	2730.4	3238	2471.5	2621.1	3151.6	3124.2	2778.1	2875.2	2830	3103.9	3037.7	2963.4	3147.1	3001.3	2940.3	2795.8	3149.8	3017.2	3070.9	3017.2	2750.6	2602.9	2506.5	3028.9	2797	2912.9	2988.8
P_002	200026	3i_(+)-Catechin hydrate_(±)-Epicatechin	C09728	(+)-Epicatechin; ent-Epicatechin					1149.6	53.4	57.4	420.9	753.4	421.5	44.6	171.7	65.8	452.4	82	61.1	31.2	125.2	345.6	71.5	80.2	254.9		218.8	324.6	67.1	37.1	102.8	171.9	143	361.7	161.5	68.8	56.2	172.2	104.2	185.9	45.2	1	48.2	199.5	37	105.7	930.5	141.8
P_002	200028	3i_Sodium pantothenate_D-Pantothenic acid hemicalcium salt_Calcium (+)-pantothenate	C00864	Pantothenate; Pantothenic acid; (R)-Pantothenate					496.2	850.5	271.7	455.9	740.4	344	334.4	284.9	236.9	135.1	397.4	8.6	321.7	332.7	576.7	240.8	508.5	298.9	469.3	713.1	439.5	291.1	391.4	401.6	355.2	365.2	216.1	373.9	265.3	166.4	479.9	650.2	575.8	537.1	415.3	264.8	551.7	167.1	569.7	256.8	358.4
P_003	200032	3i_D-(+)-Gluconic acid delta-lactone_L-Glucono-1,5-lactone_D(-)-Gulono-gamma-lactone	C00198	D-Glucono-1,5-lactone; Gluconic lactone; Gluconic acid lactone; 1,5-Gluconolactone; delta-Gluconolactone; D-Gluconolactone; Gluconolactone					440.4	420.7	705.3	398.2	338.3	733.7	700.2	351.1	1029	76.3	447.8	405	218	394	886.8	252.3	268	391.5	1006.5	339.5	589.1	1245.3	1095.9	336.2	358.7	495.2	327	569.3	367	473.4	676	722.1	575	431.5	418.7	363.9	504	265.5	773.8	551.1	487.3
P_004	200041	Guanosine-5'-monophosphate ±disodium salt hydrate	C00144	GMP; Guanosine 5'-phosphate; Guanosine monophosphate; Guanosine 5'-monophosphate; Guanylic acid					287.7	256.3	188.5	216.1	205.8	145.5	364.9	97.9	75.5	63.9	212.4	160.2	179.8	114.8	201	146.2	164	256	311.5	258.8	76.5	135.3	139.6	235.2	209.6	110.1	122.1	204.4	96.5	142.6	95	178.6	155.9	150.7	63	125.7	162.7	100	168.4	195.9	154.4
N_001	200042	2i_D-(+)-Cellobiose_Lactulose	C07064	Lactulose					3109.5	2700.1	3129.5	2687.7	3303.6	3106.3	3350.1	2917.3	2361	2195.5	2669.8	3394.1	2216	2661	2832.3	2481.4	2489.1	2452	3144	3016.2	2952.4	2709.5	2259.8	3157	2907.5	2752.2	2944.4	2668.9	2797.6	2565.1	3188.4	2151.6	2545	2452.7	2289.5	2016.7	2563.6	1757.7	2835.8	3208.3	2626.5
N_001	200043	6i_Melibiose hydrate_D-(+)-Turanose_Isomaltose_Gentiobiose_MelibiosePalatinose Monohydrate	C05402	Melibiose; 6-O-(alpha-D-Galactopyranosyl)-D-glucopyranose; D-Gal-alpha1->6D-Glucose					15135.7	13054.1	14888.5	11935	14230.9	14381.8	14248	13959	11070	10959.8	12738.1	15245.3	11153.1	11688.8	13276.3	11493.4	11464.2	11329.8	14234.5	13816.2	12641.3	12482	10827.3	14858.2	13579.3	13376.6	14060.6	11816.1	12453.8	11839.3	15326.8	9687.1	11846.4	11947.7	11136.1	10148.1	12454.5	9329.4	13428.3	15054.6	11679.7
P_002	200046	3i_L-Iditol_D-Sorbitol_D-(-)-Mannitol	C00392	Mannitol; D-Mannitol					111.8	167.9	137.9	541.3	206.3	170.1	202.3	257.6	134.6	201.3	374.3	284.3	257	210.3	196.3	155.8	128.5	171.7	172.3	308.9	191.4	274.4	110.4	114.2	63	207.2	238.9	151.8	98.2	135.9	193.3	159.3	82.3	149.8	212.2	157.2	135	183.3	153.7	134.1	132.6
P_001	200047	4i_L(+)-Arginine±HCl_Nalpha-Acetyl-L-ornithine_L-Citrulline	C00062	L-Arginine; (S)-2-Amino-5-guanidinovaleric acid					9255.2	9129.4	16807.7	16264	10599.6	7214.2	15901.6	6565.5	17904.3	5534.1	5013.8	5589.2	6188.5	6545.8	10721.4	5039.5		7864.1	14512.6	6658.8	4940.3	7027.9	8159.7	11022.1	6233.2	7037.8	11035.4	11760.8	4039.7	4488.3	14055.5	9074.6	4701.9	8530.9	10141	4083	6557.6	5460	12905.1	6549.9	4664
P_003	200056	3i_Glycolaldehyde dimer,mixture of stereoisomers_D-Erythrose_D(-)-Threose							38542.6	37944.1	35511.6	36610.6	35089.2	39640.8	34654.2	36222.9	34045.2	35716	38002.5	38777.3	38551.9	38683.8	39637.4	38966	35809.4	34782.4	41147.8	38317.5	38328.3	39210.2	37570.1	43675.2	40812.4	39933.8	35748	39621.3	38155.9	40377.8	41883.3	40863.3	36711.3	38714.2	39089.9	39187.2	39811	37727	37285.3	41553.9	36799.1
P_002	200057	2i_L-Alanine_Sarcosine	C00041	L-Alanine; L-2-Aminopropionic acid; L-alpha-Alanine					1944.5	2561.9	3632.3	3709.8	3400.7	3716.4	4540.3	6406.6	4341.6	1199.2	1299.6	1934.3	1569.7	2383.4	2569.1	2409.4	2837.7	4601.8	9406.9	4438.1	6328.3	8895.5	7609.1	1981.5	3762.5	2388.5	1980.1	2875.4	1859.6	1834.7	9949.9	5156.5	5088.5	2803.6	4052.6	1788.3	3972.1	1426.6	9931.1	4938.3	5844.7
P_003	200060	2i_L-Norvaline_L-Valine	C01826	L-Norvaline; L-2-Aminovaleric acid; L-2-Aminopentanoic acid; (S)-2-Aminopentanoic acid					66725.9	50747.5	53048.3	40335.8	56581.3	30499.4	49886.9	33580.3	130469	22146.8	16060.1	40157.2	26964.3	29044.4	35805.7	34005.2	22207.7	24832.6	49780.4	47537.2	27055.4	36480.8	45581.2	23703.9	40720.3	47221.9	48947.6	47216.9	19734.7	18020.9	53283.9	25470.7	20201.9	24855.4	14070.8	29393.2	34531.2	22586.7	47853.2	43949.1	24278.1
P_002	200061	3i_L-Threonine_α-Methyl-DL-serine_L-Homoserine	C00188	L-Threonine; 2-Amino-3-hydroxybutyric acid					3366.6	2494.8	2302.7	2309.2	3122.7	1463.9	3257.9	1552.5	4806.7	1318.7	1306.7	2252.6	1914.8	1512.9	1481.1	2569.7	1764.9	3260.8	4756.7	2998	2085.1	2152.4	2438.2	2257.2	2375.3	2362.3	2692.3	2178.6	1651.1	1751.7	2683.3	2779.1	1641	1707	1701.2	1349.7	2394.7	1432.6	3477.9	1643.5	1342.2
P_002	200063	3i_L-2-Aminobutyric acid_N,N-Dimethylglycine hydrochloride_N-Methyl-DL-Alanine	C01026	N,N-Dimethylglycine; Dimethylglycine					2341.7	829.7	1268.5	1880.4	1184.9	871.8	3237.3	1288.8	1942.4	231.8	1248.1	1097.9	1232	2214.4	1557.4	1178.3	1339.5	1298.3	1634	1583.5	1188.8	1462.2	2600.4	1467	1362.8	1031	896.8	1970.6	503.5	1239.4	1409.1	1486.4	2142.4	1584.7	2186.9	569.8	1941.5	1130.2	1910.3	1437.5	671.4
P_001	200067	2i_Indole-3-carboxyaldehyde_Indole-3-aldehyde	C08493	Indole-3-carboxaldehyde; Indole-3-carbaldehyde					74.9	463.1	221.7	77.1	78.4	126.1	91.2	222.5	82.1	12.4	199.7	147.6	145.3	145.5	347	229.2	44.8	101	111	146.9	57.3	93.4	47.5	145.4	185.1	501.1	108.4	54.1	325.2	215.6	246.5	129.6	223.8	69.9	332.9	195.1	360.4	48.2	44.3	28	88.7
N_001	200068	DL-(±)-Malic acid	C00497	(R)-Malate; D-Malate; D-Malic acid					2074.5	607.6	900.2	719.5	1575.6	735	1119.8	1601.4	1945.4	494.4	540.4	1653.3	1586.6	2590.7	992.2	6293.7	1011.8	851.5	832.4	3286.9	907	1491.6	2080.5	1440.1	2725.4	3687.5	1742.6	2486.7	965.6	714	1194.7	999.7	1194.1	542.8	592.5	655	1513.5	581.4	1520.1	1564.7	468.2
P_003	200073	DL-2-Aminoadipic Acid	C00956	L-2-Aminoadipate; L-alpha-Aminoadipate; L-alpha-Aminoadipic acid; L-2-Aminoadipic acid; L-2-Aminohexanedioate					1041.2	1252	1075.8	1739.2	1260.3	728.8	958.4	1724.1	3330.2	454.8	213	1043.3	1118.8	1253.6	1060.6	1627.6	763.4	1241.1	1147.7	1742.6	945.5	1043.1	1402.5	884.7	1700.6	1706	1061.5	1116.6	1045.6	1306.9	1369.4	1510.2	1265.8	829.1	705.6	753.7	1671.5	497.8	1798.1	1129.9	1259
P_001	200082	L-Lysine ±HCl	C00047	L-Lysine; Lysine acid; 2,6-Diaminohexanoic acid					4236.7	3826.5	4506.4	4815.1	3886.7	2494.5	6901	2769.9	11341	1593.3	2024.5	2657.4	2920.5	2717.7	2001.8	2863.7	3755.4	3055.6	4772.2	3379.9	3330.4	2604.2	3735	3607.9	3216.4	3068.6	4102.8	4302.7	2380.7	1861.1	3047.5	3296	1770.3	2781.2	2592.4	2308.4	3614.1	1726.7	5155.5	3221.9	1957.6
P_004	200084	2i_Nicotinic Acid_Isonicotinic acid	C00253	Nicotinate; Nicotinic acid; Niacin; 3-Pyridinecarboxylic acid					5722.2	3638.6	3863.4	4449.3	4077.1	7433	8922.4	7548	3907.5	1907.9	2388.8	6572.2	3995	2905	4053.2	5054.4	3373.9	3107.3	4009.4	4998.7	3587.4	5946.7	6454.3	5062.6	5790.6	5881.5	3899.4	6905.5	4712.8	5497.2	4302.3	4505.1	4365.6	2703.9	5748.7	2398.1	6019	3494.7	3254.3	3864.1	2222
P_004	200085	2i_L-Norleucine_D-Alloisoleucine	C01933	L-Norleucine; L-Aminohexanoic acid; L-Aminohexanoate; L-2-Aminohexanoic acid; L-2-Aminohexanoate; (S)-2-Aminohexanoic acid					87651.6	47837.7	63087.4	73017.5	72155.3	19369.5	44357.3	23508.8	135560	23630.3	30384.5	43347.1	37456.7	28774.1	33922.4	31239.2	37060.8	52333.5	57925.3	68216.3	29789.2	45815.7	84589.8	35014.1	33371.9	36395.4	31818.4	37613	16590.3	15594.6	56821.5	55160.5	33451.2	27688	17536	21906.7	61594.2	16751.1	49086.7	30851.5	17542.1
P_001	200086	2i_Quercitrin_Quercetin-7-O-rhamnoside							95753.6	82128.9	19378.5	52614.1	59609.6	75689.9	22780	69561.7	56599.6	32410.8	73775.8	63869.3	31600.1	49951.2	117590	114660	46726.3	88175.5	68305.1	102558	58235.4	5377.9	31708.9	73835.5	16175.3	51762.2	65643.5	48500.8	66489	62230.8	41117.2	88396.9	66996.8	53788.6	11141.8	48708.2	43907.9	20789.2	57637.4	48646.1	58571
P_001	200087	2i_Rutin _Quercetin-3-O-b-glucopyranosyl-7-O-a-rhamnopyranoside	C05625	Rutin; 3-[[6-O-(6-Deoxy-alpha-L-mannopyranosyl)-beta-D-glucopyranosyl]oxy]-2-(3,4-dihydroxyphenyl)-5,7-dihydroxy-4H-1-benzopyran-4-one; Quercetin 3-rutinoside; Rutoside; Phytomelin					14736	38671.2	19765.5	60240.1	30308	39934.5	23015.5	33431.2	18654.4	14552.1	53043.8	41126	29060.6	23366.9	56771.5	33461.9	48948.9	47772.3	46176	30874.9	50185.8	26739.2	25169.8	31684.5	55279.3	41587.8	22524.8	22579.6	30772.2	30410.4	60031.1	39217.5	27622.5	41360.9	18093.9	24399.5	32235.1	10941.4	27851.5	25678.7	37909.8
N_001	200088	2i_(2R)_(2S)-2-Hydroxybut-3-enylglucosinolate	C08425	Progoitrin; 2(R)-2-Hydroxy-3-butenyl glucosinolate; Glucorapiferin					3.5	2.7	17.2	16	0.6	7126.6	6214.9	3428.8	0.7	2353.3	2.7	11.1	1.1	37.1	2.9	10.6	2.4	0.5	4047.9	8.5	0.4	6	3.7	84.9	3	19.4	3585.5	1.1	210.7	15.6	1.1	1	2.4	5	0.3	0.4	0.6	2.5	2.7	7138.3
N_001	200089	2i_D-(+)-Melezitose monohydrate_1-Kestose	C03661	1F-beta-D-Fructosylsucrose; beta-D-Fructofuranosyl-(2->1)-beta-D-fructofuranosyl alpha-D-glucopyranoside					595.5	3018.6	696.7	307.5	3794.1	1153.7	1880.5	1041.8	395.9	252.8	451.1	607.3	709.7	252	950.4	634.8	322.7	583.9	1332.1	543.8	440.3	1250.8	373	1132.9	1401.3	1386.1	766.7	1435.2	507.4	558.9	1096.4	816.9	354.3	422.9	409.5	1792.5	595.2	791.2	976.5	725.9	582.4
A lowercase i in a name indicates the presence of multiple isomers that could not be separated under the MRM conditions in this study.
Under "peak area", blank cells mean no peak detected.
[truncated: 194 more columns]
