# Supplementary material for: A metabolome genome-wide association study implicates histidine N-pi-methyltransferase as a key enzyme in N-methylhistidine biosynthesis in Arabidopsis thaliana
Source: Front Plant Sci. 2023 Jun 8;14:1201129. doi: 10.3389/fpls.2023.1201129 (PMC10285387; doi:10.3389/fpls.2023.1201129)
Supplement: Supplementary file 10 [file Table_9.xlsx]

## Sheet: Supplementary_Table_9
Supplementary Table 9. Metabolomic data from batch #116
									Peak area
									914	915	923	926	927	949	971	997	1007	1067	1137	1185	1199	1227	1237	1241	1259	1267	1307	1316	1337	1345	1353	1364	1385	1409	1439	1459	1482	1483	1485	1494	1507	1515	1535	1539	1549	1567	3081	3180	3888
Injection	Serial No	Name	KEGG LIGAND Database	KEGG Name	IS_116_04	IS_116_03	IS_116_02	IS_116_01	1	2	3	4	5	6	7	8	9	10	11	12	13	14	15	16	17	18	19	20	21	22	23	24	25	26	27	28	29	30	31	32	33	34	35	36	37	38	39	40	41
P_003	4	1-Amino-1-cyclopentanecarboxylic acid	C03969	1-Aminocyclopentanecarboxylate; 1-Aminocyclopentanecarboxylic acid					3192	1728.4	2604.4	6869.5	4279.9	2743	10358.7	4296.6	3642.8	2776	4913.6	2210	2427.4	3348.7	1703.6	1378.5	1861.8	2716.8	5421.6	3606.8	4221.6	5538.4	5911.2	2289.4	3234.2	10578.7	1576.1	8681.4	1367	2556.9	3515.8	3032.5	2606.3	2300.3	3436.3	2239.1	3722.1	2490.3	5766.7	5526.4	2794.2
N_001	10	Citric acid,Anhydrous	C00158	Citrate; Citric acid; 2-Hydroxy-1,2,3-propanetricarboxylic acid; 2-Hydroxytricarballylic acid					6200.9	3012.1	2866.7	2105.5	3813.5	1241.3	2299.4	2909.9	3285.1	5283.5	1846.7	3754.6	4171.2	3042	1502.7	3692.6	1111.5	2014.4	730.3	1843.5	1798.8	2828.5	4131	2556.9	5619.8	4072.5	3017.5	5620.9	1310.3	2012.1	1288.4	1438.6	1776.2	1205.9	3624.9	2261.4	1657.4	1807.7	2255.3	1910.4	1293.9
P_002	25	1-Aminocyclopropane-1-carboxylic acid	C01234	1-Aminocyclopropane-1-carboxylate; 1-Aminocyclopropane-1-carboxylic acid					1028.3	844.2	773.3	966.9	1192.8	622.1	967.1	593.8	928	999.5	1342.7	837.1	771.8	587.7	405.1	567.6	634.3	717.5	1018.4	884	612.6	472.4	499	873.2	664.1	627.3	723.7	827.8	707.2	615.3	716.3	809.6	584.2	863	837.6	725.9	624	782.9	477.8	505	572.5
P_003	39	Adenine	C00147	Adenine; 6-Aminopurine					33.2		125.6	20	26.4	63.4	119.9	12.6	40.7	35.6	6.2	22.1	22.9		47.4	23.6	33.7	30.1	183.8	68.5	42.9	67.6	43.1			55.4		92.7	31.5	33.8	55.4		55.4	62.6	18.7		51.9	27.9	44.4	192.1	106
P_004	40	Adenosine	C00212	Adenosine					4594	9593.8	11854.7	4689.3	6840.9	7712.1	5476.6	7940.6	13808.9	5465.8	9955.5	7988.5	3333.9	7865.3	10315.8	5245.6	14830	9334.2	8717.3	12592.4	9705.2	11017.6	5089.5	7255.2	5110	6675.9	6237.1	8758.1	5385.4	5611.7	14556.2	7051.7	9222.9	9354.2	8749.5	5812.8	7747.9	4240.9	8892.8	10581.4	10386.1
P_002	41	Allantoic acid	C00499	Allantoate; Allantoic acid					107.2	285.8	214	2166.7	0.4	161.9	734.1	382.4	629.3	488.3	444.2	173.4	253.1	128.4	65	100.1	141.4	101.3	79.7	145.7	109.4	187	236	141.2	139.8	161.2	123.1	732.2	88.5	94.4	93.5	115.5	157.6	212.4	134.4	87.2	169	734.7	272.9	237.3	111.8
P_001	51	L-Histidine	C00135	L-Histidine; (S)-alpha-Amino-1H-imidazole-4-propionic acid					1541.5	1499.3	1827.3	2132.2	2462.1	1443.7	1913.3	1430.5	3061.8	1893.5	2160.5	1202	1597.2	1279.1	1154.6	956.2	1203.7	1457.5	2048.2	1497.7	1322.1	1524.3	1301.6	1632.4	1455.5	1670.8	1246.7	1972.7	1265.6	1403.6	1390.3	1450.3	1288.7	2503.9	1146.5	1486.2	1550	1567.5	1550.1	1719.1	1349.5
P_004	53	L-Methionine	C00073	L-Methionine; Methionine; L-2-Amino-4methylthiobutyric acid					2071.8	1182.5	3256.1	3530.1	3331	1557.8	4317.5	2129.4	3251.6	3711.7	3255.8	4715.9	2906.9	1942.4	1490.8	2000.8	1775.1	2408.9	3133.4	1756.1	1788.3	2093.9	1588.5	1798.1	1867.8	2532.8	1202.6	1016.1	1545.1	1520.2	3539.5	3444.3	1899.3	2376.4	1321	2474.7	2635.8	1727.3	1411.8	2122	1289.4
P_002	54	L-(-)-Phenylalanine	C00079	L-Phenylalanine; (S)-alpha-Amino-beta-phenylpropionic acid					51463.4	18260.9	16581.1	32432.3	33645.8	20196.2	48915	28184.9	41998.9	33725.6	32573	17672.5	33599.1	23745.2	24313.1	23294	19497.7	28061.9	39242.8	35933.7	29592.9	36310.5	37258.2	24147.6	34962.5	39393.2	23831	39950.5	25160.9	27859.1	33113.9	25618.8	22118.4	19973.9	23228.2	31801.8	33859.4	19375.9	24421.1	24433.3	25391
P_002	55	L-Tryptophane	C00078	L-Tryptophan; Tryptophan; (S)-alpha-Amino-beta-(3-indolyl)-propionic acid					53224.8	52534	12910.7	56496.3	52563	26069.3	15810.8	17687.2	10537.2	18656.1	68196.7	8862.9	39616.4	35772	44028.3	4080.2	36437.8	76042.7	10788.7	35692.3	78134.7	12042.6	31926.1	7131.5	10805.9	14719.2	13587.7	21774.9	10274.5	10605.3	54863.5	33080.2	37129.9	82835.9	26926	46020.2	44144	16585.3	56709.1	21956.8	46679.6
P_004	56	L-Tyrosine	C00082	L-Tyrosine; (S)-3-(p-Hydroxyphenyl)alanine; (S)-2-Amino-3-(p-hydroxyphenyl)propionic acid; Tyrosine					8994.5	5663.9	5834.6	5436.2	6253	3816.9	14310.5	3826.4	7178.5	6188.6	12097.6	3470.6	6127.3	4010.1	3571.1	2550	3505.5	5849.3	9023.5	6645.1	7220.5	6274.1	5708.4	3183.6	4353.3	13870.6	5133.8	9448.7	3178.8	3675.6	8731.1	6789.3	5142.8	6954.1	4325.7	6534	6608	4343.8	6445.9	7919.5	5671.5
N_001	60	Sucrose	C00089	Sucrose; Cane sugar; Saccharose; 1-alpha-D-Glucopyranosyl-2-beta-D-fructofuranoside					21165.9	15307.4	22147.8	15320.2	20741.7	19852.3	18670.5	18145.9	20377.1	21120.8	14745.5	21689.9	15861.6	17459.7	20567.8	19470	16569.2	15302.1	19068.5	22771	17560.9	17746.7	14842	17958.6	18291.6	16021.5	19632.2	15827.2	19327.8	18974.2	20539.7	14075.1	15618	18958.9	14790.2	17092	16439.8	18377.5	18236.6	21943.2	17985.9
N_002	95	Methylmalonic acid	C02170	Methylmalonate; Methylmalonic acid					163	94.3	152	99.5	224.7	72.2	96.2	190.2	126.1	98.4	324.7	112.3	150.6	151.9	311.6	85.3	160.7	351	215.9	173.1	241.1	468.4	244.8	113.5	220.1	328.5	35.4	290.6	171.4	230.2	278.1	270.7	427.9	154.3	272.2	220	296.6	97.7	384.2	130.5	291.1
P_004	110	Adenosine-5'-monophosphate sodium salt	C00020	AMP; Adenosine 5'-monophosphate; Adenylic acid; Adenylate; 5'-AMP; 5'-Adenylic acid; 5'-Adenosine monophosphate; Adenosine 5'-phosphate					11263.9	6631.9	7532.1	9011.7	12179.4	3654.9	7164.6	5895.1	8347.2	7127	6250.7	9141.7	9996.1	5316.8	6586.7	6048.5	4693.1	8017.1	7164.1	5765.3	7915.7	6092.9	8741.7	5745.6	9619.7	7736.2	5243.4	9422.2	6167.7	7013.6	6052.6	6462.5	6447.5	6009.1	6229.4	9135.6	9270.1	9423.2	7766.9	5315.9	6470.8
P_001	114	Agmatine sulfate salt	C00179	Agmatine; (4-Aminobutyl) guanidine					375.5	853.3	4004.9	1903.4	5099	651.4	1957	810.7	2522.1	843.8	680.2	981.1	708.1	1046.7	1398.9	417.3	367.2	2138.2	7289.7	1553.5	652	1564.3	466.3	1449.9	445.8	1720.5	1161.4	469.6	1119.5	871.1	2072.9	387	1108.4	1263.3	469	586.2	1338.4	1543.8	2281.6	1853.8	518.8
P_001	156	Sinapic acid	C00482	Sinapate; Sinapic acid; 3,5-Dimethoxy-4-hydroxycinnamic acid					13879.1	9162	11507.2	5025.2	11014.8	11776	3262.7	17192.6	11813.5	7211.8	5049	7921.5	10061.8	7556.5	10781.6	7269.8	6855.7	6363.2	10532.7	17286.9	13697.9	22221	7800.7	4374.2	13870.4	10631.3	10520.8	8435.1	9918.7	9144.8	22105	7446.8	6220.9	10849.1	6481.8	9019.7	4274.4	5535.4	16919.6	13734.7	14764.1
P_003	163	Acetylcholine chloride	C01996	Acetylcholine; O-Acetylcholine					893.2	785.5	1830.4	1434	3430.8	1084.9	6130.1	1889.6	1886.9	954.1		1146.9	1743.6	1210.2	1068.2	1529.8	729.7	1178.8	3121.7	1535.9	469	2176.4	2196.9	2172.7	1992.5			2627	1921.7	2768	1407.5	1988.1	664.5	1705.9	1486.9	831.8		1547.2	1056.6	1794.9	289.3
P_002	169	Allantoin	C01551	Allantoin; 5-Ureidohydantoin; Glyoxyldiureide					901.3	2033.7	2867.9	1169.7	284.7	1806.5	2835.6	2459.1	3099.1	1790.2	513	2182.1	1786.4	1193.6	1619.9	1232.1	1325.5	1486.2	2426.5	2832.2	1570.1	2708.8	1170.3	2139.2	1195.9	1770.8	2274.5	1898.8	2004.4	2075.2	1757.2	1414.4	1712.3	1608	2206.4	1276.4	2542.1	1420.4	1855.3	2005.4	1345.8
P_004	188	Cytidine,cell culture tested	C00475	Cytidine					355.2	26.1	196.4	354.7	259.8	194.6	179.6	192.5	314.5	126.9	440.7	176.3	111.3	188.4	200.2	166.4	276.6	211.3	243.3	10602.8	136	131.3	48.6	182.1	138.4	124.7	158.5	315.3	69	52.9	169.9	128	252.2	413.3	65.8	42.1	573.4	14.1	67.6	229.7	85.2
P_001	210	Diethanolamine	C06772	Diethanolamine					2903.3	2792.1	2824.5	3082.2	3216	3072	2708.5	2340.6	2962.9	2240	3243.4	3613.9	3196.2	1862.7	2267.4	2850.1	2272.2	2352.3	2797.2	2150.3	2659.1	2223.1	2545.9	2810.5	2390.9	2413.8	2224.9	2982.9	2707.5	2407.7	2432.9	2766.5	2694.1	2195.9	2078.5	2334.9	2662.2	2436.9	2625.9	2390.5	1932.2
P_003	220	DL-beta-Hydroxybutyric acid	C01089	(R)-3-Hydroxybutanoate; (R)-3-Hydroxybutanoic acid; (R)-3-Hydroxybutyric acid					21681.2	23928.6	20978.7	20555.7	23197	22819.1	21017.9	22282.1	20081.7	24176.7	19302.1	20827.7	23012.8	22218.3	23464.9	22928.3	20592.4	22284.5	23573.4	24134.6	22383.3	23781.7	22241.7	23206	22331.8	20826.5	23121.5	22479.1	22919.4	24320.7	23337.8	24835	22133.4	21379.2	23195.8	25445.7	23112.9	24497.6	22848.8	22410.9	23930.9
N_001	231	Fumaric acid	C00122	Fumarate; Fumaric acid; trans-Butenedioic acid					54.5	309.2	285.2	47.3	98.7	79.7	816.3	367.8	71.6	127.6	137	12.4	779.2	260.5	668.4	15.7	35.9	349	1180.1	142.2	664	807.8	994.6	18.6	1169.9	2128.1	12.7	1869.8	128.2	258.6	523.5	810	647.8	16.9	426.1	607	1504.5	203.8	422.7	457.3	241.7
P_004	235	Glutathione (oxidized form)	C00127	Glutathione disulfide; GSSG; Oxiglutatione; Oxidized glutathione					106.4	139	126.9	102.2	97.3	108.1	23.3	58.9	418.2	102.7	143.2	87.2	26.5	30.7	95.5	67.2	30.2	58.3	513.1	215.3	17.2	114.7	8.2	168.4	27	36.2	126.2	60	106.3	61.5	88.5	27.4	130.4	164	61.8	111.8	42	118.4	150.8	26.6	15.7
P_001	267	L-Asparagine	C00152	L-Asparagine; 2-Aminosuccinamic acid					761.9	649.7	1091.1	590.5	695.1	683	1487.9	629.5	1141.7	772.1	863.7	714.2	915.8	479.7	554.1	647.9	558.8	814.5	876.9	708.8	683	613.8	653.7	550.5	838.7	1040.8	662.5	1120.4	680.8	652.2	862.6	921.2	691.1	618.1	527.5	627.6	677.7	980.6	965.9	841.9	658.8
P_001	268	L-Aspartic acid	C00049	L-Aspartate; L-Aspartic acid; 2-Aminosuccinic acid					3958.3	5288.4	5487.3	4401.7	3935	3396.2	5258.1	2635.6	8968.8	6286.7	2793.1	5066.1	6235.2	3257.2	2538.1	4856.3	3378.5	3516.4	2233	4451.1	3366.9	2434.2	4973.2	2393.5	7324	8016.3	7872	8413.9	4252	3851.7	3926	4478.7	3247.1	3813.7	2634.3	5322	5644	6983.4	3162.3	3901.4	3457.1
P_002	272	L-Glutamic acid	C00025	L-Glutamate; L-Glutamic acid; L-Glutaminic acid; Glutamate					62685.9	36391.5	40903.2	39844	57648.3	34686.4	15595.4	27012.1	42254.6	46825.1	37302.9	42365.7	35079.9	28564	24779.6	40849.4	31186.5	37660.8	27420	45921.6	30544.3	25052.7	19485.4	38960.9	29814.3	29051.4	41377.2	23702.4	35328.7	35228.5	38737.1	38576.1	29756	44451.7	33656.9	36285.4	31802.1	28871.1	22677.2	29235.3	31608.9
P_001	273	L-Glutamine	C00064	L-Glutamine; L-2-Aminoglutaramic acid					122.3	126	152.9	657.6	126.1	42.5	577.1	178.4	186.3	105.5	765.4	69.7	72.4	34.6	6.9	22	36	88.5	219.3	81.3	116.8	76.3	193.1	149.3	108.1	279.5	38.8	564.9	61.7	71.6	73.6	120.8	77.1	87.2	81.7	64.9	98.7	143.6	134.1	153.7	134.6
P_004	274	L-Glutathione (reduced form)	C00051	Glutathione; 5-L-Glutamyl-L-cysteinylglycine; N-(N-gamma-L-Glutamyl-L-cysteinyl)glycine; gamma-L-Glutamyl-L-cysteinyl-glycine; GSH; Reduced glutathione					9002.9	9759.5	12988.6	7263.9	9772.3	7588.7	5512.6	6214	19176.4	7651.4	9265.3	9218.3	4815.5		10911.3	7870.5	7184.3	8148.6	22903.6	14336.6	8152	8090	2623	13325.1	4782	4789.7	9054.4	5543.9	9726.9	7280.7	15416.6	8369.7	9574.5	13225.3	9128.7	10650.7	7570	7139	12045.5	7672.4	10340.3
P_001	285	L-Ornithine monohydrochloride	C00077	L-Ornithine; (S)-2,5-Diaminovaleric acid; (S)-2,5-Diaminopentanoic acid; (S)-2,5-Diaminopentanoate					543.7	602.1	1083.1	924.5	739.4	547.9	1842.5	538.4	1417.1	611.7	765.3	705.3	884.8	317.4	441.3	313.2	296.2	516.5	556.1	782	460.3	513.8	543.4	347.7	390	885.4	523.2	1378.2	398.9	405.2	785.3	622.4	562	695.8	386.7	701.7	640.7	754.7	945	853.9	495.5
P_003	286	L-Proline	C00148	L-Proline; 2-Pyrrolidinecarboxylic acid					20571.7	10043.7	13203.7	153530	88903.1	9611.8	33859.9	36592.8	117287	42689.7	262518	9512.5	15168.8	13809.6	4983.5	15146.7	9614.4	10060.1	27811	11272.1	26819.8	12433	15327.7	57689.4	9912.7	25332.1	7472.5	32529.2	6946.6	19048.7	12616.8	12513.3	13268	12174.3	27018.3	13359.2	15234.7	47638	20444.2	33095.3	11724.7
P_004	287	L-Pyroglutamic acid	C01879	5-Oxoproline; Pyroglutamic acid; 5-Pyrrolidone-2-carboxylic acid; Pyroglutamate; 5-Oxo-L-proline; L-Pyroglutamic acid; L-5-Pyrrolidone-2-carboxylic acid					2413.1	1500.8	2243.9	5963.5	3309.7	1934.4	7730.5	3416.7	3104	1942.8	4014.1	1632.9	1654.7	2173.4	1807.3	1364.6	1524.3	2082	4489.7	3373.2	2973.2	5172.3	4564.5	2020.1	2513	8603.6	1280.6	7427.3	1314.4	1993.9	2284	3047.5	2307.3	1466	2161.6	2067.9	2775.7	2274.5	5366.5	3679.6	2351.9
P_001	288	L-Serine	C00065	L-Serine; L-2-Amino-3-hydroxypropionic acid; L-3-Hydroxy-alanine; Serine					3646.4	3879	3008.5	3213.7	5243.9	3084.6	2744.1	1544.9	4258	4171.2	5487.2	2612.9	2960.2	1616.9	1261.6	1827.5	1862.1	2978.7	3867.4	2493.2	2646.3	2259.7	2238.2	3025.9	2124.2	2374.3	1883.1	3994.8	1906.2	1885.3	3029.7	2655.8	1673.1	2583.7	1770.2	2094.8	2581.5	2094.2	2228.4	2313.7	2364.9
P_002	299	1-Methylguanidine hydrochloride	C02294	Methylguanidine					199.6	217.4	146.4	154.9	314.7	37.2	274.8	101.9	244.3	266.1	428.1	151.3	196.7	60	69.4	136.7	83.4	183	323.7	88.4	106.8	98.4	136	178.1	122.4	97.7	109.7	255.1	138.7	105.5	208	103.3	125.2	101	98.3	199.5	183.7	235.5	183.6	83.4	158.5
N_002	344	Succinic acid	C00042	Succinate; Succinic acid; Butanedionic acid; Ethylenesuccinic acid					129.4	140.6	155.3	85.9	245.2	83.8	142.2	231.3	163.9	104.3	278.4	97.7	151.6	219.5	382.2	70.9	187.7	320.7	203.5	208.4	287	439.4	274.6	93.6	250.9	272.8	33.6	322.4	150.7	238.6	317.5	225.3	467.6	204.8	378	250.1	288	109.1	335.5	102.7	253.5
P_001	350	Thiamine hydrochloride	C00378	Thiamine; Thiamin; Vitamin B1; Aneurin; Antiberiberi factor					1351.5	1562.1	1282.1	1064.1	1531.8	1302.4	1104.9	1064.3	1519.6	1855.3	718.3	1294.8	1395.7	796.9	1179.3	1323.7	1196.7	1551.4	1246.8	1858.7	1345.7	1088.4	898.8	1610.4	1184.6	1216	1942.1	1073.6	1633.7	1452.2	1343.1	1329.1	1079.3	1472.3	1120.9	1508.8	1216	1604.1	1159.3	1118.7	1230.4
P_003	354	Thioglycolic acid solution	C02086	Thioglycolate; Mercaptoacetic acid; Mercaptoethanoic acid; Thioglycolic acid					8003.9	8295.4	8109.3	7928.6	9037.2	8464.6	8664.1	7934.2	8581.3	8795.3	7866.4	8308.6	8190.2	8403.1	9209.4	8647	8733	8793.4	8999.9	9429.6	8996.9	9145.3	8698.7	8686.9	7689.9	8324.4	7673.8	8345.9	9255	9145.5	8873.8	9494	8147.6	8146.8	8941	9310.4	9247.8	8761.8	8448.4	8713.8	8860.4
P_004	364	Tyramine	C00483	Tyramine; 2-(p-Hydroxyphenyl)ethylamine					3	1.4	2.2	1.3	0.1	5.2		4.6	17.8	1.7		3	0.8			5.2	2.4	4.8	4.2	4	5.8	1.2	6.6	1.8	0.4	1.3	0.3	4.5	1.6	6.2	0.7	10.5				3.5	1.3	2.3	0.2		1.1
P_004	365	Uridine	C00299	Uridine					1403.7	798.9	1374.8	1019.7	2655.7	1029.7	1955.1	969.1	1451	941.5	1210.8	1048.5	430.3	1728.5	1501.4	671.9	1157.1	1448.5	1511.7	2129.1	1342.2	1487.2	829.9	662.2	918.4	1286	939.8	1246.2	465.4	446.7	1745	815.8	1287.9	1392.4	694.9	1253.6	1454	627.2	1378.5	2320.3	1177.8
N_002	373	Xanthine	C00385	Xanthine					1.3	1.5	2.7	3.4	3403.3	1.9	1.7	0.7	1.9	2.2	1.8	1.7	3.2	1.1	3.3	5.6		3		3.4	3.3	0.3	2.3	1.1		1		1.5	1.7	3.1	2.7	4.1	0.5	1.1	2.4	2.9	0.5	2.8	1.5	1.4
P_001	379	alpha-Lactose monohydrate	C00243	Lactose; 1-beta-D-Galactopyranosyl-4-alpha-D-glucopyranose; Milk sugar; alpha-Lactose; Anhydrous lactose					31100.7	32170.8	28800.5	22445.3	45735.8	27731.8	36017	30096	31982	28931	19752.3	29341.5	27309.6	23112.3	32432.8	29558.6	22792.4	25084.2	34119.5	31461.8	24748	27102.4	22064.1	26108.9	28487.3	31154.3	27747.8	31576.2	26886.8	27957.2	31305	22208.4	22324.9	25754.8	22603.1	38209.9	26496.5	33517.6	27974.7	33782.2	26895.6
P_002	389	gamma-Amino-n-butyric acid	C00334	4-Aminobutanoate; 4-Aminobutanoic acid; 4-Aminobutyrate; 4-Aminobutyric acid; gamma-Aminobutyric acid						661.1	1047.5	3157.2	905.9	769.8	1490.2	1247.4	1565.4	1007.8	3107	556.2	387.3	754.7	1184	407	831.7	1598.3	1804.4	1209.1	1910.2	1918	1351	812.3	693.2	685	474	2970.9	789.2	532.6	1211.2	838.9	1559	865.8	1048.8	1076.5	816.3	1022.4	1615.8	1837.1	1052.5
P_002	416	Keracyanin Chloride	C08620	Cyanidin 3-O-rutinoside; Cyanidin 3-O-rhamnosylglucoside						617	635.6	375.5		765.3	179.4	1201	351.5	1231.1	2260.2	354.3		382.2	327.4	313.9	162.8		246.9		198.4	1391.3		350.2	179.2	294.8		1791.9	338.1	328.9	141.1	179.2	1708.2		1613.3		150.6	457.8			325.1
P_001	419	isorhamnetin-3-O-glucoside							873.5	218.3	678.4	282.9	134.7	120	16.9	58.8	322.6	342.8	104.9	135	250.3	69.1	36.8	292.6	129.9	668.6	766.1	290.9	330.3	166.6	227.7	31.5	63.9	49.4	235.1	176.9	62.9	62.8	406.8	139.3	226.2	870.3	182.4	226.2	85.6	127.7	212.5	19.2	433.9
P_002	421	Robinin	C10178	Robinin					65.9	204.9	252.4	130.8	171.6	168.1	29	217	103	27.7	71.3	223.4	129.6	150.7	120.3	238.8	64.3	122.5	90.4	149.3	88.8	113	50	20.6	98.4	466.7	108.2	327.9	174.5	193.7	54.5	166.1	137.1	59.3	111.4	191.2	80	192.4	78.2	306.7	187.3
P_001	422	kaempferol-3-O-glucoside	C12249	Astragalin; Kaempferol 3-O-glucoside; Kaempferol 3-O-beta-D-glucoside					451.6	34.8	112.7	19.9	35.1		7.9		72.7	17.4	4.9	1.3	64.8	6.6	4.4	2.4	16.7	146.2	65.4		7.1	28.2	161.6		6.6	28.7	35.8	65		19.1	7.1	15.9	22.3	91.3	180.2	24.4	40.1	9.7	45.8	2.2	60
P_001	432	Hyperoside	C10073	Hyperin; Quercetin 3-galactoside					1485.1	552.7	1282.6	980.8	488.8	148.5	13.4	367.2	1297.9	801.5	284.2	163.2	810.3	110.6	169	834.8	332.6	2495.5	1733.4	739.3	738.4	470.3	1229.9	24	147	238.3	926.6	201.5	186.2	122	819	252.7	346.8	2251.2	729.7	732.8	412.5	208.5	616.3	90.7	1004.4
P_002	458	Procyanidin B2							372.9	39.2	129.1	106	391.7	156.9	19.8	18.8	293.5	281	75.9	2.3	32.8	86.5	50.5	0.8	50.9	33.5	170.3	140	232.4	13.4	17.4	80.2	64.4	104.4	48.8	67.9	64.4	80.4	138.9	28.4	68.5	41.2	1	106.1	67.8	42.3	78.3	360.5	234.9
P_002	459	Procyanidin B1							636.8	81.7	141.1	97.3	357	204.4	10.1	48.5	429.8	423.6	98.4	116	27.1	114.2	64.2	44.7	27.9	69.4	122.8	214.4	333.8	15.8	11.7	92.7	17.1	78.6	44.3	104	65.8	70.3	172.1	10.6	62	22	26.6	90.6	73.9	61.4	102.1	469.9	179.5
P_003	499	N-acetyl putrescine hydrochloride	C02714	N-Acetylputrescine					891.1	1153.1	6072.9	3484.8	8341.6	1116.1	3462	1279.4	4560	1735.1	1235.3	1303.7	1188.5	1207.7	2097.5	504.8	724	3068.5	12218.5	2775.4	1600.9	3038.1	981.5	2126.3	729.8	2586.9	2208.6	945.1	2060.9	1263.6	3982	614.7	2433.8	2045.6	1242.8	992.1	1815.4	2612.4	4622.3	3577.9	880.5
P_001	502	L-saccharopine	C00449	N6-(L-1,3-Dicarboxypropyl)-L-lysine; Saccharopine; L-Saccharopine; N-[(S)-5-Amino-5-carboxypentyl]-L-glutamic acid					1407.2		153.9		957	102.4		129.5	895.1	579.7	821.5	180.3	122.8	271	165.1	44.3		400.1	146.9	531.9			28.2	77	77.4	98.3	143.9	41.5	52.9	103.3	132.6	262.5	348.7	343.5	298.9	69.5	341.9	157.5		269.1
P_002	605	L-beta-homoglutamine-HCl							32.5	42.2	125.6	40.6	24.8	96.3	174.6	26.6	177.6	11	58.8	82.6	59.8	46.4	29.9	43.2	10.4	50.2	133.8	20.4	34.3	20.8	57.4	99.9	18.3	127.7	92.1	46	1.7	33.9	19.2	8.7	28.4	28.5	5	41.6	8.1	65.6	35.7	11.3	44.4
P_003	618	L-beta-homothreonine							3081	4125.8	4376	3493.9	2844.8	2766.7	4465.2	1854.7	7131.4	4592.4	2052.4	3974.2	4486.1	2535.7	2014.4	3361	2886.3	2513.8	1922.6	3333.7	2372.8	1670.1	3977.5	1744	5507.6	5935.9	6148.9	6536.2	2941.3	3193.6	3465.5	3394.4	2440.5	2813.3	2283.4	4285.3	4616.4	5245	2648.6	3161.9	2801.6
P_002	655	Syringic Acid	C10833	Syringic acid					325.1	36.2	197.6	121.5		48.7	93.1	358.6	58.7	238.2	168.7	435.1	5.4	300.7	136.3	39.2	193.8	259.7	16.9	283.6	540.4	403.2	306.5	94.9		629.9	137.9	520.5	33	34.2	15.3	357.6	181.9	131.1		164.8	250.4		81.7	432	484.1
P_002	675	5'-Deoxy-5'-Methylthioadenosine	C00170	5'-Methylthioadenosine; Methylthioadenosine; S-Methyl-5'-thioadenosine; 5-Methylthioadenosine; 5'-Deoxy-5'-(methylthio)adenosine; Thiomethyladenosine; MTA					1030.5	475.8	411.3	646.8	784.5	236.7	310.1	239.6	1642.2	454.6	519.9	270.8	256.8	256.5	222.1	303.1	273.2	362.1	980	544.7	352.6	271.7	420.7	332.2	246.6	1920.7	635.4	816	242.6	266.1	423.8	382.2	299.1	454.1	379.9	543.9	511.6	224.9	591.1	393.6	487.8
P_002	681	sn-Glycero-3-phosphocholine 1:1 cadmium chloride adduct	C00670	sn-glycero-3-Phosphocholine; Glycerophosphocholine					7729.6	4590.4	2435.5	4336.2	3370.7	5446	3575	3589.7	5034.9	3421.7	5345.9	2199.4	2876.2	2977.3	3637.5	3651.3	4958.8	2343.6	5395.6	4343.5	4231.5	4784.3	4377.1	4401.9	2818.6	3896.6	1537.7	4006.4	4268.4	4165.5	4206.1	2778	3098.9	5057.4	2656.1	3774.2	4703.3	4380.2	5690.4	4170.7	4154.7
P_002	695	L-allo-threonine	C05519	L-Allothreonine; L-allo-Threonine					1165.9	614.2	848.8	1306.6	1269.5	614.8	1413.5	644.1	1265.1	1062.1	2610.5	897.2	764.3	517.2	359.1	453.8	533.3	1088.6	2016.6	890.6	1035	741.8	830	943.9	839	871.4	727.7	1191.3	596	803.4	748.3	873	690.2	727.4	827.9	772.3	1019	1305.8	790.1	789.6	492
P_003	698	Lignoceric Acid	C08320	Tetracosanoic acid; Lignoceric acid					2269.1	2742.1	2411.6	2238.8	2866	2682.6	2589.3	2431.4	2467	2836.4	2563.3	2675	2241.9	2571.1	2696.5	2733.3	2347.9	2642.3	2684.7	2930.9	2662.8	2819.1	2670.5	2637.9	2540.5	2441.6	2640.7	2913.8	2465.6	2847.1	2903	2714.3	2558	2800.3	2520.7	3136.8	2441.7	3105	2429.8	2825.7	2387
P_003	699	dUDP	C01346	dUDP; 2'-Deoxyuridine 5'-diphosphate					23146	25292.9	23727.3	23255.8	26857.3	25467.7	24349.3	23021.4	23908.3	25540	23690	26072	23523.4	25197.1	27863.9	25312.6	22326.1	24528.9	27037.9	26625.6	24264.2	24727.7	26063.8	24060.6	23036.5	23035.3	24749.8	25992.5	26037.7	25909.8	26105.9	26825	24572.1	24529.9	25714.4	27511.4	26873.1	24990.2	24861.7	24848.8	25613.8
P_001	735	Vanillin	C00755	4-Hydroxy-3-methoxy-benzaldehyde; Vanillin; Vanillaldehyde; 4-Hydroxy-3-methoxybenzaldehyde					5349.9	5388.4	6419.6	6795.6	5335.3	7019.9	7237.3	6830.3	6128.2	5961.3	6742.3	6336.4	6666.7	7364.5	7528.4	6366.9	6708	4391.5	4517.9	4076.3	5683.9	6110.5	6388.9	5306.7	6351.1	6139.9	5451	5295	5323.6	6219.1	5862.5	5879.8	5197	3934.9	4793.4	4723.8	5211.4	4992.9	4899.5	4929.7	3963.5
P_003	764	3-Hydroxypyridine								28.5	239.3		1719.7	270.2	33	18.3	38.2	41.8	343.8	48.6	324.8	176.8			45.8	25.6	55.6	73.1	39.8	31.2	67.1	797.6		97.2	60	33.6	154.2	110.2	24.8		36.7	412.5		1134.6	744.5	42.9	6.6		51
P_001	853	luteolin-3',7-di-O-glucoside							8	2.9	91.1	81.8	0.8		3	263.9	56.6	73.2	318.2	0.5	3.2	9.9	1.4	0.8	3.9	9.8	10.6	3.3	19.2	1.1	5	1.1	1.5	5	1.9	2.7	6.4		2.1	0	176.1		14.8	0.8		0.3	11.6	2.3	0.9
P_003	900	N-acetyl-DL-serine							45.2	9.3	29.8	83.8	18.5	0.3	67.5	10.1	48.5	42.9	363.1	35.1	72.1	3.5	30.5	0.4	28.4	29.6	124.2	27.4	34.9	55.1	166.1	16.7	19.3	3.4	4.4	82.5	1.9	9.2		45.5	54.8	51.1	16.5	70.3	117.2	6	177.8		39.4
P_001	967	3-Methyl-L-histidine	C01152	N(pi)-Methyl-L-histidine; 1-Methylhistidine; N-pros-Methyl-L-histidine					74.1	85.9	714	59.7	3923.1	536.6	28.9	49.3	69	148.9	1089.4	4.3	722.9	527.9	14.4	98.2	12	0.9	18	51.4	72.1	38.6	85.3	1185.3	35.8	13.9	28.2	78.8	70.1	110.1	28.8	71	63.7	1157.1	30.7	2945.1	1320.7	15.2	19.4	0.6	16.1
P_003	1012	3-hydroxy-3-methylbutanoic acid							679.6	695.9	538.9	715.5	711.4	496.9	521	650.3	582.7	471.1	611.6	632.9	603	495.4	755.8	601.2	490.8	467.7	527.1	569.2	568.3	576.6	420.7	643.2	622.5	434.9	455.6	361.4	840.1	504.7	565.1	612.5	534.5	725.8	416.7	706.1	660.1	537.3	434.6	493.3	397.3
P_003	1016	Choline chloride	C00114	Choline; Bilineurine					15968.3	17025.2	15093.4	15786.6	18257.7	17866.8	15660.9	15258.3	15284.6	16768.8	16177.5	15520	15971.2	16408	16984.8	17388.9	14548	17229.2	16513	17881.9	16129.1	16247.2	17825	17902.6	16424.3	15739.7	16465.6	17118.8	16602.2	16201.4	16460.6	17944.9	15446.1	16034.4	16355.5	19035.9	17487.9	16403	15991.9	16085.3	16508.6
P_002	1024	O-Phosphocholine	C00588	Choline phosphate; Phosphorylcholine; Phosphocholine; O-Phosphocholine					4733.1	846.3	410.2	535.7	694.6	1558.7	1747.6	856.9	1009.7	507.6	887.8	963.9	1077.6	2814	970.5	355.9	629.6	993.2	1785.9	411.2	855	444.5	1762.3	2588.3	406.5	763.2	603.4	1046.7	468.1	441.6	346.1	787.3	726.6	603.6	921.3	371.1	763.8	270.7	874.4	447.2	808.6
P_003	1026	Trigonelline hydrochloride	C01004	N-Methylnicotinate; Trigonelline; Trigenelline; 1-Methylpyridinio-3-carboxylate; Betaine nicotinate; Caffearin; Gynesine					47.1		128	1576.9	40.2	22.1	717.2	165.1	1972.5	88.1	1053.4	111.5	9.8	18	0.7	309.4	32.2	4.5	56.4	19.7	43.1	22.2	38.2		16.6	440.2	0.9	34.5	29.6	244.8	5.2	1.5		16.9	4.7	1.9	13.9	194.3	4.8	29.5	34.2
P_003	1064	1-Isothiocyanato-8-(methylsulfinyl)-octane							44.6	21.4		10.8	30.2	28.1	5.1		7.7	19		17	6.8	11.1		4.1	27	30.1	31.1	104.9	20.3	29.2	16.5	34	35			37.3	5.2	2.8	74.2	27			25.1	13.7	5.1	40.2	3.1	9.7	31.8
N_003	1070	But-3-enylglucosinolate	C08415	Gluconapin; 3-Butenylglucosinolate					86.3	1.3	50.6	2.8	386.2	1057.7	12939.5	702.6	15.3	4446.1		62	6.3	38.7	3.6	43.6		369.5	3578.2	66	6	7.8	2.1	156.9	16.5	91.5	11771.8	4	118.3	150.6	2.4	1.9			1.8	5.6		2.4	1.3	5097.6	0.5
N_002	1076	4-(Methylsulfinyl)but-3-enylglucosinolate	C08420	Glucoraphenin; 4-Methylsufinyl-3-butenyl glucosinolate					1.6	0.7		2.1	2.5		14.8	0.9	31	0.4	1.5		0.2	0.8	2.4		3.3		182.1		3.2	38.3				12.1		26.2			5.2	1.5	1.6	2.7		0.4	3.8	5.5	2.2	74.3	1.5
N_003	1078	Benzylglucosinolate	C02153	Glucotropaeolin; Benzyl glucosinolate					3.9	10.5			5.8	15.3		1.3	0.9	2		0.8				1.4	4.9				6.4	6.9	0.8		0.6	1.2			1.2	2.6	8.8	7.4	0	10.7		4.3	4.6			0.3
N_003	1079	Gluconasturtiin	C08417	Gluconasturtiin; 2-Phenylethyl glucosinolate					1	10.1	1186.1	11.4	0.3	620.7	418.3	270.6	384	655	6.3	301.8	8.9	7	6.3	220.9	15.1	5.4	294	17.8	9.7	1267.9	13	256.3	220.7	395.8	402.9	226.5	553.7	372.2		3.7		3.9	9.7	3.9	10.3	7.4	19.5	807.7	6.5
N_003	1081	p-Hydroxybenzylglucosinolate	C08426	Sinalbin; p-Hydroxybenzyl glucosinolate					4.1	1.8	3.7		0.8		1.7	3.4	2.4	1.4		1		2.6	0.3	1.7	0.5	2.6	2.9	0.8	1	0.6	1.9	1.7	1	2.7	1.6		0.9	3.2	1.3	3.4	2	1.6		3.7	0.9		0.9	3.9	2.2
N_003	1082	(2R)-2-Hydroxy-2-phenethylglucosinolate							1	1.2	0.4	2.2	2.3	17.9		1.5	13.5	0.6	0.5	12.4		2.2			0.4				4		1.4			1.2			6.5	6.8	0.2				0.9	0.4	0.3		1		0.3
P_003	1097	DL-Pipecolinic acid	C00408	L-Pipecolate; Pipecolinic acid; Pipecolic acid; 2-Piperidinecarboxylic acid					6475.8	6653.8	2077.2	12973.1	6768.6	1917.2	4709.1	27368.9	22445.8	2548	9423.6	4214.7	5504	13195	1887.5	8394.9	508.7	7409.7	3173.3	849.4	1392	4267.7	10302	3233.4	2365.4	7233.7	955.3	1187.7	5641.4	14267	869.9	2013.2	2146	1904.6	1705	4574.4	12479.3	1823.1	7356.8	2652.6	9892.6
N_001	1099	D-(+)-Raffinose pentahydrate	C00492	Raffinose; Melitose; Melitriose; Gossypose; 6G-alpha-D-galactosylsucrose					1554.3	5168.7	1348.4	953.6	7954.4	2393.7	4248.5	2455	1858.5	1777.7	1045.2	1202.9	2105.8	708.2	2166.4	2208.5	1021.6	1599.5	2503.7	1399.8	1228.6	2613.1	1033.7	1406.1	2207.5	3461.5	1653.6	3514.8	1353	1551.6	2252.7	1935.6	949.3	1314.9	1283.9	6564	1444.6	3386.8	1932	1770.9	2128.6
P_002	1128	cyanidin-3-O-rhamnoside chloride							153.5	489.8	469.1	469.7	278.6	617.7	161.8	793	264	978.6	1381.7	364.5	227.1	305.2	314.6	407.2	186.1	260.9	224.8	263.5	191.8	872.1	179.8	284.3	243.9	87	171.7	1670.7	235.2	366.1	189	271.6	1091.8	170.6	1163.6	193.6	98.4	493.7	204.5	257.2	316.3
P_003	1144	S-Methyl-L-cysteine									358.1	8.8	2.5	16.2	64	23.3	81.4	13.4		10	10		13.7	4	18.7	0.9	286.1	1.4		32			0.8	123.2	0.7	205.6	30	13.3	65.6	2	5.6	15.5	6.3	15.9	4	8.5	23.9	50.1	51.1
P_002	1152	Betaine	C00719	Betaine; Trimethylaminoacetate; Glycine betaine; N,N,N-Trimethylglycine; Trimethylammonioacetate					1114.8	1036.1	879.9	1396.6	1093.3	1209.1	1552.9	1108.4	1482.9	780.5	957.8	1075	1562.9	565.8	1106	932.7	673.5	724.9	1130.6	1245.1	993.3	831.8	1176.2	1334	975.7	1409.5	829.9	2071.5	1007.7	1368.3	1366.3	1265.9	1056.4	825.8	863.1	908.5	1185.5	1615.2	706.2	848.7	448.7
N_001	1169	Quercetin-3,7-O-alpha-L-dirhamnopyranoside							2648.8	5630.8	3724.5	6437.9	4038.7	4416.3	3858.1	7434.7	5641.5	5358.2	4465.7	7444.6	3415.6	3372	6964.7	5308.2	4007.4	3813.3	5844.8	4756.4	8033.4	3104.9	3497.8	4281.3	6899.9	5811.3	3142.5	4822.2	6360.9	7407.3	4879.2	3850.7	3896.3	5097.8	2669.4	5226.3	3928.4	4079.3	3122.7	5623.8	4713.6
N_003	1174	Quercetin-3-O-alpha-L-rhamnopyranosyl(1->2)-beta-D-glucopyranoside-7-O-alpha-L-rhamnopyranoside							381.5	918.1	694.4	929.7	491.3	815	1695.4	2177.9	359.3	791	1078.8	1259.1	1295.5	770.9	1652.5	592.2	1363.7	1641.4	593.3	1119.3	1951	919.3	1636.3	1672	1494.4	688.1	228	525.3	2050.7	2213.2	2087.8	919.3	1679.8	890.6	1488.5	534.7	979.5	742.9	1717.7	587.8	1608.1
N_001	1179	Sinapoyl malate	C02887	Sinapoyl malate; Sinapoyl-(S)-malate					31539.8	5029.5	2365	12860.2	6701.5	4379.5	1994.8	18617.3	3091.8	2285.2	8331.9	3183.6	25184.7	14004.5	3596.9	7533.7	5606.3	8268.4	1192.1	24817.1	4955.4	10137.3	11006.6	1983.5	25523.1	4801.3	7966.6	11604.1	3583.1	3543.4	15564.2	7467.5	11269.5	6527.8	10403.3	6444.1	3628.8	3465.8	7624.2	2075.8	1681.9
N_001	1181	1-O-b-D-glucopyranosyl sinapate	C01175	1-O-Sinapoyl-beta-D-glucose; 1-O-Sinapoyl beta-D-glucoside					6168.3	23758.3	11887.8	2170.6	8053.1	19090.7	130.9	8376.9	16419.6	11894.5	3181.2	16472.9	597.6	3006		9455.4	4116	1263.6	8839.1	8412.8	6827.1	7158.2	293.9	6494.1	3886.1	4201.9	18160.3	1581.9	17901.6	12049.5	14307.3	4522.1	1930.1	6173.1	987.2	12888.9	1736.6	5250.4	3645.7	5628.4	10276.5
P_002	1182	Sinapine	C00933	Sinapoylcholine; Sinapine					2784626	2801171	2.68012e+06	2899075	2.97091e+06	2687510	2.8117e+06	3015814	2.8802e+06	2.96796e+06	2.47642e+06	3383217	3.09024e+06	2.47842e+06	3.05111e+06	2.98633e+06	2.4722e+06	2.96124e+06	2.79429e+06	2.91312e+06	2.70926e+06	2.75847e+06	2.78326e+06	2715255	2.7788e+06	3.08809e+06	2.82832e+06	2.86151e+06	2.69644e+06	3093830	2.9363e+06	3.03047e+06	2.86099e+06	2666845	2861554	2.89777e+06	2.77843e+06	2923609	2.6924e+06	3.17107e+06	2.74085e+06
P_002	1219	Quercetin-3,4'-O-di-beta-glucopyranoside							18.2	25	117.3	73.3	18.1	19.5		570.6	99.3	227	313.4	25.9	7		3.3	6.2	27.5	6.5	8.4	16	65.9		9.7	5.7	11.4	13.5		0.9	12.9	2.6	9.1	14.1	53.6	17.1		9.7	6.3		13.3		62.4
P_002	1223	Delphinidin-3-O-(6''-O-alpha-rhamnopyranosyl-beta-glucopyranoside)	C16315	Tulipanin; Delphinidin 3-O-rutinoside					548.6	1221.7	1240	1273.8	704.1	1298	3077.1	3136.2	434.8	1131.3	1893.3	1947.3	2334.3	1129.5	2461.5	1240.2	1779.2	2742	710.4	1656.6	2712.7	1315.5	3374.9	2583	2278.5	950.8	236.5	773	3410.9	3406.7	3013.3	1298.7	2981.3	1682	2820.2	914	1337.6	1061.6	3020.5	888.1	2004.4
P_003	1251	alpha-Tocotrienol	C14153	alpha-Tocotrienol					3284.6	3007.8	3117.4	3334.8	3145.2	3014.4	3082.7	3034	3271.2	3091.6	3234.7	3236.9	3217.5	2917	3213.6	3056.1	2895	3250.7	3084.3	2767	2914.7	2941.3	3094.8	3155.5	2980.4	3287.9	3053.6	3485.6	3282.9	3311.1	3211.1	3332.6	3093.7	3021.8	3528.6	3468.4	3295.5	3401.7	3229.3	3052	2838.3
N_001	1261	Stachyose n-Hydrate	C01613	Stachyose					2097.9	4204.8	3256	1787.6	4799.1	4173.9	7211.7	5426.6	4988.4	2808.3	1457.8	3414.5	3505.5	1679.3	5173.4	4674.4	1899.3	1985	7386.7	2623.8	1201.6	3934.8	1723.6	4207.5	5100.3	4576.4	5949.9	5004.5	4485.7	4963.8	3391.3	2219.4	1125.5	2555.2	1408.4	3932	1696.5	5312.2	2749.8	3767.9	2768.1
IS	100001	Lidocain			19658.4	18855.1	16889.1	15872.5	9781.9	9754.1	9854.9	9745.5	10030.5	9793.9	9848.3	10057.1	9923.2	9953.5	9318.4	9146.4	9360.5	9703.4	9462.5	9394	9291.2	9462.2	9729.4	9339.9	9246.1	9720.1	9452	10160.3	9717.1	9132.1	10003	9298.5	9652.5	9491.3	9335.7	9571.3	9420.3	9439.3	9781.8	9656.3	9165.2	9966.9	9817.5	9364.7	9705
IS	100002	10-camphorsulfonic acid			24696.8	23135.7	22362.6	16813.5	9649.7	9629.4	9329.4	9049.5	9432.1	9274.3	8684.5	9232.2	9064.4	8849.5	9061.3	8683.7	9120.8	9399	9263.2	8997	9044.1	9131.7	8969.3	9186.1	9303.7	9366.5	8921.5	8864	9099.2	9068.6	9185.9	9211.2	8732.8	9103.7	8660.1	8572.5	8851.8	9084.7	8813	8612.4	8559.9	8714.3	9331.9	8380.4	8965
N_001	100003	sinigrin	C08427	Sinigrin; 2-Propenyl glucosinolate					7323.6			6.4	8526.1	51.6	1652.5	192.8	1	666.7			4.5	14172.2	2511.5	0.9		1465.3	537.6	8791.5		4.6		3.8		3.5	1273.8	0.6	1.6	1.3	1097.2	32.4			11.7	2186.4	6.8			956
N_001	100004	3-Methylsulfinyl-n-propyl-glucosinolate	C08411	Glucoiberin; 3-Methylsulfinylpropyl glucosinolate					3342.3	34202.9	239.9	383.2	1863.9	4.8		0.8	83.4	4.8	992.9	4	122.3	2386.5	5790.3		2229.2	152.3	510.2	12004.4	12083.9	283.1	905.2	21.1	1625.4	111.4	10.2	94.8	22	26.3	9661.2	1631.3	1621.7	10924.4	1658	17679.8	1604.4	33831.6	13856.5	1.6	26766.3
N_001	100005	4-Methylsulfinyl-n-butyl-glucosinolate	C08419	Glucoraphanin; 4-Methylsulfinylbutyl glucosinolate					0.9	315.5			2.2				4615.1	1031.5				42.4		2072.7	203.6			211.4	98.9	5569.1	3.4	5481.4	805.3		1123.6	1750.2	11024.2	11094.8		11.7	1.1	89	92.6			132.5		2029.1	216.3
N_003	100006	5-Methylsulfinyl-n-pentyl-glucosinolate							2.2	29.9	1306.8	5.2	7.6	179.8	49.2	278.1	440.4	21.3	14	279	13.4		19.7	303	43.3	9.1	1050.4	15.3	25.7	416.4	6.5	858.3	71.4	358.7	84.2	83.5	1491.6	1061.6	20.2	16.8	0.7	14	20	16.8	3.8	15.1	32.9	237.1	65.8
N_003	100007	6-Methylsulfinyl-n-hexyl-glucosinolate							250.4	63.3	896.3	49.6	90.4	464.5	354.7	325.4	496.9	327.8	34.6	406.9	117.8	119.3	100.8	249.9	215	89.5	1296.8	87.1	49.2	403.2	52.5	925.7	131.9	318.4	226.4	218	1022.5	1268.4	77	63.3	88.1	94.7	103.3	52.6	117	37.9	25.4	467.5
N_003	100008	7-Methylsulfinyl-n-heptyl-glucosinolate							1182.6	1547.1	7811.8	828.6	1058.1	5068.5	7246.5	3474.9	4515	5319.1	1117.5	4290.8	826.3	1184.4	1924.2	2065	3609.6	1712.4	9084.8	1483.6	1665.8	4006.4	1102.3	7157.6	1779.8	3078.5	3245.9	2228	6901.1	7401.6	1667.3	1417.4	1582	1963.7	1841.8	1493.5	1132	1385.6	1787.5	5803.9	2015.5
N_003	100009	8-Methylsulfinyl-n-octyl-glucosinolate							30789.6	27295.2	34691.2	22503.8	39394.1	40308.5	49239.9	21787.4	36795.6	27908.7	28538.6	35393	32321.5	24277.8	42319.3	22819	42971.5	35910.1	44885.5	36027.6	31797.6	32594.4	37761.8	38006.5	30370.3	25054.1	28056.4	35771.2	36921.2	43548	26023.1	32039.8	27928.2	31920.2	31963.9	35807.1	24792.1	24920.7	39153.4	46265.1	29079.4
N_003	100010	3-Methylthio-n-propyl-glucosinolate							18169.8	61101.1	229.1	11094.1	37726.4	32	69.9	162.1	320.8	99.3	10066.4	330.9	3453.4	20199.5	29596.8	42.1	7777.6	3053.1	980.6	31730.1	37292.8	6183.9	14915.6	181.4	4558.2	598.9	286.1	3163.6	129.9	92.8	35116.6	35655.5	17669.5	44706.5	10237.3	42696.3	13724.7	54805.7	31712.1	109.1	47420.3
N_003	100011	4-Methylthio-n-butyl-glucosinolate	C08409	Glucoerucin; 4-Methylthiobutyl glucosinolate					3741.5	4937.9	179508	4746.2	2402.1	77686.3	72696.6	65776.2	174781	67065.8	6608.4	190484	5667	3197.7	6724.1	128381	3599.4	582	124341	5699	4719	173074	4587.6	160569	47396	157701	67861.9	105141	154942	147660	5624.4	7247.4	5625.5	6027.6	4782.4	6285.2	6182.3	5510.1	4668.1	70675.4	3797.1
N_003	100012	5-Methylthio-n-pentyl-glucosinolate							64.3	110.7	4979.4	111	114.5	3607.7	886.2	2807	3572.5	1341.8	131.8	4481.4	112	81.7	163.7	3923.7	122.2	49.7	2351.4	99.4	83.9	2930.7	108.8	3984.3	475.4	2565.6	1393.3	1051.8	4387.1	3988.8	116.1	141.1	161.9	157.4	137	114.4	113.6	146.1	116	1738.4	227.3
N_001	100013	6-Methylthio-n-hexyl-glucosinolate							746.1	859.2	5874.3	476	893.4	7569.6	6553	6509	5706.7	8947	681.8	7703.6	906.9	697.2	1154.7	4942.9	484.2	666.7	5529.7	735.2	690.7	4171.2	747.7	6610.8	2157.3	3015.4	5185.9	2995.2	4717.1	5321.3	829	867.1	972.4	739.2	949.2	792.7	827.1	962.1	626.7	4206.8	857
N_001	100014	7-Methylthio-n-heptyl-glucosinolate							14357.4	12133	33518.4	10575.5	11995.7	47943.3	46244.3	41015.4	34012.6	57628.7	14114.4	42265.4	14530.3	11196.2	16772.4	29927.3	6953.5	16094.8	35202.8	12342.9	11270.6	22683.9	13920.2	35179.9	18557.4	18564.1	41431	30243.4	25586.8	29149.1	12153.3	18621.2	15566.6	14990.8	13538.9	11319.6	11669.8	11716.5	11351.5	27683.3	16345.7
N_001	100015	8-Methylthio-n-octyl-glucosinolate							90730.4	75794.8	67905.4	88710.3	88799.3	128722	117839	84455.6	90432.3	81815.6	97362.6	90132.7	108971	73712.2	145647	93605.4	37717.3	106834	65026.9	86999.5	70151.3	65553.3	104472	64946.4	70011.2	40381.5	124087	125825	44395.7	54711.8	89953.9	101429	86758.6	76480.5	79843.4	94786.5	77643.6	70077.8	89304.1	70052.3	81720.2
N_001	100016	3-Hydroxy-n-propyl-glucosinolate							3817.4	922.1	370.1	10783.8	1202.1	20.7	391.8	230.4	172.5	161.7	13369.1	392.8	8546.6	3741	2583.7	25.1	11585.1	16453.9	615.6	3850.5	6068.4	963.4	7840.1	685	1848.9	339.7	209.2	73.8	596.6	547.2	2937.5	14678.3	13723.7	5747.3	17204.4	3259	11510.2	1704.1	5301.7	156.9	5534.5
N_001	100017	4-Hydroxy-n-butyl-glucosinolate							28.5	3.1	1893	0.8	11.9	1174	475.6	1316.7	90	507.1	5.2	2024.5	7	11.1	19.2	1566.1	3.7	48.9	2071.8	18.8	2.6	196.2		3295.9	865.3	1843.6	720.4	169	5586.4	4678		2.5	2.9		3.1	0.9	0.7	4.4	1.9	1258.4	1.8
N_001	100018	3-Benzoyloxy-n-propyl-glucosinolate							48586.2	24475.7	16979.2	44921.5	48048.2	1870	5063.4	7389.9	7371.8	5233.4	64562.6	14156.2	79827.6	49555.7	44711.4	1149.9	60780.9	70482.6	14184.8	58356.8	41108.2	21527.3	62765.1	15324.3	45193.8	15729.7	13113.7	3542.9	16875.9	16358.7	73475.6	66520.2	63574.4	60496.3	60309.8	62637.5	68786.8	19421.3	61405.6	12146.8	41164.3
N_001	100019	4-Benzoyloxy-n-butyl-glucosinolate							181.4	24.9	47525.9	13.1	269	19712.3	3682.8	19404.5	1130	7564.6	25	42889.8	32.8	88.6	164.4	53992.2	3	71.1	32630.7	176.1	3.3	2531.7	15.3	35915.1	9194.4	34099.9	20736.1	7907.1	50856.8	51000.1	4.8	29.9	7.6	12.7	19.4	14.3	3.2	9.2	22.4	30760.6	4.8
N_003	100020	Indol-3-ylmethyl-glucosinolate							2481	3983.5	6347.2	1120	2260	1472	2601.8	1960.4	2101.8	1040.4	2007.4	1012.5	1944.9	3273.2	6610	1971	369.7	1215.3	914.1	1509.6	2383.7	495.8	810.2	503.6	1230.8	7184.8	917.1	1529.5	11184	10952.9	2898.8	896.6	1471.9	1196.6	2982.4	4088.8	3433	4130.3	1330.4	565.4	1066.3
N_001	100021	1-Methoxyindole-glucosinolate							7.8	58.3	64.6	31.2				4.4	5.2		8	76.8	28.6	5.9		3.6	21.5	21.7	14.4	25.3	113.2	96.2	14.2	80.5	20.5	38.8	79	128.7	6.8	15.3	114.2	31.1	64.3	11.5	5.3	105	79.9	1.4	21.8	6.3	72.4
N_003	100022	4-Methoxyindole-glucosinolate									25.6			2.3	7.6		4.3		7.2	5.7			18.3		25.4		144				3.2	69.2			19.9		15.5		2.7	4	7.4		6.5			22.1
P_004	100024	L-Leucine, (Cell Culture Reagent, Crystalline)	C00123	L-Leucine; 2-Amino-4-methylvaleric acid; (2S)-alpha-2-Amino-4-methylvaleric acid; (2S)-alpha-Leucine					1510.7	722.3	991.4	896.1	1247.6	310.9	1315.6	574	2395.8	1059.9	2949.9	785.8	646.4	319.6	430.2	399	487.5	886.2	1508.5	1026.9	906	747	1439.5	769.9	531.1	1670	427.9	1190.1	337.2	474.1	776	712.8	603.4	601	473.2	730.4	1057.4	813.8	451.2	701.2	413.3
P_004	100025	L-Isoleucine	C00407	L-Isoleucine; 2-Amino-3-methylvaleric acid					1227	768.4	741.2	794.5	858.4	241.9	695.3	353.6	1733.5	588.3	1818	659.4	589.4	348	312.1	219.7	391.9	665.5	1154.5	843.6	624.5	619.5	814.7	461	18.4	749.6	326.1	1087.5	289.4	199.9	698.6	598.5	603.4	627	293	395.9	806.2	547.8	311.8	490.7	287.9
P_001	100026	S-Methylmethionine										587.8			804.4				126.5		487.2				21.6	375.9	420.4	575.9	25.1				499.3	431.5			516.8		19.3		358.3	22.4	40.4		490.4				44.4
P_003	100027	Methionine sulfoxide							121.2	277.8	335	423.9	172.5	62.6	488.1	203.1	792.5	269.5	616	353.3	308	142.1	110	153.8	182.1	387.1	1161.1	266.3	256.4	267.2	463.2	387.2	308.8	501.9	178.3	597.4	113	109.9	203.5	297.6	178.7	152.4	241.9	312.6	200	273.6	258.4	273.2	224.4
N_001	200001	2i_Kaempferol-3-Glucoside-2"-Rhamnoside,-7-Rhamnoside_Kaempferol-3-O-alpha-L-rhamnopyranosyl(1->2)-beta-D-glucopyranoside-7-O-alpha-L-rhamnopyranoside							15.5	163.9	207.1	235	1.8	294.5	14.7	373.7	66.2	623.1	744.1	135.9	55.3	120	113.7	184.9	53	68.3	129.1	42	61.8	444.4	41.6	75.9	59.7	83.2	19.2	629	119.9	147.2	55.3	69.2	679.5	67.6	613.3	63.1	13.4	197.8	88.5	83.4	95.4
P_001	200005	7i_kaempferol-3-O-rutinoside_Datiscin_Kaempferol-3-O-beta-D-glucoside-7-O-alpha-L-rhamnoside_Kaempferol-3-O-beta-D-galactoside-7-O-alpha-L-rhamnoside_Kaempferol-3-O-b-glucopyranosyl-7-O-a-rhamnopyranoside_kaempferol-7-O-neohesperidoside_Kaempferol-3-Gluco							12628.6	23523.3	16011.9	15427	21034.3	24903.1	5805	9595.2	11493.3	18175.5	9534.5	19915.2	16517.9	16669.5	11961.8	25541.1	10831.3	21859.3	21576.2	20265.8	8756.4	22842.2	12096.7	14031.1	11045.3	13626.5	13407.2	27274.7	15231.1	16982.8	7052.4	14280.4	20582.9	18326.1	16222.4	20708.3	12849.8	17052.3	14726.3	27955.5	19044
P_001	200009	4i_Kaempferol-3-Rhamnoside-7-Rhamnoside_vitexin-2''-O-rhamnoside_Kaempferol-3,7-O-bis-alpha-L-rhamnoside_Kaempferol-3,7-O-di-rhamnopyranoside							10875.4	17262.1	13942.2	14264.5	18487	10338.3	5756.2	9351.8	10430.8	8487.9	13267.4	18155	17952.2	12714.4	9709	15202.7	7774.7	18068.3	14438.7	14535.6	7320.2	9031.3	9588.5	10316.5	7930.5	10807.6	6198.1	22900.8	14260.8	14699.2	6272.4	16271.8	21230.8	15754.8	15321.3	20836.1	11298.8	13823	9512.8	21884.4	13544.1
P_001	200010	2i_Kaempferol-3-O-alpha-L-rhamnoside_Kaempferol-3-Rhamnoside							979.8	788	500	336.1	1496.1	729.3	444	957.1	1882.4	571.1	740.6	301	146.3	10.8	627.7	839.7	835.3	809.1	1959.1	1269.7	372.3	211.8	16	1633.9	215.7	917.4	618.4	589.1	1829.3	1712	8.3	1596.9	1274.8	811.3	241.3	712.8	734.2	380.9	527	245.9	1649
P_002	200011	2i_Ideain chloride_cyanidin-3-glucoside chloride	C08604	Chrysanthemin; Cyanidin 3-O-glucoside; Cyanidin 3-O-beta-D-glucoside					46.5	87.9	214	93.6	36.5	93.7	41.2	449.8	135.4	241.6	525.4	103.6	37.9	69.3	70.6	62.8	49	62.9	126.1	63.5	96.2	89.1	112.8	41.7	40.6	70.1	32.7	125.8	64.8	78.4	70.2	70.4	347.4	15.2	96.1	87.5	95.6	78.3	92.2	152.7	57.6
P_001	200012	2i_Maritimein_luteolin-7-O-glucoside							281.8	44.2	67.6	43.4		125.9	9.5	442.8	20.6	21.5	417.2		56	38.7	24.1	128.2	22.9	134.8	41.7	32.5	26.9	17.6	79.2	3.8	34.4	10		25.3	16.6		24.8	7	67.2	48.2	74.7	8.3	56.7	24.5		126	27.8
N_001	200015	2i_Quercetin-3-Rhamnoside_Quercetin-3-O-alpha-L-rhamnopyranoside	C01750	Quercitrin; Quercetin 3-L-rhamnoside; Quercetin 3-O-alpha-L-rhamnopyranoside					22433.8	15394.3	2996.9	8894.6	9593.5	9600.4	2255.7	9976.3	19141.5	9687.3	14615.7	9303.2	7377.9	10735.9	24155.2	20892.8	10706.4	21570.6	10515.9	24403	16765.3	717.9	5525.9	9696.1	1838.9	5817.8	8004.5	7530.9	9945.9	9351.9	7654.8	22608.7	14780.7	13632.1	1508.2	14534.5	10670.5	11636.8	9945.8	7095	15771.6
P_001	200018	2i_quercetin-3-O-beta-glucopyranoside_Quercetin-3-O-beta-D-galactoside	C10073	Hyperin; Quercetin 3-galactoside					1293.9	345.3	928.1	955	301.9	194.6	24.9	321.4	1334.8	1049.2	248.5	214.4	595.5	239.2	187.3	890.3	289.2	2187.4	1611.7	652.7	771.8	303.5	1083.1	10.9	181	182.7	690.1	344.7	154	167.4	906.3	312.4	434.7	2201.6	623.2	742.4	336.4	305.8	652.2	77.2	989.5
P_003	200021	2i_Sarsapogenine_Smilagenin	C03963	(25S)-5beta-Spirostan-3beta-ol; Sarsasapogenin					2299	2726.1	2436.1	2107.9	2984.8	2786.3	2616	2646.6	2477.5	2498.8	2677.4	2497.6	2337.8	2693.1	2721.5	2694	2415.5	2443.1	2795.6	2648.7	2661.3	2588.1	2462.9	2460.8	2540	2506.4	2669.3	2842.8	2527.9	2665.7	2662.9	2498	2298.1	2600.2	2504.1	2895.8	2634.1	2530	2645.6	2546	2472.2
P_003	200022	βγ-tocopherol	C02483	gamma-Tocopherol					3091	2769.2	3075.8	2817.8	3285.1	3169.1	3339.5	2982.8	2793.2	2870.9	2888.9	3103.7	3154.3	3184.7	3353.1	3130.4	2905.8	3094.2	3269.2	2916.2	2988.2	3062.5	3083.5	3173.5	2986.8	3205.5	3261	3246.5	3192.9	3145.7	2992.5	3215.2	3040.6	3217.8	3289.8	3041.7	2939.3	2752.1	3363.1	2773.9	2807.7
P_002	200026	3i_(+)-Catechin hydrate_(±)-Epicatechin	C09728	(+)-Epicatechin; ent-Epicatechin					1569.3	104.7	223.2	159.8	309.3	365.4	33.6	66.6	226.9	610.3	590.3	110.6	72.4	93.8	75.9	1.1	45	85.9		232.9	365.2	96.9	28.9	41.7		89.1	75.4	168.4	3.5	17.7	151.2	134.9	138.4	6	56.3	69.8	96.8	71	59.3	1205.8	370
P_002	200028	3i_Sodium pantothenate_D-Pantothenic acid hemicalcium salt_Calcium (+)-pantothenate	C00864	Pantothenate; Pantothenic acid; (R)-Pantothenate					643.4	1208.9	185.5	452.3	902.2	300	443.8	255.3	457.5	372	557	348.4	288.6	473.5	1066	212.1	423.7	325	547.3	1181.5	746.2	380.4	482	330.7	345.6	313.9	333.8	9.9	238.9	359.2	682.8	896.5	792.1	1094.3	540	795.6	789.2	874.3	500.4	355.1	748.1
P_003	200032	3i_D-(+)-Gluconic acid delta-lactone_L-Glucono-1,5-lactone_D(-)-Gulono-gamma-lactone	C00198	D-Glucono-1,5-lactone; Gluconic lactone; Gluconic acid lactone; 1,5-Gluconolactone; delta-Gluconolactone; D-Gluconolactone; Gluconolactone					504.1	384.1	645.7	653.9	371.5	725	907.1	457.4	998	510.1	1328.7	276.2	149.5	176.3	491.3	277.2	350.7	270.1	1221.7	532	585.3	751.2	571.3	203.8	375.6	477.1	291.6	505.1	354.9	382.9	633.9	404.5	281.8	508.7	637.3	382.6	700.2	191.6	752.4	545.2	625.4
P_004	200041	Guanosine-5'-monophosphate ±disodium salt hydrate	C00144	GMP; Guanosine 5'-phosphate; Guanosine monophosphate; Guanosine 5'-monophosphate; Guanylic acid					345.4	371.4	296.4	177.5	477.1	62.1	394.8	127.2	163.2	100.9	221.8	228	171.7	126.2	150.2	47.2	140.8	248.9	423.1	177.3	198.9	201.8	183.9	227	294.7	90.9	214.5	182.6	164.2	188.6	96.1	210	146.9	121.6	124.7	207.6	263.2	260.9	292.2	123.8	275
N_001	200042	2i_D-(+)-Cellobiose_Lactulose	C07064	Lactulose					3437.2	2648.7	3287	2448.2	3223.8	3234.7	2827.4	2852	3206.3	3432.1	2543.6	3495.3	2524.3	2806.5	3063.5	3187.5	2760.1	2483.2	3092.5	3340.4	2787.7	2890.5	2509.9	2854.7	2867.7	2506.7	3292.8	2771.5	3039.2	3052.8	3123.9	2298.7	2713.7	2953.3	2548.1	2637.6	2512	2821.4	3006.3	3500.7	2651.3
N_001	200043	6i_Melibiose hydrate_D-(+)-Turanose_Isomaltose_Gentiobiose_MelibiosePalatinose Monohydrate	C05402	Melibiose; 6-O-(alpha-D-Galactopyranosyl)-D-glucopyranose; D-Gal-alpha1->6D-Glucose					14862.9	12375	16233.8	12098.6	14373.2	13848	13525.6	14125.7	14621.6	15708	11138.6	16489.6	12768.4	13425.2	13955.8	13095.4	12435.3	11783.2	14889.4	15834.6	13842.8	13018.5	11262	14193.8	13425.2	12463.6	14638.3	12529.5	14740.9	14575	15336.4	10359.5	12155.9	14196.6	11779.6	12306	12159.5	14514.7	13092.7	16290.9	13215.5
P_002	200046	3i_L-Iditol_D-Sorbitol_D-(-)-Mannitol	C00392	Mannitol; D-Mannitol					189.9	213.2	147.2	69.9	80.1	151.6	120.5	224.7	98.8	74.6	112.3	89.6	65.7	75.3	211.9	129.2	142.3	141.5	116	87.7	318.7	138.8	91.6	106.7	139	201.4	78.9	146.5	208.2	62	183.9	52	153.8	135	57.5	91.8	256.5	125.1	128.7	245.3	165.8
P_001	200047	4i_L(+)-Arginine±HCl_Nalpha-Acetyl-L-ornithine_L-Citrulline	C00062	L-Arginine; (S)-2-Amino-5-guanidinovaleric acid					9052.2	6795	14351.1	32167.3	13022.1	5320.1	24232.1	5832.2	36076.2	12750	11541.5	4653.4	7401.3	5178.8	4545.2	5054.6	5014.4	6493.3	17732.8	8992.5	6484.3	6755.9	6847.8	6995.5	5662.4	10695.3	5194.1	14875.9	5058.8	5353.6	11310.2	7602.2	5055.7	11048.3	6146.3	7350.9	5961.3	9450.1	9730.4	8809.8	7533.9
P_003	200056	3i_Glycolaldehyde dimer,mixture of stereoisomers_D-Erythrose_D(-)-Threose							38837.8	41997.5	39219.6	38509.9	41928.6	42480	39720.6	39028.1	41512.9	43130.6	39933.2	42931.6	41547.9	43239.2	45689.4	40269.2	38345.6	42898.7	43076.1	45368.8	42008.4	42685.2	41484.6	42918	40133.1	39530.7	42348.9	41054.9	41635	44629.3	42564.8	45304.7	40242.9	41572.5	42684	43174.1	45397.3	43089.1	43307	43433.1	43483.9
P_002	200057	2i_L-Alanine_Sarcosine	C00041	L-Alanine; L-2-Aminopropionic acid; L-alpha-Alanine					1922.6	2177.2	3595.7	3240.8	4484.5	2969.9	5683.2	7147	3853	3178.7	6658.9	1825.5	1569.6	3317.2	3195.6	1462.3	2515	5157.8	9585.7	5387.8	6384.7	8737.1	5758.5	1941.5	3197	3897.6	1954.6	4542	2675.9	4934.4	7094.9	3555.5	4343.7	2936	5198.7	4040.1	3441.8	2948.8	9238.3	8185.7	7420.1
P_003	200060	2i_L-Norvaline_L-Valine	C01826	L-Norvaline; L-2-Aminovaleric acid; L-2-Aminopentanoic acid; (S)-2-Aminopentanoic acid					71100.9	47824.2	53670.1	38403.8	56855.9	25913.8	61861.2	38347.7	127050	51289.6	63859	41443.5	28094.9	27036.5	20729.6	23914.3	14881.8	21941.9	57239.3	44401.5	36197	35111.5	38688.4	26292.9	34457.3	61489.5	33964.3	86317.9	22311.7	29011.3	48154.9	24073	20441.6	29705.4	16182.6	40020.7	33101.9	39408.6	28305	47789.7	26820.5
P_002	200061	3i_L-Threonine_α-Methyl-DL-serine_L-Homoserine	C00188	L-Threonine; 2-Amino-3-hydroxybutyric acid					3052.9	2063.7	2815	4167.9	3170.9	1347.1	4153.1	1907	3742	3181.2	7709.1	2134	2035.6	1606.9	1354.3	1516.3	1340.8	2955.3	5752.9	2961.5	2753.7	2357.2	2442.9	2671.4	2309.8	2933	2364.8	3799.6	1923.6	2150.3	2421.7	2905.3	2006.9	1883.7	2277.4	2078.7	2785.8	3299.6	2352.6	2194.8	1692.2
P_002	200063	3i_L-2-Aminobutyric acid_N,N-Dimethylglycine hydrochloride_N-Methyl-DL-Alanine	C01026	N,N-Dimethylglycine; Dimethylglycine					2357.5	1072.3	1128.9	1838.9	1111.1	927.2	3702.6	1058	1988.2	1450.5	1899.5	914.3	1152.4	1818.8	1269.6	1084.1	1218.9	1450.7	2314.1	1692.7	1885.9	1640	2257.9	1164.7	1164.9	1453.4	978.2	2531.8	775.2	1254	1211.4	1364.6	1785.7	1756.7	2024.2	1286.2	2561.2	1473.8	1673.3	2184.4	1120.4
P_001	200067	2i_Indole-3-carboxyaldehyde_Indole-3-aldehyde	C08493	Indole-3-carboxaldehyde; Indole-3-carbaldehyde					104.1	447.9	365.5	108.4	91.6	84.8	152.9	123.7	205	88.4	278.5	117	134.1	116.2	564	242.1	58.8	191.9	279.3	98.3	132.4	13.8	104.4	143.6	174.1	776	154.9	91.3	439.3	498.4	182.2	124	236.2	102.9	385.2	242.6	495.3	208.9	55.7	68.1	154.3
N_001	200068	DL-(±)-Malic acid	C00497	(R)-Malate; D-Malate; D-Malic acid					1957.7	1583.4	1578.6	824.8	1712.8	702.3	1798.8	2329.4	2231.7	3063.7	1777.8	1785.6	1508.3	1134.7	957	2159.3	416.2	1149.5	917.1	1359.8	1433.3	1853.9	1712	2567.4	2358.6	4041.9	1491.2	4028.8	999.5	1111.3	916.9	600.3	1175.7	762.9	1161.8	1692.5	1461.9	1320.3	1046.1	1971.9	516.1
P_003	200073	DL-2-Aminoadipic Acid	C00956	L-2-Aminoadipate; L-alpha-Aminoadipate; L-alpha-Aminoadipic acid; L-2-Aminoadipic acid; L-2-Aminohexanedioate					1561	1396.6	1100.3	1409.4	1318.9	699.7	1483.5	1164.8	3171.8	1442.9	1411.5	1412.3	1582.4	1544.8	880.3	972	569.8	1202.3	1166.4	1994.4	1318.8	1122.4	1054.9	844.7	1555.6	1605.2	720.9	1468	1098.7	1457.6	978.9	995.3	1321.8	877.1	974.1	1006.6	1950	1225.8	1625.5	1469	1753.5
P_001	200082	L-Lysine ±HCl	C00047	L-Lysine; Lysine acid; 2,6-Diaminohexanoic acid					3896.5	2582	3230.9	11754.2	5380.8	2888.5	10681.4	3584.2	6436.2	3343.1	11458.8	2961.5	3450.9	1878.1	1870	2120.1	1623.3	2203.7	5378.1	2885	4431.6	2707.4	3636.7	3851.1	2540.8	5190.4	2397.3	8786.7	2151.4	2933.1	2897.9	3339.6	2079	3231.3	2202.3	3863.7	3248	4246.1	3179.5	3725.7	2750.8
P_004	200084	2i_Nicotinic Acid_Isonicotinic acid	C00253	Nicotinate; Nicotinic acid; Niacin; 3-Pyridinecarboxylic acid					5742.9	3506.9	4219.4	3965.8	4665.3	7378.4	9661.7	9087.5	6741.7	5553.1	2596.3	7209	4165.2	3935.7	4636	5764.4	3493.1	3112.7	4181	5811.6	3598.3	5962.2	6992.3	4726	5284.7	6923.5	3584	8191.3	6632.4	8269.1	4011.4	4032.5	4122	3121.5	6632.7	3586.1	5980.9	5014.1	3303.4	4474.7	3049.9
P_004	200085	2i_L-Norleucine_D-Alloisoleucine	C01933	L-Norleucine; L-Aminohexanoic acid; L-Aminohexanoate; L-2-Aminohexanoic acid; L-2-Aminohexanoate; (S)-2-Aminohexanoic acid					95924.6	42671.2	55394.1	53694.3	73879	16328.4	59290.8	29088.7	130605	50485.8	149874	50653.7	39892.1	26170.3	23704.3	18908.5	24790.8	52502.9	74117.5	65505.1	48273.5	42301.1	66990.3	36402.8	28767.7	78226.7	27218	77523.8	19916.6	24234.5	53378.3	46284.5	37326.7	39167.1	25748.4	34341	69596.7	43560	31366.2	37816.7	23933.9
P_001	200086	2i_Quercitrin_Quercetin-7-O-rhamnoside							113636	76272.9	27350.9	49674.8	56108.3	71970.3	20093.9	78025.1	102356	86708.4	71006.8	71562.6	39975.1	67058.6	120596	125914	57875.1	109083	76115.9	112215	73951.3	6487.8	37347.4	65769.8	14985.9	43192	65174.1	49207.6	73215.1	79818.9	46028.2	105735	80878	78611.5	11092.2	70552.1	64321.1	62802.5	55737.6	61070	87334.1
P_001	200087	2i_Rutin _Quercetin-3-O-b-glucopyranosyl-7-O-a-rhamnopyranoside	C05625	Rutin; 3-[[6-O-(6-Deoxy-alpha-L-mannopyranosyl)-beta-D-glucopyranosyl]oxy]-2-(3,4-dihydroxyphenyl)-5,7-dihydroxy-4H-1-benzopyran-4-one; Quercetin 3-rutinoside; Rutoside; Phytomelin					17205.5	40045.7	23243.4	56014.3	31590.6	39974.3	23111.6	41726.2	32933.8	35887.1	45705.4	52743.5	38868.9	33239.5	75192.4	37546.7	60017.2	54621.1	54894.3	35710.9	64053.5	30775.2	26539	30600.9	58620.1	44093.4	23625.8	25712.7	43788.8	47247.7	60456.6	38956.3	37172.1	54730.7	20514.6	37428.3	36472	27668.1	27670.2	27400.1	52285.4
N_001	200088	2i_(2R)_(2S)-2-Hydroxybut-3-enylglucosinolate	C08425	Progoitrin; 2(R)-2-Hydroxy-3-butenyl glucosinolate; Glucorapiferin					0.1	1.7	33.3	2.9	1.6	6075.5	7403.6	3483.7	10.6	6118.4		23		20	0.8	9.8	3.2	3.4	4074.3	15	2	13.5	0.7	39.6	9.7	29.2	4408.8	1.6	62		2	2.8	2.5	0.6	1.2	2.6	2.9	1.8		7989.1
N_001	200089	2i_D-(+)-Melezitose monohydrate_1-Kestose	C03661	1F-beta-D-Fructosylsucrose; beta-D-Fructofuranosyl-(2->1)-beta-D-fructofuranosyl alpha-D-glucopyranoside					666.4	2805.1	655.7	372.5	4682.7	1068.4	2252.2	1310.3	1063.4	846.8	350.1	557.1	863.1	376.3	1123	1076.1	339.4	539.1	1391	799.4	541.7	1272.3	419.6	691.9	1100.6	1711.5	691.5	1558.6	719.9	880.8	1110.1	762.9	346.3	546.5	448.9	3269.2	597.7	1869.6	910.3	980.9	879.1
A lowercase i in a name indicates the presence of multiple isomers that could not be separated under the MRM conditions in this study.
Under "peak area", blank cells mean no peak detected.
[truncated: 194 more columns]
