# Supplementary material for: A metabolome genome-wide association study implicates histidine N-pi-methyltransferase as a key enzyme in N-methylhistidine biosynthesis in Arabidopsis thaliana
Source: Front Plant Sci. 2023 Jun 8;14:1201129. doi: 10.3389/fpls.2023.1201129 (PMC10285387; doi:10.3389/fpls.2023.1201129)
Supplement: Supplementary file 11 [file Table_10.xlsx]

## Sheet: Supplementary_Table_10
Supplementary Table 10. mGWAS results
GWAS	Metabolite_names	SNP	CHR	POS	P.value	FDR	MAF	ANNT	Gene annotation
Chem100022_111	4-Methoxyindole-glucosinolate	1:7601:C:T	1	7601	1.48e-19	9.02e-16	0.00787402	Mis-Sense SNP: AT1G01020.1 GCC>ACC; A|Ala 403 T|Thr	AT1G01020.1 | Symbols: ARV1 | Arv1-like protein | chr1:6915-8666 REVERSE LENGTH=245
Chem100022_112	4-Methoxyindole-glucosinolate	1:7601:C:T	1	7601	8.84e-23	5.73e-19	0.00775194	Mis-Sense SNP: AT1G01020.1 GCC>ACC; A|Ala 403 T|Thr	AT1G01020.1 | Symbols: ARV1 | Arv1-like protein | chr1:6915-8666 REVERSE LENGTH=245
Chem100022_111	4-Methoxyindole-glucosinolate	1:8617:G:A	1	8617	5.39e-08	0.000128233	0.015748	Mis-Sense SNP: AT1G01020.1 TCA>TTA; S|Ser 50 L|Leu	AT1G01020.1 | Symbols: ARV1 | Arv1-like protein | chr1:6915-8666 REVERSE LENGTH=245
Chem100022_111	4-Methoxyindole-glucosinolate	1:10449:A:T	1	10449	1.48e-19	9.02e-16	0.00787402	intergenic INDEL|SNP
Chem100022_112	4-Methoxyindole-glucosinolate	1:10449:A:T	1	10449	8.84e-23	5.73e-19	0.00775194	intergenic INDEL|SNP
Chem373_112	Xanthine	5:11212:G:T	5	11212	1.85e-08	0.000466389	0.0326087	Mis-Sense SNP: AT5G01030.1 GGT>GTT; G|Gly 575 V|Val	AT5G01030.2 | Symbols: | Protein of unknown function (DUF3527) | chr5:10638-13003 FORWARD LENGTH=744
Chem100022_111	4-Methoxyindole-glucosinolate	1:11696:C:A	1	11696	1.48e-19	9.02e-16	0.00787402	AT1G01030.1 3-UTR INDEL|SNP	AT1G01030.1 | Symbols: NGA3 | AP2/B3-like transcriptional factor family protein | chr1:11864-12940 REVERSE LENGTH=358
Chem100022_112	4-Methoxyindole-glucosinolate	1:11696:C:A	1	11696	8.84e-23	5.73e-19	0.00775194	AT1G01030.1 3-UTR INDEL|SNP	AT1G01030.1 | Symbols: NGA3 | AP2/B3-like transcriptional factor family protein | chr1:11864-12940 REVERSE LENGTH=358
Chem100022_112	4-Methoxyindole-glucosinolate	1:12659:A:C	1	12659	2.91e-08	5.2e-05	0.0155039	Same-Sense SNP: AT1G01030.1 CTT>CTG; L|Leu 282	AT1G01030.1 | Symbols: NGA3 | AP2/B3-like transcriptional factor family protein | chr1:11864-12940 REVERSE LENGTH=358
Chem100017_114	4-Hydroxy-n-butyl-glucosinolate	5:14616:G:A	5	14616	1.94e-07	0.0138614	0.0795455	Same-Sense SNP: AT5G01040.1 ATC>ATT; I|Ile 657	AT5G01040.1 | Symbols: LAC8 | laccase 8 | chr5:13394-16142 REVERSE LENGTH=584
Chem100022_111	4-Methoxyindole-glucosinolate	1:23838:A:T	1	23838	1.48e-19	9.02e-16	0.00787402	Mis-Sense SNP: AT1G01040.1 AAG>ATG; K|Lys 320 M|Met	AT1G01040.1 | Symbols: DCL1, CAF, SUS1, SIN1, ASU1, EMB76, EMB60, ATDCL1 | dicer-like 1 | chr1:23519-31079 FORWARD LENGTH=1909
Chem100022_112	4-Methoxyindole-glucosinolate	1:23838:A:T	1	23838	8.84e-23	5.73e-19	0.00775194	Mis-Sense SNP: AT1G01040.1 AAG>ATG; K|Lys 320 M|Met	AT1G01040.1 | Symbols: DCL1, CAF, SUS1, SIN1, ASU1, EMB76, EMB60, ATDCL1 | dicer-like 1 | chr1:23519-31079 FORWARD LENGTH=1909
Chem1070_112	But-3-enylglucosinolate	4:25766:C:T	4	25766	5.21e-12	8.44e-09	0.010582	AT4G00060.1 intronic SNP	AT4G00060.1 | Symbols: MEE44 | Nucleotidyltransferase family protein | chr4:21437-27996 FORWARD LENGTH=1481
Chem1070_114	But-3-enylglucosinolate	4:25766:C:T	4	25766	4.32e-11	3.78e-08	0.010989	AT4G00060.1 intronic SNP	AT4G00060.1 | Symbols: MEE44 | Nucleotidyltransferase family protein | chr4:21437-27996 FORWARD LENGTH=1481
Chem1070_115	But-3-enylglucosinolate	4:25766:C:T	4	25766	1.88e-08	1.98e-05	0.0112994	AT4G00060.1 intronic SNP	AT4G00060.1 | Symbols: MEE44 | Nucleotidyltransferase family protein | chr4:21437-27996 FORWARD LENGTH=1481
Chem100022_111	4-Methoxyindole-glucosinolate	1:26288:A:T	1	26288	2.5e-08	7.01e-05	0.015748	AT1G01040.1 intronic SNP	AT1G01040.1 | Symbols: DCL1, CAF, SUS1, SIN1, ASU1, EMB76, EMB60, ATDCL1 | dicer-like 1 | chr1:23519-31079 FORWARD LENGTH=1909
Chem100022_112	4-Methoxyindole-glucosinolate	1:26288:A:T	1	26288	7.19e-09	1.44e-05	0.0155039	AT1G01040.1 intronic SNP	AT1G01040.1 | Symbols: DCL1, CAF, SUS1, SIN1, ASU1, EMB76, EMB60, ATDCL1 | dicer-like 1 | chr1:23519-31079 FORWARD LENGTH=1909
Chem100022_111	4-Methoxyindole-glucosinolate	1:30529:G:A	1	30529	1.48e-19	9.02e-16	0.00787402	Same-Sense SNP: AT1G01040.1 AGG>AGA; R|Arg 5265	AT1G01040.1 | Symbols: DCL1, CAF, SUS1, SIN1, ASU1, EMB76, EMB60, ATDCL1 | dicer-like 1 | chr1:23519-31079 FORWARD LENGTH=1909
Chem100022_112	4-Methoxyindole-glucosinolate	1:30529:G:A	1	30529	8.84e-23	5.73e-19	0.00775194	Same-Sense SNP: AT1G01040.1 AGG>AGA; R|Arg 5265	AT1G01040.1 | Symbols: DCL1, CAF, SUS1, SIN1, ASU1, EMB76, EMB60, ATDCL1 | dicer-like 1 | chr1:23519-31079 FORWARD LENGTH=1909
Chem100022_111	4-Methoxyindole-glucosinolate	1:30683:A:T	1	30683	1.48e-19	9.02e-16	0.00787402	Mis-Sense SNP: AT1G01040.1 ATC>TTC; I|Ile 5419 F|Phe	AT1G01040.1 | Symbols: DCL1, CAF, SUS1, SIN1, ASU1, EMB76, EMB60, ATDCL1 | dicer-like 1 | chr1:23519-31079 FORWARD LENGTH=1909
Chem100022_112	4-Methoxyindole-glucosinolate	1:30683:A:T	1	30683	8.84e-23	5.73e-19	0.00775194	Mis-Sense SNP: AT1G01040.1 ATC>TTC; I|Ile 5419 F|Phe	AT1G01040.1 | Symbols: DCL1, CAF, SUS1, SIN1, ASU1, EMB76, EMB60, ATDCL1 | dicer-like 1 | chr1:23519-31079 FORWARD LENGTH=1909
Chem100022_111	4-Methoxyindole-glucosinolate	1:31926:G:A	1	31926	1.48e-19	9.02e-16	0.00787402	AT1G01050.1 intronic SNP	AT1G01050.1 | Symbols: AtPPa1, PPa1 | pyrophosphorylase 1 | chr1:31382-32670 REVERSE LENGTH=212
Chem100022_112	4-Methoxyindole-glucosinolate	1:31926:G:A	1	31926	4.96e-08	8.63e-05	0.0155039	AT1G01050.1 intronic SNP	AT1G01050.1 | Symbols: AtPPa1, PPa1 | pyrophosphorylase 1 | chr1:31382-32670 REVERSE LENGTH=212
Chem373_113	Xanthine	5:33581:A:G	5	33581	7.26e-08	0.00129383	0.0164835	Mis-Sense SNP: AT5G01090.1 CAC>CGC; H|His 527 R|Arg	AT5G01090.1 | Symbols: | Concanavalin A-like lectin family protein | chr5:33055-34116 FORWARD LENGTH=353
Chem100022_111	4-Methoxyindole-glucosinolate	1:34125:G:A	1	34125	1.48e-19	9.02e-16	0.00787402	Mis-Sense SNP: AT1G01060.1 ACG>ATG; T|Thr 1805 M|Met	AT1G01060.3 | Symbols: LHY, LHY1 | Homeodomain-like superfamily protein | chr1:33992-37061 REVERSE LENGTH=645
Chem100022_112	4-Methoxyindole-glucosinolate	1:34125:G:A	1	34125	8.84e-23	5.73e-19	0.00775194	Mis-Sense SNP: AT1G01060.1 ACG>ATG; T|Thr 1805 M|Met	AT1G01060.3 | Symbols: LHY, LHY1 | Homeodomain-like superfamily protein | chr1:33992-37061 REVERSE LENGTH=645
Chem1097_115	DL-Pipecolinic acid	5:48704:C:G	5	48704	4.43e-08	0.000394978	0.00520833	Mis-Sense SNP: AT5G01130.1 TCC>TGC; S|Ser 962 C|Cys	AT5G01130.1 | Symbols: | Protein of unknown function (DUF674) | chr5:47642-49174 FORWARD LENGTH=452
Chem100022_111	4-Methoxyindole-glucosinolate	1:51878:A:C	1	51878	1.48e-19	9.02e-16	0.00787402	intergenic INDEL|SNP
Chem100022_112	4-Methoxyindole-glucosinolate	1:51878:A:C	1	51878	8.84e-23	5.73e-19	0.00775194	intergenic INDEL|SNP
Chem100001_111	Lidocain	5:53131:C:T	5	53131	2.74e-08	0.000532179	0.0049505	Non-Sense SNP: AT5G01150.1 CAA>TAA; Q|Gln 1060 *|Stp	AT5G01150.1 | Symbols: | Protein of unknown function (DUF674) | chr5:51988-53649 FORWARD LENGTH=501
Chem100016_111	3-Hydroxy-n-propyl-glucosinolate	3:56040:A:G	3	56040	1.2e-08	0.000513992	0.129353	Mis-Sense SNP: AT3G01160.1 ATT>ACT; I|Ile 1028 T|Thr	AT3G01160.1 | Symbols: | FUNCTIONS IN: molecular function unknown; INVOLVED IN: biological process unknown; LOCATED IN: cytosol, nucleus; EXPRESSED IN: 22 plant structures; EXPRESSED DURING: 13 growth stages; CONTAINS InterPro DOMAIN/s: NUC153 (InterPro:IPR012580); Has 36638 Blast hits to 21323 proteins in 1057 species: Archae - 109; Bacteria - 2369; Metazoa - 13796; Fungi - 4858; Plants - 1657; …
Chem100022_111	4-Methoxyindole-glucosinolate	1:61122:A:T	1	61122	1.09e-07	0.000242323	0.0393701	intergenic INDEL|SNP
Chem100022_112	4-Methoxyindole-glucosinolate	1:61122:A:T	1	61122	2.91e-13	1.64e-09	0.0310078	intergenic INDEL|SNP
Chem100022_111	4-Methoxyindole-glucosinolate	1:62935:C:G	1	62935	1.95e-07	0.000358713	0.015748	AT1G01130.1 intronic SNP	AT1G01130.1 | Symbols: | CONTAINS InterPro DOMAIN/s: CBL-interacting protein kinase (InterPro:IPR020660), Calcium/calmodulin-dependent protein kinase-like (InterPro:IPR020636); BEST Arabidopsis thaliana protein match is: unknown protein (TAIR:AT5G47170.1); Has 176 Blast hits to 176 proteins in 20 species: Archae - 0; Bacteria - 0; Metazoa - 0; Fungi - 0; Plants - 176; Viruses - 0; Other Eukaryote…
Chem1070_113	But-3-enylglucosinolate	1:62935:C:G	1	62935	2.06e-08	4.74e-05	0.0315789	AT1G01130.1 intronic SNP	AT1G01130.1 | Symbols: | CONTAINS InterPro DOMAIN/s: CBL-interacting protein kinase (InterPro:IPR020660), Calcium/calmodulin-dependent protein kinase-like (InterPro:IPR020636); BEST Arabidopsis thaliana protein match is: unknown protein (TAIR:AT5G47170.1); Has 176 Blast hits to 176 proteins in 20 species: Archae - 0; Bacteria - 0; Metazoa - 0; Fungi - 0; Plants - 176; Viruses - 0; Other Eukaryote…
Chem100016_112	3-Hydroxy-n-propyl-glucosinolate	3:65810:A:C	3	65810	1.8e-08	0.00096448	0.0693069	AT3G01180.1 5-UTR INDEL|SNP	AT3G01180.1 | Symbols: AtSS2, SS2 | starch synthase 2 | chr3:62456-65678 REVERSE LENGTH=792
Chem100022_111	4-Methoxyindole-glucosinolate	1:72138:T:A	1	72138	1.48e-19	9.02e-16	0.00787402	AT1G01150.1 5-UTR INDEL|SNP	AT1G01150.1 | Symbols: | Homeodomain-like protein with RING/FYVE/PHD-type zinc finger domain | chr1:70115-71998 REVERSE LENGTH=345
Chem100022_112	4-Methoxyindole-glucosinolate	1:72138:T:A	1	72138	6.99e-09	1.42e-05	0.0155039	AT1G01150.1 5-UTR INDEL|SNP	AT1G01150.1 | Symbols: | Homeodomain-like protein with RING/FYVE/PHD-type zinc finger domain | chr1:70115-71998 REVERSE LENGTH=345
Chem100022_111	4-Methoxyindole-glucosinolate	1:72924:G:A	1	72924	1.48e-19	9.02e-16	0.00787402	AT1G01160.1 intronic SNP	AT1G01160.1 | Symbols: GIF2 | GRF1-interacting factor 2 | chr1:72583-73883 FORWARD LENGTH=195
Chem100022_112	4-Methoxyindole-glucosinolate	1:72924:G:A	1	72924	8.84e-23	5.73e-19	0.00775194	AT1G01160.1 intronic SNP	AT1G01160.1 | Symbols: GIF2 | GRF1-interacting factor 2 | chr1:72583-73883 FORWARD LENGTH=195
Chem1070_113	But-3-enylglucosinolate	1:73467:G:T	1	73467	1.22e-07	0.000166746	0.0789474	AT1G01160.1 intronic SNP	AT1G01160.1 | Symbols: GIF2 | GRF1-interacting factor 2 | chr1:72583-73883 FORWARD LENGTH=195
Chem100022_111	4-Methoxyindole-glucosinolate	1:74707:C:T	1	74707	1.48e-19	9.02e-16	0.00787402	AT1G01170.1 5-UTR INDEL|SNP	AT1G01170.2 | Symbols: | Protein of unknown function (DUF1138) | chr1:74105-74443 REVERSE LENGTH=83
Chem100022_112	4-Methoxyindole-glucosinolate	1:74707:C:T	1	74707	8.84e-23	5.73e-19	0.00775194	AT1G01170.1 5-UTR INDEL|SNP	AT1G01170.2 | Symbols: | Protein of unknown function (DUF1138) | chr1:74105-74443 REVERSE LENGTH=83
Chem200060_111	2i_L-Norvaline_L-Valine	5:75400:G:C	5	75400	1.57e-08	0.00335823	0.0247525	intergenic INDEL|SNP
Chem1079_114	Gluconasturtiin	5:75734:G:A	5	75734	7.94e-09	0.000242556	0.0691489	intergenic INDEL|SNP
Chem100022_111	4-Methoxyindole-glucosinolate	1:85860:G:C	1	85860	1.48e-19	9.02e-16	0.00787402	intergenic INDEL|SNP
Chem200010_112	2i_Kaempferol-3-O-alpha-L-rhamnoside_Kaempferol-3-Rhamnoside	1:87985:C:T	1	87985	3.76e-11	1.52e-07	0.00990099	Mis-Sense SNP: AT1G01200.1 TGT>TAT; C|Cys 161 Y|Tyr	AT1G01200.1 | Symbols: ATRABA3, ATRAB-A3, RABA3 | RAB GTPase homolog A3 | chr1:86715-88145 REVERSE LENGTH=237
Chem100022_111	4-Methoxyindole-glucosinolate	1:93562:T:G	1	93562	8.36e-08	0.000194459	0.023622	Mis-Sense SNP: AT1G01220.1 TTC>TGC; F|Phe 1337 C|Cys	AT1G01220.1 | Symbols: FKGP, AtFKGP | L-fucokinase/GDP-L-fucose pyrophosphorylase | chr1:91750-95552 FORWARD LENGTH=1055
Chem100022_111	4-Methoxyindole-glucosinolate	1:93740:C:T	1	93740	1.48e-19	9.02e-16	0.00787402	Same-Sense SNP: AT1G01220.1 AGC>AGT; S|Ser 1515	AT1G01220.1 | Symbols: FKGP, AtFKGP | L-fucokinase/GDP-L-fucose pyrophosphorylase | chr1:91750-95552 FORWARD LENGTH=1055
Chem100022_112	4-Methoxyindole-glucosinolate	1:93740:C:T	1	93740	8.84e-23	5.73e-19	0.00775194	Same-Sense SNP: AT1G01220.1 AGC>AGT; S|Ser 1515	AT1G01220.1 | Symbols: FKGP, AtFKGP | L-fucokinase/GDP-L-fucose pyrophosphorylase | chr1:91750-95552 FORWARD LENGTH=1055
Chem100022_111	4-Methoxyindole-glucosinolate	1:95018:C:G	1	95018	1.48e-19	9.02e-16	0.00787402	Same-Sense SNP: AT1G01220.1 GCC>GCG; A|Ala 2718	AT1G01220.1 | Symbols: FKGP, AtFKGP | L-fucokinase/GDP-L-fucose pyrophosphorylase | chr1:91750-95552 FORWARD LENGTH=1055
Chem100022_112	4-Methoxyindole-glucosinolate	1:95018:C:G	1	95018	8.84e-23	5.73e-19	0.00775194	Same-Sense SNP: AT1G01220.1 GCC>GCG; A|Ala 2718	AT1G01220.1 | Symbols: FKGP, AtFKGP | L-fucokinase/GDP-L-fucose pyrophosphorylase | chr1:91750-95552 FORWARD LENGTH=1055
Chem100022_111	4-Methoxyindole-glucosinolate	1:96726:C:T	1	96726	1.48e-19	9.02e-16	0.00787402	Same-Sense SNP: AT1G01225.1 TTC>TTT; F|Phe 267	AT1G01225.1 | Symbols: | NC domain-containing protein-related | chr1:96064-97242 FORWARD LENGTH=260
Chem100022_112	4-Methoxyindole-glucosinolate	1:96726:C:T	1	96726	8.84e-23	5.73e-19	0.00775194	Same-Sense SNP: AT1G01225.1 TTC>TTT; F|Phe 267	AT1G01225.1 | Symbols: | NC domain-containing protein-related | chr1:96064-97242 FORWARD LENGTH=260
Chem200010_114	2i_Kaempferol-3-O-alpha-L-rhamnoside_Kaempferol-3-Rhamnoside	5:105299:C:G	5	105299	1.92e-07	0.000280994	0.0208333	intergenic INDEL|SNP
Chem200032_116	3i_D-(+)-Gluconic acid delta-lactone_L-Glucono-1,5-lactone_D(-)-Gulono-gamma-lactone	2:105665:C:T	2	105665	3.54e-12	7.58e-07	0.0418848	Same-Sense SNP: AT2G01175.1 GTG>GTA; V|Val 96	AT1G28140.1 | Symbols: | unknown protein; FUNCTIONS IN: molecular function unknown; INVOLVED IN: biological process unknown; LOCATED IN: chloroplast; EXPRESSED IN: 22 plant structures; EXPRESSED DURING: 13 growth stages; CONTAINS InterPro DOMAIN/s: Protein of unknown function DUF2301, transmembrane (InterPro:IPR019275); Has 140 Blast hits to 140 proteins in 72 species: Archae - 0; Bacteria - 86; …
Chem200010_114	2i_Kaempferol-3-O-alpha-L-rhamnoside_Kaempferol-3-Rhamnoside	5:106894:G:C	5	106894	1.92e-07	0.000280994	0.0208333	AT5G01260.1 3-UTR INDEL|SNP	AT5G01260.1 | Symbols: | Carbohydrate-binding-like fold | chr5:105367-106488 FORWARD LENGTH=306
Chem1070_114	But-3-enylglucosinolate	4:128422:C:A	4	128422	1.26e-09	7.98e-07	0.0274725	AT4G00300.1 intronic SNP	AT4G00300.2 | Symbols: | fringe-related protein | chr4:128690-130126 FORWARD LENGTH=478
Chem100022_111	4-Methoxyindole-glucosinolate	1:132898:G:A	1	132898	4.83e-08	0.000119021	0.0393701	Same-Sense SNP: AT1G01340.1 CTC>CTT; L|Leu 1716	AT1G01340.1 | Symbols: ATCNGC10, CNGC10, ACBK1 | cyclic nucleotide gated channel 10 | chr1:132414-135118 REVERSE LENGTH=706
Chem100022_112	4-Methoxyindole-glucosinolate	1:132898:G:A	1	132898	1.79e-13	1.03e-09	0.0310078	Same-Sense SNP: AT1G01340.1 CTC>CTT; L|Leu 1716	AT1G01340.1 | Symbols: ATCNGC10, CNGC10, ACBK1 | cyclic nucleotide gated channel 10 | chr1:132414-135118 REVERSE LENGTH=706
Chem100022_113	4-Methoxyindole-glucosinolate	1:132898:G:A	1	132898	3.27e-09	8.74e-05	0.047619	Same-Sense SNP: AT1G01340.1 CTC>CTT; L|Leu 1716	AT1G01340.1 | Symbols: ATCNGC10, CNGC10, ACBK1 | cyclic nucleotide gated channel 10 | chr1:132414-135118 REVERSE LENGTH=706
Chem100022_114	4-Methoxyindole-glucosinolate	1:132898:G:A	1	132898	1.71e-16	9.16e-12	0.0176991	Same-Sense SNP: AT1G01340.1 CTC>CTT; L|Leu 1716	AT1G01340.1 | Symbols: ATCNGC10, CNGC10, ACBK1 | cyclic nucleotide gated channel 10 | chr1:132414-135118 REVERSE LENGTH=706
Chem900_112	N-acetyl-DL-serine	1:132898:G:A	1	132898	4.23e-08	0.0030133	0.0406091	Same-Sense SNP: AT1G01340.1 CTC>CTT; L|Leu 1716	AT1G01340.1 | Symbols: ATCNGC10, CNGC10, ACBK1 | cyclic nucleotide gated channel 10 | chr1:132414-135118 REVERSE LENGTH=706
Chem900_116	N-acetyl-DL-serine	4:142943:C:T	4	142943	1.76e-07	0.00114236	0.0271739	Same-Sense SNP: AT4G00330.1 CAG>CAA; Q|Gln 1080	AT4G00330.1 | Symbols: CRCK2 | calmodulin-binding receptor-like cytoplasmic kinase 2 | chr4:142787-144427 REVERSE LENGTH=411
Chem1026_113	Trigonelline hydrochloride	4:143569:A:G	4	143569	1.71e-10	7.3e-06	0.0052356	AT4G00330.1 intronic SNP	AT4G00330.1 | Symbols: CRCK2 | calmodulin-binding receptor-like cytoplasmic kinase 2 | chr4:142787-144427 REVERSE LENGTH=411
Chem1064_111	1-Isothiocyanato-8-(methylsulfinyl)-octane	4:143569:A:G	4	143569	8.38e-97	8.96e-92	0.00571429	AT4G00330.1 intronic SNP	AT4G00330.1 | Symbols: CRCK2 | calmodulin-binding receptor-like cytoplasmic kinase 2 | chr4:142787-144427 REVERSE LENGTH=411
Chem1128_116	cyanidin-3-O-rhamnoside chloride	4:143569:A:G	4	143569	3.65e-10	1.12e-05	0.00520833	AT4G00330.1 intronic SNP	AT4G00330.1 | Symbols: CRCK2 | calmodulin-binding receptor-like cytoplasmic kinase 2 | chr4:142787-144427 REVERSE LENGTH=411
Chem200001_116	2i_Kaempferol-3-Glucoside-2"-Rhamnoside,-7-Rhamnoside_Kaempferol-3-O-alpha-L-rhamnopyranosyl(1->2)-beta-D-glucopyranoside-7-O-alpha-L-rhamnopyranoside	4:143569:A:G	4	143569	2.4e-08	0.000360921	0.00520833	AT4G00330.1 intronic SNP	AT4G00330.1 | Symbols: CRCK2 | calmodulin-binding receptor-like cytoplasmic kinase 2 | chr4:142787-144427 REVERSE LENGTH=411
Chem200011_113	2i_Ideain chloride_cyanidin-3-glucoside chloride	4:143569:A:G	4	143569	1.44e-56	7.69e-52	0.005291	AT4G00330.1 intronic SNP	AT4G00330.1 | Symbols: CRCK2 | calmodulin-binding receptor-like cytoplasmic kinase 2 | chr4:142787-144427 REVERSE LENGTH=411
Chem416_115	Keracyanin Chloride	4:143569:A:G	4	143569	4.54e-08	0.000970293	0.0078125	AT4G00330.1 intronic SNP	AT4G00330.1 | Symbols: CRCK2 | calmodulin-binding receptor-like cytoplasmic kinase 2 | chr4:142787-144427 REVERSE LENGTH=411
Chem100022_116	4-Methoxyindole-glucosinolate	2:144220:A:T	2	144220	2.86e-12	1.22e-07	0.0550459	AT2G01275.2 5-UTR INDEL|SNP	AT2G01275.2 | Symbols: | RING/FYVE/PHD zinc finger superfamily protein | chr2:142610-143809 REVERSE LENGTH=259
Chem1070_111	But-3-enylglucosinolate	1:165397:G:A	1	165397	2.11e-07	0.000176974	0.00520833	Non-Sense SNP: AT1G01450.1 CAG>TAG; Q|Gln 121 *|Stp	AT1G01450.1 | Symbols: | Protein kinase superfamily protein | chr1:164105-165517 REVERSE LENGTH=470
Chem1070_112	But-3-enylglucosinolate	1:165397:G:A	1	165397	2.82e-26	5.29e-23	0.005291	Non-Sense SNP: AT1G01450.1 CAG>TAG; Q|Gln 121 *|Stp	AT1G01450.1 | Symbols: | Protein kinase superfamily protein | chr1:164105-165517 REVERSE LENGTH=470
Chem1070_114	But-3-enylglucosinolate	1:165397:G:A	1	165397	3.16e-34	6.15e-31	0.00549451	Non-Sense SNP: AT1G01450.1 CAG>TAG; Q|Gln 121 *|Stp	AT1G01450.1 | Symbols: | Protein kinase superfamily protein | chr1:164105-165517 REVERSE LENGTH=470
Chem1070_115	But-3-enylglucosinolate	1:165397:G:A	1	165397	5.74e-22	9.44e-19	0.00564972	Non-Sense SNP: AT1G01450.1 CAG>TAG; Q|Gln 121 *|Stp	AT1G01450.1 | Symbols: | Protein kinase superfamily protein | chr1:164105-165517 REVERSE LENGTH=470
Chem1070_116	But-3-enylglucosinolate	1:165397:G:A	1	165397	1.54e-13	2.16e-10	0.00555556	Non-Sense SNP: AT1G01450.1 CAG>TAG; Q|Gln 121 *|Stp	AT1G01450.1 | Symbols: | Protein kinase superfamily protein | chr1:164105-165517 REVERSE LENGTH=470
Chem200046_114	3i_L-Iditol_D-Sorbitol_D-(-)-Mannitol	1:165397:G:A	1	165397	3.54e-115	3.79e-110	0.0052356	Non-Sense SNP: AT1G01450.1 CAG>TAG; Q|Gln 121 *|Stp	AT1G01450.1 | Symbols: | Protein kinase superfamily protein | chr1:164105-165517 REVERSE LENGTH=470
Chem41_115	Allantoic acid	1:173373:G:T	1	173373	7.43e-09	0.000794988	0.0208333	Same-Sense SNP: AT1G01471.1 GGG>GGT; G|Gly 123
Chem100026_114	S-Methylmethionine	2:178597:G:A	2	178597	1.06e-08	0.000323354	0.423729	intergenic INDEL|SNP
Chem1082_116	(2R)-2-Hydroxy-2-phenethylglucosinolate	1:179332:T:C	1	179332	6.21e-15	1.33e-09	0.0763359	intergenic INDEL|SNP
Chem100022_112	4-Methoxyindole-glucosinolate	4:179508:G:A	4	179508	5.11e-09	1.1e-05	0.0387597	Mis-Sense SNP: AT4G00416.1 GCT>ACT; A|Ala 487 T|Thr	AT4G00416.1 | Symbols: MBD3 | methyl-CPG-binding domain 3 | chr4:179022-179513 FORWARD LENGTH=163
Chem100022_113	4-Methoxyindole-glucosinolate	4:186722:A:G	4	186722	6.13e-09	0.000116035	0.0634921	Same-Sense SNP: AT4G00430.1 GTT>GTC; V|Val 507	AT4G00430.1 | Symbols: TMP-C, PIP1;4, PIP1E | plasma membrane intrinsic protein 1;4 | chr4:186143-187531 REVERSE LENGTH=287
Chem100022_116	4-Methoxyindole-glucosinolate	4:186722:A:G	4	186722	7e-08	0.000575564	0.0825688	Same-Sense SNP: AT4G00430.1 GTT>GTC; V|Val 507	AT4G00430.1 | Symbols: TMP-C, PIP1;4, PIP1E | plasma membrane intrinsic protein 1;4 | chr4:186143-187531 REVERSE LENGTH=287
Chem100005_113	4-Methylsulfinyl-n-butyl-glucosinolate	1:207062:C:G	1	207062	1.83e-16	7.83e-12	0.0340909	Mis-Sense SNP: AT1G01570.1 CCG>CGG; P|Pro 1145 R|Arg	AT1G01570.1 | Symbols: | Protein of unknown function (DUF604) | chr1:205176-207435 FORWARD LENGTH=478
Chem100006_116	5-Methylsulfinyl-n-pentyl-glucosinolate	2:219016:C:G	2	219016	7.89e-08	0.0042178	0.0105263	Same-Sense SNP: AT2G01480.1 GCC>GCG; A|Ala 894	AT2G01480.1 | Symbols: | O-fucosyltransferase family protein | chr2:216980-220341 FORWARD LENGTH=567
Chem200012_111	2i_Maritimein_luteolin-7-O-glucoside	2:219016:C:G	2	219016	1.34e-07	0.00417262	0.00561798	Same-Sense SNP: AT2G01480.1 GCC>GCG; A|Ala 894	AT2G01480.1 | Symbols: | O-fucosyltransferase family protein | chr2:216980-220341 FORWARD LENGTH=567
Chem764_111	3-Hydroxypyridine	2:220524:A:G	2	220524	6.2e-08	0.000473519	0.0486486	AT2G01480.1 3-UTR INDEL|SNP	AT2G01480.1 | Symbols: | O-fucosyltransferase family protein | chr2:216980-220341 FORWARD LENGTH=567
Chem100022_111	4-Methoxyindole-glucosinolate	2:221352:G:C	2	221352	1.56e-08	4.65e-05	0.015748	Mis-Sense SNP: AT2G01490.1 GAT>CAT; D|Asp 37 H|His	AT2G01490.1 | Symbols: | phytanoyl-CoA dioxygenase (PhyH) family protein | chr2:221316-223187 FORWARD LENGTH=283
Chem100022_111	4-Methoxyindole-glucosinolate	4:221548:C:T	4	221548	9.3e-09	3.02e-05	0.0314961	intergenic INDEL|SNP
Chem100022_112	4-Methoxyindole-glucosinolate	4:221548:C:T	4	221548	1.05e-12	5.78e-09	0.0310078	intergenic INDEL|SNP
Chem1144_113	S-Methyl-L-cysteine	4:224275:G:A	4	224275	1.82e-08	5.5e-05	0.0691489	Mis-Sense SNP: AT4G00490.1 GGT>AGT; G|Gly 1222 S|Ser	AT4G00490.1 | Symbols: BAM2, BMY9 | beta-amylase 2 | chr4:222422-224862 FORWARD LENGTH=542
Chem100022_112	4-Methoxyindole-glucosinolate	4:231692:T:A	4	231692	3.66e-11	1.2e-07	0.0155039	AT4G00520.2 3-UTR INDEL|SNP	AT4G00520.2 | Symbols: | Acyl-CoA thioesterase family protein | chr4:227726-231494 FORWARD LENGTH=425
Chem286_114	L-Proline	4:231692:T:A	4	231692	3.1e-08	0.00131218	0.03125	AT4G00520.2 3-UTR INDEL|SNP	AT4G00520.2 | Symbols: | Acyl-CoA thioesterase family protein | chr4:227726-231494 FORWARD LENGTH=425
Chem100022_111	4-Methoxyindole-glucosinolate	1:239739:T:G	1	239739	4.79e-08	0.000119021	0.015748	intergenic INDEL|SNP
Chem967_114	3-Methyl-L-histidine	1:239739:T:G	1	239739	2.63e-08	0.00062576	0.0268817	intergenic INDEL|SNP
Chem967_116	3-Methyl-L-histidine	1:239739:T:G	1	239739	4.51e-10	1.93e-05	0.027027	intergenic INDEL|SNP
Chem373_114	Xanthine	1:240440:G:C	1	240440	9.41e-09	0.000125806	0.0178571	Mis-Sense SNP: AT1G01660.1 ACT>AGT; T|Thr 1433 S|Ser	AT1G01660.1 | Symbols: | RING/U-box superfamily protein | chr1:240057-242608 REVERSE LENGTH=568
Chem56_111	L-Tyrosine	4:246531:A:C	4	246531	1.65e-11	3.53e-06	0.148515	AT4G00570.1 5-UTR INDEL|SNP	AT4G00570.1 | Symbols: NAD-ME2 | NAD-dependent malic enzyme 2 | chr4:242817-246522 REVERSE LENGTH=607
Chem967_112	3-Methyl-L-histidine	4:253154:A:G	4	253154	5.71e-09	0.000121699	0.0769231	AT4G00590.1 intronic SNP	AT4G00590.1 | Symbols: | N-terminal nucleophile aminohydrolases (Ntn hydrolases) superfamily protein | chr4:252835-254880 FORWARD LENGTH=408
Chem373_114	Xanthine	1:253378:G:A	1	253378	4.08e-09	6.24e-05	0.0297619	Same-Sense SNP: AT1G01695.1 CCG>CCA; P|Pro 432	AT1G01695.1 | Symbols: | Phosphatidylinositol N-acetyglucosaminlytransferase subunit P-related | chr1:252947-254495 FORWARD LENGTH=433
Chem364_116	Tyramine	1:257452:A:T	1	257452	9.07e-09	0.000235201	0.0194805	intergenic INDEL|SNP
Chem39_112	Adenine	1:257452:A:T	1	257452	2.58e-08	0.00275561	0.0232558	intergenic INDEL|SNP
Chem1070_111	But-3-enylglucosinolate	4:269719:A:T	4	269719	2.11e-07	0.000176974	0.00520833	Non-Sense SNP: AT4G00650.1 AAA>TAA; K|Lys 694 *|Stp	AT4G00650.1 | Symbols: FRI, FLA | FRIGIDA-like protein | chr4:269026-270363 FORWARD LENGTH=314
Chem1070_112	But-3-enylglucosinolate	4:269719:A:T	4	269719	2.82e-26	5.29e-23	0.005291	Non-Sense SNP: AT4G00650.1 AAA>TAA; K|Lys 694 *|Stp	AT4G00650.1 | Symbols: FRI, FLA | FRIGIDA-like protein | chr4:269026-270363 FORWARD LENGTH=314
Chem1070_114	But-3-enylglucosinolate	4:269719:A:T	4	269719	3.16e-34	6.15e-31	0.00549451	Non-Sense SNP: AT4G00650.1 AAA>TAA; K|Lys 694 *|Stp	AT4G00650.1 | Symbols: FRI, FLA | FRIGIDA-like protein | chr4:269026-270363 FORWARD LENGTH=314
Chem1070_115	But-3-enylglucosinolate	4:269719:A:T	4	269719	5.74e-22	9.44e-19	0.00564972	Non-Sense SNP: AT4G00650.1 AAA>TAA; K|Lys 694 *|Stp	AT4G00650.1 | Symbols: FRI, FLA | FRIGIDA-like protein | chr4:269026-270363 FORWARD LENGTH=314
Chem1070_116	But-3-enylglucosinolate	4:269719:A:T	4	269719	1.54e-13	2.16e-10	0.00555556	Non-Sense SNP: AT4G00650.1 AAA>TAA; K|Lys 694 *|Stp	AT4G00650.1 | Symbols: FRI, FLA | FRIGIDA-like protein | chr4:269026-270363 FORWARD LENGTH=314
Chem100015_113	8-Methylthio-n-octyl-glucosinolate	3:277148:T:C	3	277148	5.8e-09	0.00124161	0.0247525	AT3G01770.1 intronic SNP	AT3G01770.1 | Symbols: ATBET10, BET10 | bromodomain and extraterminal domain protein 10 | chr3:275582-278386 REVERSE LENGTH=620
Chem100022_112	4-Methoxyindole-glucosinolate	1:278383:C:T	1	278383	3.66e-11	1.2e-07	0.0155039	Same-Sense SNP: AT1G01760.1 AAG>AAA; K|Lys 66	AT1G01760.1 | Symbols: | adenosine deaminases;RNA binding;RNA binding;adenosine deaminases | chr1:276412-278448 REVERSE LENGTH=420
Chem1070_111	But-3-enylglucosinolate	1:278383:C:T	1	278383	8.25e-09	1.52e-05	0.0260417	Same-Sense SNP: AT1G01760.1 AAG>AAA; K|Lys 66	AT1G01760.1 | Symbols: | adenosine deaminases;RNA binding;RNA binding;adenosine deaminases | chr1:276412-278448 REVERSE LENGTH=420
Chem1070_112	But-3-enylglucosinolate	1:278383:C:T	1	278383	2.76e-08	1.56e-05	0.026455	Same-Sense SNP: AT1G01760.1 AAG>AAA; K|Lys 66	AT1G01760.1 | Symbols: | adenosine deaminases;RNA binding;RNA binding;adenosine deaminases | chr1:276412-278448 REVERSE LENGTH=420
Chem100003_114	sinigrin	2:284338:A:G	2	284338	3.94e-20	2.81e-15	0.0816327	intergenic INDEL|SNP
Chem200088_115	2i_(2R)_(2S)-2-Hydroxybut-3-enylglucosinolate	4:316976:G:A	4	316976	5.25e-09	0.000280888	0.0517241	Mis-Sense SNP: AT4G00750.1 GCT>ACT; A|Ala 1456 T|Thr	AT4G00750.1 | Symbols: | S-adenosyl-L-methionine-dependent methyltransferases superfamily protein | chr4:314405-317507 FORWARD LENGTH=633
Chem1070_114	But-3-enylglucosinolate	1:318255:T:C	1	318255	8.32e-13	1.47e-09	0.010989	AT1G01920.1 intronic SNP	AT1G01920.1 | Symbols: | SET domain-containing protein | chr1:316204-319507 FORWARD LENGTH=572
Chem1070_115	But-3-enylglucosinolate	1:318255:T:C	1	318255	4.68e-09	5.66e-06	0.0112994	AT1G01920.1 intronic SNP	AT1G01920.1 | Symbols: | SET domain-containing protein | chr1:316204-319507 FORWARD LENGTH=572
Chem1070_114	But-3-enylglucosinolate	1:321016:G:A	1	321016	8.32e-13	1.47e-09	0.010989	Mis-Sense SNP: AT1G01930.1 TCA>TTA; S|Ser 1268 L|Leu	AT1G01930.1 | Symbols: | zinc finger protein-related | chr1:320041-322809 REVERSE LENGTH=580
Chem1070_115	But-3-enylglucosinolate	1:321016:G:A	1	321016	4.68e-09	5.66e-06	0.0112994	Mis-Sense SNP: AT1G01930.1 TCA>TTA; S|Ser 1268 L|Leu	AT1G01930.1 | Symbols: | zinc finger protein-related | chr1:320041-322809 REVERSE LENGTH=580
Chem1219_114	Quercetin-3,4'-O-di-beta-glucopyranoside	4:321264:C:T	4	321264	4.37e-43	3.12e-38	0.0359281	intergenic INDEL|SNP
Chem1179_114	Sinapoyl malate	1:327241:C:T	1	327241	9.2e-19	1.97e-13	0.0364583	Same-Sense SNP: AT1G01950.1 AGC>AGT; S|Ser 960	AT1G01950.1 | Symbols: ARK2 | armadillo repeat kinesin 2 | chr1:325473-330403 FORWARD LENGTH=894
Chem344_114	Succinic acid	1:327241:C:T	1	327241	9.3e-11	6.63e-06	0.0364583	Same-Sense SNP: AT1G01950.1 AGC>AGT; S|Ser 960	AT1G01950.1 | Symbols: ARK2 | armadillo repeat kinesin 2 | chr1:325473-330403 FORWARD LENGTH=894
Chem344_116	Succinic acid	1:327241:C:T	1	327241	1.44e-10	1.54e-05	0.0364583	Same-Sense SNP: AT1G01950.1 AGC>AGT; S|Ser 960	AT1G01950.1 | Symbols: ARK2 | armadillo repeat kinesin 2 | chr1:325473-330403 FORWARD LENGTH=894
Chem1179_115	Sinapoyl malate	1:338382:C:A	1	338382	1.06e-19	2.26e-14	0.0416667	AT1G01970.1 5-UTR INDEL|SNP	AT1G01970.1 | Symbols: | Tetratricopeptide repeat (TPR)-like superfamily protein | chr1:338538-339905 FORWARD LENGTH=409
Chem287_115	L-Pyroglutamic acid	1:338382:C:A	1	338382	3.82e-11	8.18e-06	0.0416667	AT1G01970.1 5-UTR INDEL|SNP	AT1G01970.1 | Symbols: | Tetratricopeptide repeat (TPR)-like superfamily protein | chr1:338538-339905 FORWARD LENGTH=409
Chem4_115	1-Amino-1-cyclopentanecarboxylic acid	1:338382:C:A	1	338382	5.39e-16	1.15e-10	0.0416667	AT1G01970.1 5-UTR INDEL|SNP	AT1G01970.1 | Symbols: | Tetratricopeptide repeat (TPR)-like superfamily protein | chr1:338538-339905 FORWARD LENGTH=409
Chem100007_114	6-Methylsulfinyl-n-hexyl-glucosinolate	1:348970:A:G	1	348970	1.73e-07	0.00617934	0.121053	Same-Sense SNP: AT1G02010.1 TTA>TTG; L|Leu 441	AT1G02010.1 | Symbols: SEC1A | secretory 1A | chr1:348046-352197 FORWARD LENGTH=673
Chem200026_113	3i_(+)-Catechin hydrate_Epicatechin_ent-Epicatechin	2:357004:T:C	2	357004	2.16e-07	0.00100403	0.0416667	NA
Chem286_113	L-Proline	4:357547:T:C	4	357547	2.84e-18	6.07e-13	0.0247525	intergenic INDEL|SNP
Chem100021_111	1-Methoxyindole-glucosinolate	5:357898:G:A	5	357898	6.38e-11	2.73e-06	0.109375	NA
Chem100007_114	6-Methylsulfinyl-n-hexyl-glucosinolate	1:362211:G:A	1	362211	4.94e-08	0.00211433	0.115789	Same-Sense SNP: AT1G02060.1 AAC>AAT; N|Asn 840	AT1G02060.1 | Symbols: | Tetratricopeptide repeat (TPR)-like superfamily protein | chr1:360918-363050 REVERSE LENGTH=710
Chem373_115	Xanthine	2:364861:A:T	2	364861	3.97e-08	0.000472031	0.0674847	Mis-Sense SNP: AT2G01830.1 TCA>ACA; S|Ser 1786 T|Thr	AT2G01830.2 | Symbols: WOL, CRE1, WOL1, AHK4, ATCRE1 | CHASE domain containing histidine kinase protein | chr2:363332-368016 REVERSE LENGTH=1080
Chem287_111	L-Pyroglutamic acid	4:369042:G:A	4	369042	3.81e-09	0.000203915	0.0990099	intergenic INDEL|SNP
Chem4_111	1-Amino-1-cyclopentanecarboxylic acid	4:369042:G:A	4	369042	8.19e-09	0.000584239	0.0990099	intergenic INDEL|SNP
Chem56_111	L-Tyrosine	4:369042:G:A	4	369042	1.15e-08	0.000822205	0.0990099	intergenic INDEL|SNP
Chem56_112	L-Tyrosine	4:369042:G:A	4	369042	3.03e-13	6.48e-08	0.0990099	intergenic INDEL|SNP
Chem200010_113	2i_Kaempferol-3-O-alpha-L-rhamnoside_Kaempferol-3-Rhamnoside	2:378149:G:A	2	378149	1.91e-07	0.0031442	0.0544554	intergenic INDEL|SNP
Chem100022_112	4-Methoxyindole-glucosinolate	1:379604:T:C	1	379604	3.66e-11	1.2e-07	0.0155039	Mis-Sense SNP: AT1G02080.1 ATA>ACA; I|Ile 3485 T|Thr	AT1G02080.1 | Symbols: | transcription regulators | chr1:373335-386682 FORWARD LENGTH=2431
Chem1070_112	But-3-enylglucosinolate	1:379604:T:C	1	379604	6.97e-08	3.85e-05	0.031746	Mis-Sense SNP: AT1G02080.1 ATA>ACA; I|Ile 3485 T|Thr	AT1G02080.1 | Symbols: | transcription regulators | chr1:373335-386682 FORWARD LENGTH=2431
Chem1070_114	But-3-enylglucosinolate	1:379604:T:C	1	379604	1.14e-09	7.21e-07	0.0274725	Mis-Sense SNP: AT1G02080.1 ATA>ACA; I|Ile 3485 T|Thr	AT1G02080.1 | Symbols: | transcription regulators | chr1:373335-386682 FORWARD LENGTH=2431
Chem200010_112	2i_Kaempferol-3-O-alpha-L-rhamnoside_Kaempferol-3-Rhamnoside	4:379678:T:C	4	379678	1.15e-07	0.000229918	0.0247525	intergenic INDEL|SNP
Chem100022_112	4-Methoxyindole-glucosinolate	4:390813:A:G	4	390813	3.66e-11	1.2e-07	0.0155039	Mis-Sense SNP: AT4G00910.1 ATA>ACA; I|Ile 380 T|Thr	AT4G00910.1 | Symbols: | Aluminium activated malate transporter family protein | chr4:389370-391287 REVERSE LENGTH=497
Chem100010_113	3-Methylthio-n-propyl-glucosinolate	3:397554:T:A	3	397554	2.44e-08	0.000871053	0.0742574	Mis-Sense SNP: AT3G02170.1 AAA>AAT; K|Lys 1614 N|Asn	AT3G02170.1 | Symbols: LNG2 | longifolia2 | chr3:396208-399393 REVERSE LENGTH=905
Chem1181_112	1-O-b-D-glucopyranosyl sinapate	5:402278:T:C	5	402278	3.69e-08	0.0015787	0.0263158	AT5G02040.1 intronic SNP	AT5G02040.2 | Symbols: PRA1.A1 | prenylated RAB acceptor 1.A1 | chr5:401163-402471 FORWARD LENGTH=209
Chem1070_112	But-3-enylglucosinolate	1:402866:G:A	1	402866	3.94e-09	2.77e-06	0.010582	intergenic INDEL|SNP
Chem1070_114	But-3-enylglucosinolate	1:402866:G:A	1	402866	3.03e-11	2.75e-08	0.010989	intergenic INDEL|SNP
Chem1070_115	But-3-enylglucosinolate	1:402866:G:A	1	402866	1.02e-07	6.34e-05	0.0112994	intergenic INDEL|SNP
Chem1070_116	But-3-enylglucosinolate	1:402866:G:A	1	402866	1.54e-13	2.16e-10	0.00555556	intergenic INDEL|SNP
Chem1070_112	But-3-enylglucosinolate	1:415468:C:T	1	415468	3.94e-09	2.77e-06	0.010582	Same-Sense SNP: AT1G02190.1 CTC>CTT; L|Leu 315	AT1G02190.1 | Symbols: | Fatty acid hydroxylase superfamily | chr1:415154-417796 FORWARD LENGTH=627
Chem1070_114	But-3-enylglucosinolate	1:415468:C:T	1	415468	3.03e-11	2.75e-08	0.010989	Same-Sense SNP: AT1G02190.1 CTC>CTT; L|Leu 315	AT1G02190.1 | Symbols: | Fatty acid hydroxylase superfamily | chr1:415154-417796 FORWARD LENGTH=627
Chem1070_115	But-3-enylglucosinolate	1:415468:C:T	1	415468	1.02e-07	6.34e-05	0.0112994	Same-Sense SNP: AT1G02190.1 CTC>CTT; L|Leu 315	AT1G02190.1 | Symbols: | Fatty acid hydroxylase superfamily | chr1:415154-417796 FORWARD LENGTH=627
Chem1070_116	But-3-enylglucosinolate	1:415468:C:T	1	415468	1.54e-13	2.16e-10	0.00555556	Same-Sense SNP: AT1G02190.1 CTC>CTT; L|Leu 315	AT1G02190.1 | Symbols: | Fatty acid hydroxylase superfamily | chr1:415154-417796 FORWARD LENGTH=627
Chem1219_114	Quercetin-3,4'-O-di-beta-glucopyranoside	1:415468:C:T	1	415468	9.32e-18	3.32e-13	0.00598802	Same-Sense SNP: AT1G02190.1 CTC>CTT; L|Leu 315	AT1G02190.1 | Symbols: | Fatty acid hydroxylase superfamily | chr1:415154-417796 FORWARD LENGTH=627
Chem200010_114	2i_Kaempferol-3-O-alpha-L-rhamnoside_Kaempferol-3-Rhamnoside	1:417193:A:T	1	417193	2.32e-07	0.000315931	0.0260417	AT1G02190.1 intronic SNP	AT1G02190.1 | Symbols: | Fatty acid hydroxylase superfamily | chr1:415154-417796 FORWARD LENGTH=627
Chem200010_114	2i_Kaempferol-3-O-alpha-L-rhamnoside_Kaempferol-3-Rhamnoside	1:417318:C:G	1	417318	2.32e-07	0.000315931	0.0260417	Mis-Sense SNP: AT1G02190.1 TCT>TGT; S|Ser 1508 C|Cys	AT1G02190.1 | Symbols: | Fatty acid hydroxylase superfamily | chr1:415154-417796 FORWARD LENGTH=627
Chem967_112	3-Methyl-L-histidine	4:434764:T:C	4	434764	1.58e-07	0.00130334	0.0307692	Same-Sense SNP: AT4G01010.1 TCA>TCG; S|Ser 1896	AT4G01010.1 | Symbols: ATCNGC13, CNGC13 | cyclic nucleotide-gated channel 13 | chr4:434569-437242 REVERSE LENGTH=696
Chem1070_111	But-3-enylglucosinolate	1:446756:T:A	1	446756	4.22e-08	6.89e-05	0.0416667	intergenic INDEL|SNP
Chem1070_112	But-3-enylglucosinolate	1:446756:T:A	1	446756	1.03e-09	1.05e-06	0.042328	intergenic INDEL|SNP
Chem1070_114	But-3-enylglucosinolate	1:446756:T:A	1	446756	1.08e-08	6.38e-06	0.0384615	intergenic INDEL|SNP
Chem1070_115	But-3-enylglucosinolate	4:448799:C:A	4	448799	8.14e-08	5.26e-05	0.0225989	Mis-Sense SNP: AT4G01030.1 TGG>TTG; W|Trp 1040 L|Leu	AT4G01030.1 | Symbols: | pentatricopeptide (PPR) repeat-containing protein | chr4:448336-450642 REVERSE LENGTH=768
Chem1070_113	But-3-enylglucosinolate	4:450937:A:C	4	450937	2.46e-09	7.75e-06	0.0421053	intergenic INDEL|SNP
Chem967_112	3-Methyl-L-histidine	4:450937:A:C	4	450937	2.53e-09	6.77e-05	0.0461538	intergenic INDEL|SNP
Chem100022_114	4-Methoxyindole-glucosinolate	2:452305:C:G	2	452305	1.27e-07	0.000591758	0.0442478	Same-Sense SNP: AT2G01970.1 GGG>GGC; G|Gly 1671	AT2G01970.1 | Symbols: | Endomembrane protein 70 protein family | chr2:452197-454819 REVERSE LENGTH=592
Chem1070_111	But-3-enylglucosinolate	1:454975:A:T	1	454975	2.11e-07	0.000176974	0.00520833	Non-Sense SNP: AT1G02300.1 AAG>TAG; K|Lys 904 *|Stp	AT1G02300.1 | Symbols: | Cysteine proteinases superfamily protein | chr1:453288-455376 FORWARD LENGTH=379
Chem1070_112	But-3-enylglucosinolate	1:454975:A:T	1	454975	2.82e-26	5.29e-23	0.005291	Non-Sense SNP: AT1G02300.1 AAG>TAG; K|Lys 904 *|Stp	AT1G02300.1 | Symbols: | Cysteine proteinases superfamily protein | chr1:453288-455376 FORWARD LENGTH=379
Chem1070_114	But-3-enylglucosinolate	1:454975:A:T	1	454975	3.16e-34	6.15e-31	0.00549451	Non-Sense SNP: AT1G02300.1 AAG>TAG; K|Lys 904 *|Stp	AT1G02300.1 | Symbols: | Cysteine proteinases superfamily protein | chr1:453288-455376 FORWARD LENGTH=379
Chem1070_115	But-3-enylglucosinolate	1:454975:A:T	1	454975	5.74e-22	9.44e-19	0.00564972	Non-Sense SNP: AT1G02300.1 AAG>TAG; K|Lys 904 *|Stp	AT1G02300.1 | Symbols: | Cysteine proteinases superfamily protein | chr1:453288-455376 FORWARD LENGTH=379
Chem1070_116	But-3-enylglucosinolate	1:454975:A:T	1	454975	1.54e-13	2.16e-10	0.00555556	Non-Sense SNP: AT1G02300.1 AAG>TAG; K|Lys 904 *|Stp	AT1G02300.1 | Symbols: | Cysteine proteinases superfamily protein | chr1:453288-455376 FORWARD LENGTH=379
Chem1070_112	But-3-enylglucosinolate	1:457036:T:C	1	457036	1.09e-07	5.86e-05	0.021164	Same-Sense SNP: AT1G02305.1 CTT>CTC; L|Leu 486	AT1G02305.1 | Symbols: | Cysteine proteinases superfamily protein | chr1:455816-457974 FORWARD LENGTH=362
Chem1070_114	But-3-enylglucosinolate	1:457036:T:C	1	457036	5.03e-08	2.62e-05	0.0164835	Same-Sense SNP: AT1G02305.1 CTT>CTC; L|Leu 486	AT1G02305.1 | Symbols: | Cysteine proteinases superfamily protein | chr1:455816-457974 FORWARD LENGTH=362
Chem200010_115	2i_Kaempferol-3-O-alpha-L-rhamnoside_Kaempferol-3-Rhamnoside	1:457036:T:C	1	457036	4.94e-09	1.29e-05	0.0209424	Same-Sense SNP: AT1G02305.1 CTT>CTC; L|Leu 486	AT1G02305.1 | Symbols: | Cysteine proteinases superfamily protein | chr1:455816-457974 FORWARD LENGTH=362
Chem1070_112	But-3-enylglucosinolate	1:457096:G:C	1	457096	1.09e-07	5.86e-05	0.021164	Same-Sense SNP: AT1G02305.1 GCG>GCC; A|Ala 546	AT1G02305.1 | Symbols: | Cysteine proteinases superfamily protein | chr1:455816-457974 FORWARD LENGTH=362
Chem1070_114	But-3-enylglucosinolate	1:457096:G:C	1	457096	5.03e-08	2.62e-05	0.0164835	Same-Sense SNP: AT1G02305.1 GCG>GCC; A|Ala 546	AT1G02305.1 | Symbols: | Cysteine proteinases superfamily protein | chr1:455816-457974 FORWARD LENGTH=362
Chem200010_115	2i_Kaempferol-3-O-alpha-L-rhamnoside_Kaempferol-3-Rhamnoside	1:457096:G:C	1	457096	4.94e-09	1.29e-05	0.0209424	Same-Sense SNP: AT1G02305.1 GCG>GCC; A|Ala 546	AT1G02305.1 | Symbols: | Cysteine proteinases superfamily protein | chr1:455816-457974 FORWARD LENGTH=362
Chem1070_112	But-3-enylglucosinolate	1:458348:G:A	1	458348	1.09e-07	5.86e-05	0.021164	Same-Sense SNP: AT1G02310.1 GTC>GTT; V|Val 1131	AT1G02310.1 | Symbols: MAN1 | Glycosyl hydrolase superfamily protein | chr1:458243-460652 REVERSE LENGTH=411
Chem1070_114	But-3-enylglucosinolate	1:458348:G:A	1	458348	5.03e-08	2.62e-05	0.0164835	Same-Sense SNP: AT1G02310.1 GTC>GTT; V|Val 1131	AT1G02310.1 | Symbols: MAN1 | Glycosyl hydrolase superfamily protein | chr1:458243-460652 REVERSE LENGTH=411
Chem1070_112	But-3-enylglucosinolate	1:459880:T:G	1	459880	1.09e-07	5.86e-05	0.021164	AT1G02310.1 intronic SNP	AT1G02310.1 | Symbols: MAN1 | Glycosyl hydrolase superfamily protein | chr1:458243-460652 REVERSE LENGTH=411
Chem1070_114	But-3-enylglucosinolate	1:459880:T:G	1	459880	5.03e-08	2.62e-05	0.0164835	AT1G02310.1 intronic SNP	AT1G02310.1 | Symbols: MAN1 | Glycosyl hydrolase superfamily protein | chr1:458243-460652 REVERSE LENGTH=411
Chem200010_115	2i_Kaempferol-3-O-alpha-L-rhamnoside_Kaempferol-3-Rhamnoside	1:459880:T:G	1	459880	4.94e-09	1.29e-05	0.0209424	AT1G02310.1 intronic SNP	AT1G02310.1 | Symbols: MAN1 | Glycosyl hydrolase superfamily protein | chr1:458243-460652 REVERSE LENGTH=411
Chem1070_112	But-3-enylglucosinolate	1:460157:C:G	1	460157	1.09e-07	5.86e-05	0.021164	AT1G02310.1 intronic SNP	AT1G02310.1 | Symbols: MAN1 | Glycosyl hydrolase superfamily protein | chr1:458243-460652 REVERSE LENGTH=411
Chem1070_114	But-3-enylglucosinolate	1:460157:C:G	1	460157	5.03e-08	2.62e-05	0.0164835	AT1G02310.1 intronic SNP	AT1G02310.1 | Symbols: MAN1 | Glycosyl hydrolase superfamily protein | chr1:458243-460652 REVERSE LENGTH=411
Chem100022_114	4-Methoxyindole-glucosinolate	2:460631:T:C	2	460631	1.27e-07	0.000591758	0.0442478	Same-Sense SNP: AT2G01980.1 GAT>GAC; D|Asp 1644	AT2G01980.1 | Symbols: SOS1, ATSOS1, ATNHX7 | sodium proton exchanger, putative (NHX7) (SOS1) | chr2:457070-463145 FORWARD LENGTH=1146
Chem967_112	3-Methyl-L-histidine	4:463922:T:C	4	463922	2.05e-08	0.000242225	0.0564103	intergenic INDEL|SNP
Chem200010_111	2i_Kaempferol-3-O-alpha-L-rhamnoside_Kaempferol-3-Rhamnoside	4:473894:C:T	4	473894	3.76e-09	4.58e-05	0.0742574	intergenic INDEL|SNP
Chem200010_114	2i_Kaempferol-3-O-alpha-L-rhamnoside_Kaempferol-3-Rhamnoside	4:473894:C:T	4	473894	8.97e-08	0.000153523	0.0729167	intergenic INDEL|SNP
Chem200010_115	2i_Kaempferol-3-O-alpha-L-rhamnoside_Kaempferol-3-Rhamnoside	4:473894:C:T	4	473894	6.35e-08	0.000107782	0.0732984	intergenic INDEL|SNP
Chem1079_113	Gluconasturtiin	5:477487:G:A	5	477487	1.01e-11	5.39e-07	0.179487	Same-Sense SNP: AT5G02310.1 TTG>TTA; L|Leu 2529	AT5G02310.1 | Symbols: PRT6 | proteolysis 6 | chr5:474279-482552 FORWARD LENGTH=2006
Chem200010_111	2i_Kaempferol-3-O-alpha-L-rhamnoside_Kaempferol-3-Rhamnoside	4:493000:T:C	4	493000	1.67e-07	0.00132321	0.0792079	intergenic INDEL|SNP
Chem1024_112	O-Phosphocholine	2:497458:A:C	2	497458	5.85e-14	4.17e-09	0.0049505	Mis-Sense SNP: AT2G02060.1 AAT>ACT; N|Asn 620 T|Thr	AT2G02060.1 | Symbols: | Homeodomain-like superfamily protein | chr2:495691-497609 FORWARD LENGTH=256
Chem1024_113	O-Phosphocholine	2:497458:A:C	2	497458	2.55e-11	1.36e-06	0.0049505	Mis-Sense SNP: AT2G02060.1 AAT>ACT; N|Asn 620 T|Thr	AT2G02060.1 | Symbols: | Homeodomain-like superfamily protein | chr2:495691-497609 FORWARD LENGTH=256
Chem764_111	3-Hydroxypyridine	2:497458:A:C	2	497458	1.09e-14	1.17e-09	0.00540541	Mis-Sense SNP: AT2G02060.1 AAT>ACT; N|Asn 620 T|Thr	AT2G02060.1 | Symbols: | Homeodomain-like superfamily protein | chr2:495691-497609 FORWARD LENGTH=256
Chem764_112	3-Hydroxypyridine	2:497458:A:C	2	497458	1.02e-16	1.09e-11	0.00546448	Mis-Sense SNP: AT2G02060.1 AAT>ACT; N|Asn 620 T|Thr	AT2G02060.1 | Symbols: | Homeodomain-like superfamily protein | chr2:495691-497609 FORWARD LENGTH=256
Chem764_113	3-Hydroxypyridine	2:497458:A:C	2	497458	3.71e-17	3.97e-12	0.00537634	Mis-Sense SNP: AT2G02060.1 AAT>ACT; N|Asn 620 T|Thr	AT2G02060.1 | Symbols: | Homeodomain-like superfamily protein | chr2:495691-497609 FORWARD LENGTH=256
Chem967_111	3-Methyl-L-histidine	2:497458:A:C	2	497458	1.78e-36	1.9e-31	0.00510204	Mis-Sense SNP: AT2G02060.1 AAT>ACT; N|Asn 620 T|Thr	AT2G02060.1 | Symbols: | Homeodomain-like superfamily protein | chr2:495691-497609 FORWARD LENGTH=256
Chem967_112	3-Methyl-L-histidine	2:497458:A:C	2	497458	2.26e-12	9.67e-08	0.00512821	Mis-Sense SNP: AT2G02060.1 AAT>ACT; N|Asn 620 T|Thr	AT2G02060.1 | Symbols: | Homeodomain-like superfamily protein | chr2:495691-497609 FORWARD LENGTH=256
Chem967_113	3-Methyl-L-histidine	2:497458:A:C	2	497458	1.14e-13	8.13e-09	0.00505051	Mis-Sense SNP: AT2G02060.1 AAT>ACT; N|Asn 620 T|Thr	AT2G02060.1 | Symbols: | Homeodomain-like superfamily protein | chr2:495691-497609 FORWARD LENGTH=256
Chem364_111	Tyramine	4:505600:T:A	4	505600	7.89e-08	0.000392653	0.0538922	Mis-Sense SNP: AT4G01190.1 ACA>TCA; T|Thr 346 S|Ser	AT4G01190.1 | Symbols: ATPIPK10, PIPK10 | phosphatidylinositol phosphate kinase 10 | chr4:504211-506131 REVERSE LENGTH=401
Chem1070_114	But-3-enylglucosinolate	1:506716:A:G	1	506716	1.93e-07	8.36e-05	0.0604396	Same-Sense SNP: AT1G02460.1 GTT>GTC; V|Val 384	AT1G02460.1 | Symbols: | Pectin lyase-like superfamily protein | chr1:504897-507099 REVERSE LENGTH=491
Chem1070_114	But-3-enylglucosinolate	1:506757:A:C	1	506757	8.28e-09	4.96e-06	0.0494505	Mis-Sense SNP: AT1G02460.1 TCT>GCT; S|Ser 343 A|Ala	AT1G02460.1 | Symbols: | Pectin lyase-like superfamily protein | chr1:504897-507099 REVERSE LENGTH=491
Chem364_111	Tyramine	2:524449:A:T	2	524449	1.85e-08	0.000127733	0.0179641	AT2G02090.1 intronic SNP	AT2G02090.1 | Symbols: CHR19, CHA19, ETL1 | SNF2 domain-containing protein / helicase domain-containing protein | chr2:523481-526884 FORWARD LENGTH=763
Chem364_116	Tyramine	2:524449:A:T	2	524449	5.67e-09	0.000173236	0.0194805	AT2G02090.1 intronic SNP	AT2G02090.1 | Symbols: CHR19, CHA19, ETL1 | SNF2 domain-containing protein / helicase domain-containing protein | chr2:523481-526884 FORWARD LENGTH=763
Chem900_114	N-acetyl-DL-serine	2:524449:A:T	2	524449	2.45e-14	5.24e-09	0.0213904	AT2G02090.1 intronic SNP	AT2G02090.1 | Symbols: CHR19, CHA19, ETL1 | SNF2 domain-containing protein / helicase domain-containing protein | chr2:523481-526884 FORWARD LENGTH=763
Chem967_115	3-Methyl-L-histidine	1:529667:A:T	1	529667	6.07e-12	2.16e-07	0.0659341	intergenic INDEL|SNP
Chem100013_113	6-Methylthio-n-hexyl-glucosinolate	2:538495:C:T	2	538495	7.22e-16	7.72e-11	0.0891089	AT2G02120.1 intronic SNP	AT2G02120.1 | Symbols: PDF2.1, LCR70 | Scorpion toxin-like knottin superfamily protein | chr2:538319-538842 FORWARD LENGTH=77
Chem156_112	Sinapic acid	4:543129:A:G	4	543129	3.59e-08	0.00768766	0.0643564	AT4G01290.1 intronic SNP	AT4G01290.1 | Symbols: | unknown protein; FUNCTIONS IN: molecular function unknown; INVOLVED IN: biological process unknown; LOCATED IN: cellular component unknown; EXPRESSED IN: 24 plant structures; EXPRESSED DURING: 15 growth stages; Has 1744 Blast hits to 1308 proteins in 219 species: Archae - 0; Bacteria - 241; Metazoa - 793; Fungi - 253; Plants - 108; Viruses - 0; Other Eukaryotes - 349 (sou…
Chem156_113	Sinapic acid	4:543129:A:G	4	543129	1.74e-07	0.0373269	0.0643564	AT4G01290.1 intronic SNP	AT4G01290.1 | Symbols: | unknown protein; FUNCTIONS IN: molecular function unknown; INVOLVED IN: biological process unknown; LOCATED IN: cellular component unknown; EXPRESSED IN: 24 plant structures; EXPRESSED DURING: 15 growth stages; Has 1744 Blast hits to 1308 proteins in 219 species: Archae - 0; Bacteria - 241; Metazoa - 793; Fungi - 253; Plants - 108; Viruses - 0; Other Eukaryotes - 349 (sou…
Chem1144_114	S-Methyl-L-cysteine	2:550428:C:T	2	550428	4.06e-08	0.000413187	0.0289017	Mis-Sense SNP: AT2G02150.1 TGT>TAT; C|Cys 1802 Y|Tyr	AT2G02150.1 | Symbols: | Tetratricopeptide repeat (TPR)-like superfamily protein | chr2:550340-552625 REVERSE LENGTH=761
Chem1144_114	S-Methyl-L-cysteine	2:550806:A:G	2	550806	1.18e-13	6.34e-09	0.017341	Mis-Sense SNP: AT2G02150.1 TTT>TCT; F|Phe 1424 S|Ser	AT2G02150.1 | Symbols: | Tetratricopeptide repeat (TPR)-like superfamily protein | chr2:550340-552625 REVERSE LENGTH=761
Chem698_113	Lignoceric Acid	4:551904:G:A	4	551904	2.13e-08	0.00455239	0.039604	AT4G01330.1 intronic SNP	AT4G01330.1 | Symbols: | Protein kinase superfamily protein | chr4:550723-552847 FORWARD LENGTH=479
Chem1070_114	But-3-enylglucosinolate	3:588563:G:A	3	588563	5.31e-08	2.75e-05	0.0274725	AT3G02730.1 3-UTR INDEL|SNP	AT3G02730.1 | Symbols: TRXF1, ATF1 | thioredoxin F-type 1 | chr3:588570-589591 REVERSE LENGTH=178
Chem1070_112	But-3-enylglucosinolate	1:593807:T:A	1	593807	1.14e-08	6.75e-06	0.0740741	intergenic INDEL|SNP
Chem100020_111	Indol-3-ylmethyl-glucosinolate	4:594421:G:A	4	594421	9.61e-13	5.14e-08	0.227723	NA
Chem100020_112	Indol-3-ylmethyl-glucosinolate	4:594421:G:A	4	594421	2.27e-14	2.43e-09	0.227723	NA
Chem100020_113	Indol-3-ylmethyl-glucosinolate	4:594421:G:A	4	594421	3.19e-17	6.82e-12	0.227723	NA
Chem100020_114	Indol-3-ylmethyl-glucosinolate	4:594421:G:A	4	594421	3.09e-10	6.6e-05	0.239583	NA
Chem1152_111	Betaine	1:599420:C:G	1	599420	1.21e-08	0.00258782	0.0199005	AT1G02740.1 3-UTR INDEL|SNP	AT1G02740.1 | Symbols: | MRG family protein | chr1:599734-602021 REVERSE LENGTH=327
Chem163_113	Acetylcholine chloride	4:607650:G:A	4	607650	1.61e-09	0.000343716	0.243094	intergenic INDEL|SNP
Chem1064_114	1-Isothiocyanato-8-(methylsulfinyl)-octane	2:610630:G:T	2	610630	3.7e-14	3.96e-09	0.0114286	Mis-Sense SNP: AT2G02320.1 ACG>AAG; T|Thr 854 K|Lys	AT2G02320.1 | Symbols: AtPP2-B7, PP2-B7 | phloem protein 2-B7 | chr2:610560-611820 REVERSE LENGTH=307
Chem100020_116	Indol-3-ylmethyl-glucosinolate	4:612619:C:A	4	612619	1.11e-08	0.000476259	0.270833	NA
Chem422_114	kaempferol-3-O-glucoside	2:614197:C:T	2	614197	4.72e-09	0.00016837	0.0558659	intergenic INDEL|SNP
Chem100022_111	4-Methoxyindole-glucosinolate	2:636392:G:A	2	636392	1.48e-19	9.02e-16	0.00787402	intergenic INDEL|SNP
Chem100022_112	4-Methoxyindole-glucosinolate	2:636392:G:A	2	636392	8.84e-23	5.73e-19	0.00775194	intergenic INDEL|SNP
Chem1070_111	But-3-enylglucosinolate	2:636392:G:A	2	636392	5.61e-13	2.61e-09	0.0104167	intergenic INDEL|SNP
Chem1070_112	But-3-enylglucosinolate	2:636392:G:A	2	636392	2.93e-12	5.01e-09	0.010582	intergenic INDEL|SNP
Chem1070_113	But-3-enylglucosinolate	2:636392:G:A	2	636392	1.73e-17	2.31e-13	0.0105263	intergenic INDEL|SNP
Chem1070_115	But-3-enylglucosinolate	2:636392:G:A	2	636392	4.95e-08	3.73e-05	0.0112994	intergenic INDEL|SNP
Chem200010_112	2i_Kaempferol-3-O-alpha-L-rhamnoside_Kaempferol-3-Rhamnoside	2:636392:G:A	2	636392	1.16e-14	1.03e-10	0.00990099	intergenic INDEL|SNP
Chem1070_111	But-3-enylglucosinolate	1:650324:T:G	1	650324	4.67e-08	7.4e-05	0.109375	Same-Sense SNP: AT1G02890.1 AGA>CGA; R|Arg 808	AT1G02890.1 | Symbols: | AAA-type ATPase family protein | chr1:645372-651797 REVERSE LENGTH=1246
Chem364_116	Tyramine	1:669462:T:A	1	669462	3.91e-10	1.39e-05	0.025974	Mis-Sense SNP: AT1G02960.1 GAG>GTG; E|Glu 107 V|Val	AT1G02960.1 | Symbols: | unknown protein; BEST Arabidopsis thaliana protein match is: unknown protein (TAIR:AT1G02965.1); Has 83 Blast hits to 82 proteins in 37 species: Archae - 0; Bacteria - 2; Metazoa - 20; Fungi - 7; Plants - 29; Viruses - 0; Other Eukaryotes - 25 (source: NCBI BLink). | chr1:667002-669773 REVERSE LENGTH=462
Chem100022_113	4-Methoxyindole-glucosinolate	4:674151:G:C	4	674151	7.81e-09	0.000116035	0.031746	Mis-Sense SNP: AT4G01550.1 AAC>AAG; N|Asn 1248 K|Lys	AT4G01550.1 | Symbols: anac069, NAC069 | NAC domain containing protein 69 | chr4:674025-676225 REVERSE LENGTH=457
Chem100022_113	4-Methoxyindole-glucosinolate	4:676780:C:T	4	676780	3.4e-15	1.82e-10	0.00793651	intergenic INDEL|SNP
Chem100022_113	4-Methoxyindole-glucosinolate	4:693448:C:T	4	693448	1.32e-07	0.00128565	0.015873	Same-Sense SNP: AT4G01600.1 CGC>CGT; R|Arg 165	AT4G01600.1 | Symbols: | GRAM domain family protein | chr4:693210-694319 FORWARD LENGTH=233
Chem1070_112	But-3-enylglucosinolate	1:713682:A:T	1	713682	1.06e-07	5.74e-05	0.015873	Same-Sense SNP: AT1G03060.1 CGT>CGA; R|Arg 10095	AT1G03060.1 | Symbols: SPI | Beige/BEACH domain ;WD domain, G-beta repeat protein | chr1:712971-726891 REVERSE LENGTH=3601
Chem1070_114	But-3-enylglucosinolate	1:713682:A:T	1	713682	1.56e-07	7.04e-05	0.0164835	Same-Sense SNP: AT1G03060.1 CGT>CGA; R|Arg 10095	AT1G03060.1 | Symbols: SPI | Beige/BEACH domain ;WD domain, G-beta repeat protein | chr1:712971-726891 REVERSE LENGTH=3601
Chem1070_112	But-3-enylglucosinolate	1:716805:C:G	1	716805	9.97e-08	5.42e-05	0.015873	Same-Sense SNP: AT1G03060.1 CGG>CGC; R|Arg 7662	AT1G03060.1 | Symbols: SPI | Beige/BEACH domain ;WD domain, G-beta repeat protein | chr1:712971-726891 REVERSE LENGTH=3601
Chem56_112	L-Tyrosine	4:720307:G:A	4	720307	1.08e-07	0.0115328	0.039604	intergenic INDEL|SNP
Chem1070_112	But-3-enylglucosinolate	1:724674:G:A	1	724674	7.03e-08	3.88e-05	0.015873	AT1G03060.1 intronic SNP	AT1G03060.1 | Symbols: SPI | Beige/BEACH domain ;WD domain, G-beta repeat protein | chr1:712971-726891 REVERSE LENGTH=3601
Chem1070_112	But-3-enylglucosinolate	3:745205:C:T	3	745205	1.11e-09	1.07e-06	0.010582	AT3G03230.1 intronic SNP	AT3G03230.1 | Symbols: | alpha/beta-Hydrolases superfamily protein | chr3:744478-746009 REVERSE LENGTH=333
Chem1070_114	But-3-enylglucosinolate	3:745205:C:T	3	745205	1.03e-11	1.01e-08	0.010989	AT3G03230.1 intronic SNP	AT3G03230.1 | Symbols: | alpha/beta-Hydrolases superfamily protein | chr3:744478-746009 REVERSE LENGTH=333
Chem1070_115	But-3-enylglucosinolate	3:745205:C:T	3	745205	4.37e-08	3.49e-05	0.0112994	AT3G03230.1 intronic SNP	AT3G03230.1 | Symbols: | alpha/beta-Hydrolases superfamily protein | chr3:744478-746009 REVERSE LENGTH=333
Chem200012_114	2i_Maritimein_luteolin-7-O-glucoside	2:745767:G:A	2	745767	1.33e-27	2.86e-22	0.0636943	intergenic INDEL|SNP
Chem188_112	Cytidine,cell culture tested	3:758649:G:A	3	758649	2.74e-34	2.93e-29	0.0248756	Same-Sense SNP: AT3G03260.1 CTG>TTG; L|Leu 397	AT3G03260.1 | Symbols: HDG8 | homeodomain GLABROUS 8 | chr3:755356-759234 REVERSE LENGTH=699
Chem287_111	L-Pyroglutamic acid	3:758649:G:A	3	758649	3.23e-13	6.91e-08	0.0247525	Same-Sense SNP: AT3G03260.1 CTG>TTG; L|Leu 397	AT3G03260.1 | Symbols: HDG8 | homeodomain GLABROUS 8 | chr3:755356-759234 REVERSE LENGTH=699
Chem287_113	L-Pyroglutamic acid	3:758649:G:A	3	758649	6.92e-30	1.48e-24	0.0247525	Same-Sense SNP: AT3G03260.1 CTG>TTG; L|Leu 397	AT3G03260.1 | Symbols: HDG8 | homeodomain GLABROUS 8 | chr3:755356-759234 REVERSE LENGTH=699
Chem4_111	1-Amino-1-cyclopentanecarboxylic acid	3:758649:G:A	3	758649	9.95e-15	2.13e-09	0.0247525	Same-Sense SNP: AT3G03260.1 CTG>TTG; L|Leu 397	AT3G03260.1 | Symbols: HDG8 | homeodomain GLABROUS 8 | chr3:755356-759234 REVERSE LENGTH=699
Chem4_112	1-Amino-1-cyclopentanecarboxylic acid	3:758649:G:A	3	758649	9.43e-09	0.00201684	0.0248756	Same-Sense SNP: AT3G03260.1 CTG>TTG; L|Leu 397	AT3G03260.1 | Symbols: HDG8 | homeodomain GLABROUS 8 | chr3:755356-759234 REVERSE LENGTH=699
Chem4_113	1-Amino-1-cyclopentanecarboxylic acid	3:758649:G:A	3	758649	4.99e-32	1.07e-26	0.0247525	Same-Sense SNP: AT3G03260.1 CTG>TTG; L|Leu 397	AT3G03260.1 | Symbols: HDG8 | homeodomain GLABROUS 8 | chr3:755356-759234 REVERSE LENGTH=699
Chem1070_114	But-3-enylglucosinolate	2:759762:G:A	2	759762	8.77e-08	4.2e-05	0.0164835	Same-Sense SNP: AT2G02710.1 TGC>TGT; C|Cys 717	AT2G02710.1 | Symbols: PLP, PLPB | PAS/LOV protein B | chr2:758812-760608 REVERSE LENGTH=399
Chem200010_112	2i_Kaempferol-3-O-alpha-L-rhamnoside_Kaempferol-3-Rhamnoside	2:759762:G:A	2	759762	8.66e-09	2.3e-05	0.0148515	Same-Sense SNP: AT2G02710.1 TGC>TGT; C|Cys 717	AT2G02710.1 | Symbols: PLP, PLPB | PAS/LOV protein B | chr2:758812-760608 REVERSE LENGTH=399
Chem1070_112	But-3-enylglucosinolate	3:769387:C:G	3	769387	6.79e-09	4.28e-06	0.010582	Mis-Sense SNP: AT3G03300.1 TGT>TCT; C|Cys 3050 S|Ser	AT3G03300.3 | Symbols: DCL2 | dicer-like 2 | chr3:768020-774833 REVERSE LENGTH=1388
Chem1070_114	But-3-enylglucosinolate	3:769387:C:G	3	769387	1.03e-10	7.82e-08	0.010989	Mis-Sense SNP: AT3G03300.1 TGT>TCT; C|Cys 3050 S|Ser	AT3G03300.3 | Symbols: DCL2 | dicer-like 2 | chr3:768020-774833 REVERSE LENGTH=1388
Chem1070_115	But-3-enylglucosinolate	3:769387:C:G	3	769387	8.49e-08	5.39e-05	0.0112994	Mis-Sense SNP: AT3G03300.1 TGT>TCT; C|Cys 3050 S|Ser	AT3G03300.3 | Symbols: DCL2 | dicer-like 2 | chr3:768020-774833 REVERSE LENGTH=1388
Chem1070_115	But-3-enylglucosinolate	2:771752:G:A	2	771752	5.74e-22	9.44e-19	0.00564972	Same-Sense SNP: AT2G02750.1 ATC>ATT; I|Ile 1731	AT2G02750.1 | Symbols: | Pentatricopeptide repeat (PPR) superfamily protein | chr2:771641-773482 REVERSE LENGTH=613
Chem200005_111	7i_kaempferol-3-O-rutinoside_Datiscin_Kaempferol-3-O-beta-D-glucoside-7-O-alpha-L-rhamnoside_Kaempferol-3-O-beta-D-galactoside-7-O-alpha-L-rhamnoside_Kaempferol-3-O-b-glucopyranosyl-7-O-a-rhamnopyranoside_kaempferol-7-O-neohesperidoside_Kaempferol-3-Gluco	2:771752:G:A	2	771752	1.42e-15	1.78e-11	0.0049505	Same-Sense SNP: AT2G02750.1 ATC>ATT; I|Ile 1731	AT2G02750.1 | Symbols: | Pentatricopeptide repeat (PPR) superfamily protein | chr2:771641-773482 REVERSE LENGTH=613
Chem200005_112	7i_kaempferol-3-O-rutinoside_Datiscin_Kaempferol-3-O-beta-D-glucoside-7-O-alpha-L-rhamnoside_Kaempferol-3-O-beta-D-galactoside-7-O-alpha-L-rhamnoside_Kaempferol-3-O-b-glucopyranosyl-7-O-a-rhamnopyranoside_kaempferol-7-O-neohesperidoside_Kaempferol-3-Gluco	2:771752:G:A	2	771752	3.89e-14	4.89e-10	0.0049505	Same-Sense SNP: AT2G02750.1 ATC>ATT; I|Ile 1731	AT2G02750.1 | Symbols: | Pentatricopeptide repeat (PPR) superfamily protein | chr2:771641-773482 REVERSE LENGTH=613
Chem200005_115	7i_kaempferol-3-O-rutinoside_Datiscin_Kaempferol-3-O-beta-D-glucoside-7-O-alpha-L-rhamnoside_Kaempferol-3-O-beta-D-galactoside-7-O-alpha-L-rhamnoside_Kaempferol-3-O-b-glucopyranosyl-7-O-a-rhamnopyranoside_kaempferol-7-O-neohesperidoside_Kaempferol-3-Gluco	2:771752:G:A	2	771752	2.13e-10	2.4e-06	0.00520833	Same-Sense SNP: AT2G02750.1 ATC>ATT; I|Ile 1731	AT2G02750.1 | Symbols: | Pentatricopeptide repeat (PPR) superfamily protein | chr2:771641-773482 REVERSE LENGTH=613
Chem200009_111	4i_Kaempferol-3-Rhamnoside-7-Rhamnoside_vitexin-2''-O-rhamnoside_Kaempferol-3,7-O-bis-alpha-L-rhamnoside_Kaempferol-3,7-O-di-rhamnopyranoside	2:771752:G:A	2	771752	2.98e-13	3.76e-09	0.0049505	Same-Sense SNP: AT2G02750.1 ATC>ATT; I|Ile 1731	AT2G02750.1 | Symbols: | Pentatricopeptide repeat (PPR) superfamily protein | chr2:771641-773482 REVERSE LENGTH=613
Chem200010_112	2i_Kaempferol-3-O-alpha-L-rhamnoside_Kaempferol-3-Rhamnoside	2:771752:G:A	2	771752	1.5e-53	1.89e-49	0.0049505	Same-Sense SNP: AT2G02750.1 ATC>ATT; I|Ile 1731	AT2G02750.1 | Symbols: | Pentatricopeptide repeat (PPR) superfamily protein | chr2:771641-773482 REVERSE LENGTH=613
Chem1070_112	But-3-enylglucosinolate	3:772099:A:T	3	772099	6.79e-09	4.28e-06	0.010582	AT3G03300.1 intronic SNP	AT3G03300.3 | Symbols: DCL2 | dicer-like 2 | chr3:768020-774833 REVERSE LENGTH=1388
Chem1070_114	But-3-enylglucosinolate	3:772099:A:T	3	772099	1.03e-10	7.82e-08	0.010989	AT3G03300.1 intronic SNP	AT3G03300.3 | Symbols: DCL2 | dicer-like 2 | chr3:768020-774833 REVERSE LENGTH=1388
Chem1070_115	But-3-enylglucosinolate	3:772099:A:T	3	772099	8.49e-08	5.39e-05	0.0112994	AT3G03300.1 intronic SNP	AT3G03300.3 | Symbols: DCL2 | dicer-like 2 | chr3:768020-774833 REVERSE LENGTH=1388
Chem1070_112	But-3-enylglucosinolate	3:773235:G:A	3	773235	6.79e-09	4.28e-06	0.010582	AT3G03300.1 intronic SNP	AT3G03300.3 | Symbols: DCL2 | dicer-like 2 | chr3:768020-774833 REVERSE LENGTH=1388
Chem1070_114	But-3-enylglucosinolate	3:773235:G:A	3	773235	1.03e-10	7.82e-08	0.010989	AT3G03300.1 intronic SNP	AT3G03300.3 | Symbols: DCL2 | dicer-like 2 | chr3:768020-774833 REVERSE LENGTH=1388
Chem1070_115	But-3-enylglucosinolate	3:773235:G:A	3	773235	8.49e-08	5.39e-05	0.0112994	AT3G03300.1 intronic SNP	AT3G03300.3 | Symbols: DCL2 | dicer-like 2 | chr3:768020-774833 REVERSE LENGTH=1388
Chem1070_112	But-3-enylglucosinolate	3:773985:T:C	3	773985	6.79e-09	4.28e-06	0.010582	AT3G03300.1 intronic SNP	AT3G03300.3 | Symbols: DCL2 | dicer-like 2 | chr3:768020-774833 REVERSE LENGTH=1388
Chem1070_114	But-3-enylglucosinolate	3:773985:T:C	3	773985	1.03e-10	7.82e-08	0.010989	AT3G03300.1 intronic SNP	AT3G03300.3 | Symbols: DCL2 | dicer-like 2 | chr3:768020-774833 REVERSE LENGTH=1388
Chem1070_115	But-3-enylglucosinolate	3:773985:T:C	3	773985	8.49e-08	5.39e-05	0.0112994	AT3G03300.1 intronic SNP	AT3G03300.3 | Symbols: DCL2 | dicer-like 2 | chr3:768020-774833 REVERSE LENGTH=1388
Chem100003_112	sinigrin	3:783254:C:T	3	783254	3.69e-09	0.000197108	0.0192308	Same-Sense SNP: AT3G03320.1 CTG>TTG; L|Leu 700	AT3G03320.1 | Symbols: | RNA-binding ASCH domain protein | chr3:781872-783289 FORWARD LENGTH=244
Chem364_112	Tyramine	5:790825:C:T	5	790825	3.94e-08	0.000271979	0.0251572	Mis-Sense SNP: AT5G03280.1 TCA>TTA; S|Ser 1721 L|Leu	AT5G03280.1 | Symbols: EIN2, PIR2, CKR1, ERA3, ORE3, ORE2, ATEIN2 | NRAMP metal ion transporter family protein | chr5:788589-793066 FORWARD LENGTH=1294
Chem764_113	3-Hydroxypyridine	4:796457:G:A	4	796457	4.91e-08	0.000875985	0.0698925	Same-Sense SNP: AT4G01850.1 TTC>TTT; F|Phe 1023	AT4G01850.2 | Symbols: SAM-2, MAT2, SAM2, AtSAM2 | S-adenosylmethionine synthetase 2 | chr4:796298-797479 REVERSE LENGTH=393
Chem698_113	Lignoceric Acid	5:796735:T:A	5	796735	1.12e-07	0.00801823	0.425743	AT5G03300.1 intronic SNP	AT5G03300.1 | Symbols: ADK2 | adenosine kinase 2 | chr5:796573-798997 FORWARD LENGTH=345
Chem764_113	3-Hydroxypyridine	4:798162:A:T	4	798162	5.33e-08	0.000876284	0.0860215	intergenic INDEL|SNP
Chem200010_112	2i_Kaempferol-3-O-alpha-L-rhamnoside_Kaempferol-3-Rhamnoside	2:805706:C:T	2	805706	1.5e-07	0.000283284	0.0148515	Mis-Sense SNP: AT2G02820.1 GCT>ACT; A|Ala 763 T|Thr	AT2G02820.2 | Symbols: MYB88 | myb domain protein 88 | chr2:804716-807139 REVERSE LENGTH=484
Chem416_112	Keracyanin Chloride	1:813018:G:C	1	813018	6.01e-12	1.29e-06	0.008	Non-Sense SNP: AT1G03300.1 TAC>TAG; Y|Tyr 69 *|Stp	AT1G03300.1 | Symbols: ATDUF1, DUF1 | DOMAIN OF UNKNOWN FUNCTION 724 1 | chr1:811033-813086 REVERSE LENGTH=670
Chem1070_114	But-3-enylglucosinolate	3:816667:A:C	3	816667	1.03e-11	1.01e-08	0.010989	AT3G03440.1 intronic SNP	AT3G03440.1 | Symbols: | ARM repeat superfamily protein | chr3:815709-818568 FORWARD LENGTH=408
Chem1070_115	But-3-enylglucosinolate	3:816667:A:C	3	816667	4.37e-08	3.49e-05	0.0112994	AT3G03440.1 intronic SNP	AT3G03440.1 | Symbols: | ARM repeat superfamily protein | chr3:815709-818568 FORWARD LENGTH=408
Chem200010_112	2i_Kaempferol-3-O-alpha-L-rhamnoside_Kaempferol-3-Rhamnoside	2:825193:G:A	2	825193	1.6e-07	0.000300693	0.019802	intergenic INDEL|SNP
Chem1070_112	But-3-enylglucosinolate	5:832559:C:T	5	832559	2.27e-08	1.31e-05	0.015873	Same-Sense SNP: AT5G03380.1 GTG>GTA; V|Val 1020	AT5G03380.1 | Symbols: | Heavy metal transport/detoxification superfamily protein | chr5:832400-834301 REVERSE LENGTH=392
Chem1070_112	But-3-enylglucosinolate	5:832628:T:C	5	832628	2.27e-08	1.31e-05	0.015873	Same-Sense SNP: AT5G03380.1 CAA>CAG; Q|Gln 951	AT5G03380.1 | Symbols: | Heavy metal transport/detoxification superfamily protein | chr5:832400-834301 REVERSE LENGTH=392
Chem1079_116	Gluconasturtiin	3:837362:A:G	3	837362	2.91e-09	5.65e-05	0.00534759	Same-Sense SNP: AT3G03510.1 TCA>TCG; S|Ser 1023	AT3G03510.1 | Symbols: | Phototropic-responsive NPH3 family protein | chr3:836340-837707 FORWARD LENGTH=455
Chem100006_115	5-Methylsulfinyl-n-pentyl-glucosinolate	2:839700:C:T	2	839700	6.81e-15	2.91e-10	0.0851064	Same-Sense SNP: AT2G02870.1 GAC>GAT; D|Asp 1323	AT2G02870.3 | Symbols: | Galactose oxidase/kelch repeat superfamily protein | chr2:838378-839781 FORWARD LENGTH=467
Chem364_111	Tyramine	2:843884:T:G	2	843884	4.11e-08	0.000232936	0.0538922	intergenic INDEL|SNP
Chem200011_111	2i_Ideain chloride_cyanidin-3-glucoside chloride	3:844767:A:G	3	844767	1.36e-35	9.71e-31	0.0104712	Same-Sense SNP: AT3G03530.1 GAT>GAC; D|Asp 204	AT3G03530.1 | Symbols: NPC4 | non-specific phospholipase C4 | chr3:842686-844970 REVERSE LENGTH=538
Chem853_111	luteolin-3',7-di-O-glucoside	3:844767:A:G	3	844767	2.24e-43	1.2e-38	0.0112994	Same-Sense SNP: AT3G03530.1 GAT>GAC; D|Asp 204	AT3G03530.1 | Symbols: NPC4 | non-specific phospholipase C4 | chr3:842686-844970 REVERSE LENGTH=538
Chem373_112	Xanthine	1:850725:A:G	1	850725	1.95e-07	0.00298226	0.0543478	intergenic INDEL|SNP
Chem373_112	Xanthine	1:851288:T:C	1	851288	1.16e-08	0.000466389	0.048913	intergenic INDEL|SNP
Chem100022_112	4-Methoxyindole-glucosinolate	1:851390:A:G	1	851390	3.66e-11	1.2e-07	0.0155039	intergenic INDEL|SNP
Chem1070_111	But-3-enylglucosinolate	1:851390:A:G	1	851390	1.09e-07	0.000165545	0.046875	intergenic INDEL|SNP
Chem1070_116	But-3-enylglucosinolate	1:851390:A:G	1	851390	3.63e-10	4.57e-07	0.0444444	intergenic INDEL|SNP
Chem200010_114	2i_Kaempferol-3-O-alpha-L-rhamnoside_Kaempferol-3-Rhamnoside	3:855329:A:G	3	855329	1.09e-13	6.36e-10	0.0104167	AT3G03560.1 intronic SNP	AT3G03560.1 | Symbols: | unknown protein; LOCATED IN: plasma membrane; EXPRESSED IN: 22 plant structures; EXPRESSED DURING: 13 growth stages; BEST Arabidopsis thaliana protein match is: unknown protein (TAIR:AT5G23490.1); Has 157 Blast hits to 146 proteins in 38 species: Archae - 3; Bacteria - 14; Metazoa - 8; Fungi - 0; Plants - 120; Viruses - 0; Other Eukaryotes - 12 (source: NCBI BLink). | chr…
Chem200010_115	2i_Kaempferol-3-O-alpha-L-rhamnoside_Kaempferol-3-Rhamnoside	3:855329:A:G	3	855329	4.24e-13	2.45e-09	0.0104712	AT3G03560.1 intronic SNP	AT3G03560.1 | Symbols: | unknown protein; LOCATED IN: plasma membrane; EXPRESSED IN: 22 plant structures; EXPRESSED DURING: 13 growth stages; BEST Arabidopsis thaliana protein match is: unknown protein (TAIR:AT5G23490.1); Has 157 Blast hits to 146 proteins in 38 species: Archae - 3; Bacteria - 14; Metazoa - 8; Fungi - 0; Plants - 120; Viruses - 0; Other Eukaryotes - 12 (source: NCBI BLink). | chr…
Chem200010_116	2i_Kaempferol-3-O-alpha-L-rhamnoside_Kaempferol-3-Rhamnoside	3:855329:A:G	3	855329	4.47e-10	2.45e-06	0.0104712	AT3G03560.1 intronic SNP	AT3G03560.1 | Symbols: | unknown protein; LOCATED IN: plasma membrane; EXPRESSED IN: 22 plant structures; EXPRESSED DURING: 13 growth stages; BEST Arabidopsis thaliana protein match is: unknown protein (TAIR:AT5G23490.1); Has 157 Blast hits to 146 proteins in 38 species: Archae - 3; Bacteria - 14; Metazoa - 8; Fungi - 0; Plants - 120; Viruses - 0; Other Eukaryotes - 12 (source: NCBI BLink). | chr…
Chem1070_112	But-3-enylglucosinolate	3:855841:C:T	3	855841	2.94e-09	2.15e-06	0.010582	Same-Sense SNP: AT3G03560.1 ACG>ACA; T|Thr 288	AT3G03560.1 | Symbols: | unknown protein; LOCATED IN: plasma membrane; EXPRESSED IN: 22 plant structures; EXPRESSED DURING: 13 growth stages; BEST Arabidopsis thaliana protein match is: unknown protein (TAIR:AT5G23490.1); Has 157 Blast hits to 146 proteins in 38 species: Archae - 3; Bacteria - 14; Metazoa - 8; Fungi - 0; Plants - 120; Viruses - 0; Other Eukaryotes - 12 (source: NCBI BLink). | chr…
Chem1070_114	But-3-enylglucosinolate	3:855841:C:T	3	855841	3.16e-34	6.15e-31	0.00549451	Same-Sense SNP: AT3G03560.1 ACG>ACA; T|Thr 288	AT3G03560.1 | Symbols: | unknown protein; LOCATED IN: plasma membrane; EXPRESSED IN: 22 plant structures; EXPRESSED DURING: 13 growth stages; BEST Arabidopsis thaliana protein match is: unknown protein (TAIR:AT5G23490.1); Has 157 Blast hits to 146 proteins in 38 species: Archae - 3; Bacteria - 14; Metazoa - 8; Fungi - 0; Plants - 120; Viruses - 0; Other Eukaryotes - 12 (source: NCBI BLink). | chr…
Chem1070_115	But-3-enylglucosinolate	3:855841:C:T	3	855841	5.74e-22	9.44e-19	0.00564972	Same-Sense SNP: AT3G03560.1 ACG>ACA; T|Thr 288	AT3G03560.1 | Symbols: | unknown protein; LOCATED IN: plasma membrane; EXPRESSED IN: 22 plant structures; EXPRESSED DURING: 13 growth stages; BEST Arabidopsis thaliana protein match is: unknown protein (TAIR:AT5G23490.1); Has 157 Blast hits to 146 proteins in 38 species: Archae - 3; Bacteria - 14; Metazoa - 8; Fungi - 0; Plants - 120; Viruses - 0; Other Eukaryotes - 12 (source: NCBI BLink). | chr…
Chem1070_116	But-3-enylglucosinolate	3:855841:C:T	3	855841	1.54e-13	2.16e-10	0.00555556	Same-Sense SNP: AT3G03560.1 ACG>ACA; T|Thr 288	AT3G03560.1 | Symbols: | unknown protein; LOCATED IN: plasma membrane; EXPRESSED IN: 22 plant structures; EXPRESSED DURING: 13 growth stages; BEST Arabidopsis thaliana protein match is: unknown protein (TAIR:AT5G23490.1); Has 157 Blast hits to 146 proteins in 38 species: Archae - 3; Bacteria - 14; Metazoa - 8; Fungi - 0; Plants - 120; Viruses - 0; Other Eukaryotes - 12 (source: NCBI BLink). | chr…
Chem200010_114	2i_Kaempferol-3-O-alpha-L-rhamnoside_Kaempferol-3-Rhamnoside	3:859291:G:A	3	859291	1.09e-13	6.36e-10	0.0104167	Same-Sense SNP: AT3G03570.1 GCG>GCA; A|Ala 1332	AT3G03570.1 | Symbols: | Protein of unknown function (DUF3550/UPF0682) | chr3:857013-860105 FORWARD LENGTH=607
Chem200010_115	2i_Kaempferol-3-O-alpha-L-rhamnoside_Kaempferol-3-Rhamnoside	3:859291:G:A	3	859291	4.24e-13	2.45e-09	0.0104712	Same-Sense SNP: AT3G03570.1 GCG>GCA; A|Ala 1332	AT3G03570.1 | Symbols: | Protein of unknown function (DUF3550/UPF0682) | chr3:857013-860105 FORWARD LENGTH=607
Chem200010_116	2i_Kaempferol-3-O-alpha-L-rhamnoside_Kaempferol-3-Rhamnoside	3:859291:G:A	3	859291	4.47e-10	2.45e-06	0.0104712	Same-Sense SNP: AT3G03570.1 GCG>GCA; A|Ala 1332	AT3G03570.1 | Symbols: | Protein of unknown function (DUF3550/UPF0682) | chr3:857013-860105 FORWARD LENGTH=607
Chem200010_114	2i_Kaempferol-3-O-alpha-L-rhamnoside_Kaempferol-3-Rhamnoside	3:862057:C:T	3	862057	1.09e-13	6.36e-10	0.0104167	Same-Sense SNP: AT3G03580.1 GGG>GGA; G|Gly 1287	AT3G03580.1 | Symbols: | Tetratricopeptide repeat (TPR)-like superfamily protein | chr3:860695-863343 REVERSE LENGTH=882
Chem200010_115	2i_Kaempferol-3-O-alpha-L-rhamnoside_Kaempferol-3-Rhamnoside	3:862057:C:T	3	862057	4.24e-13	2.45e-09	0.0104712	Same-Sense SNP: AT3G03580.1 GGG>GGA; G|Gly 1287	AT3G03580.1 | Symbols: | Tetratricopeptide repeat (TPR)-like superfamily protein | chr3:860695-863343 REVERSE LENGTH=882
Chem200010_116	2i_Kaempferol-3-O-alpha-L-rhamnoside_Kaempferol-3-Rhamnoside	3:862057:C:T	3	862057	4.47e-10	2.45e-06	0.0104712	Same-Sense SNP: AT3G03580.1 GGG>GGA; G|Gly 1287	AT3G03580.1 | Symbols: | Tetratricopeptide repeat (TPR)-like superfamily protein | chr3:860695-863343 REVERSE LENGTH=882
Chem200010_112	2i_Kaempferol-3-O-alpha-L-rhamnoside_Kaempferol-3-Rhamnoside	2:862235:G:A	2	862235	8.81e-08	0.000179445	0.019802	AT2G02960.1 3-UTR INDEL|SNP	AT2G02960.3 | Symbols: | RING/FYVE/PHD zinc finger superfamily protein | chr2:862346-863980 REVERSE LENGTH=271
Chem100012_114	5-Methylthio-n-pentyl-glucosinolate	2:864136:A:C	2	864136	5.51e-12	2.94e-07	0.0520833	AT2G02960.3 5-UTR INDEL|SNP	AT2G02960.3 | Symbols: | RING/FYVE/PHD zinc finger superfamily protein | chr2:862346-863980 REVERSE LENGTH=271
Chem1070_112	But-3-enylglucosinolate	3:865474:C:G	3	865474	1.28e-09	1.23e-06	0.010582	AT3G03590.1 intronic SNP	AT3G03590.1 | Symbols: | SWIB/MDM2 domain superfamily protein | chr3:865341-866669 REVERSE LENGTH=143
Chem1070_114	But-3-enylglucosinolate	3:865474:C:G	3	865474	3.84e-12	4.74e-09	0.010989	AT3G03590.1 intronic SNP	AT3G03590.1 | Symbols: | SWIB/MDM2 domain superfamily protein | chr3:865341-866669 REVERSE LENGTH=143
Chem1070_115	But-3-enylglucosinolate	3:865474:C:G	3	865474	1.27e-08	1.46e-05	0.0112994	AT3G03590.1 intronic SNP	AT3G03590.1 | Symbols: | SWIB/MDM2 domain superfamily protein | chr3:865341-866669 REVERSE LENGTH=143
Chem188_113	Cytidine,cell culture tested	3:865474:C:G	3	865474	4.74e-89	5.07e-84	0.00995025	AT3G03590.1 intronic SNP	AT3G03590.1 | Symbols: | SWIB/MDM2 domain superfamily protein | chr3:865341-866669 REVERSE LENGTH=143
Chem1070_112	But-3-enylglucosinolate	3:873137:G:T	3	873137	2.38e-08	1.37e-05	0.010582	intergenic INDEL|SNP
Chem1070_114	But-3-enylglucosinolate	3:873137:G:T	3	873137	1.24e-08	7.22e-06	0.010989	intergenic INDEL|SNP
Chem188_116	Cytidine,cell culture tested	1:878756:A:G	1	878756	3.08e-63	2.2e-58	0.00520833	Mis-Sense SNP: AT1G03520.1 ATG>ACG; M|Met 698 T|Thr	AT1G03520.1 | Symbols: | Core-2/I-branching beta-1,6-N-acetylglucosaminyltransferase family protein | chr1:877948-879553 REVERSE LENGTH=447
Chem1064_116	1-Isothiocyanato-8-(methylsulfinyl)-octane	1:879096:G:C	1	879096	2.59e-243	1.85e-238	0.00571429	Mis-Sense SNP: AT1G03520.1 ACT>AGT; T|Thr 458 S|Ser	AT1G03520.1 | Symbols: | Core-2/I-branching beta-1,6-N-acetylglucosaminyltransferase family protein | chr1:877948-879553 REVERSE LENGTH=447
Chem655_116	Syringic Acid	1:879096:G:C	1	879096	3.01e-15	6.44e-10	0.00581395	Mis-Sense SNP: AT1G03520.1 ACT>AGT; T|Thr 458 S|Ser	AT1G03520.1 | Symbols: | Core-2/I-branching beta-1,6-N-acetylglucosaminyltransferase family protein | chr1:877948-879553 REVERSE LENGTH=447
Chem200010_114	2i_Kaempferol-3-O-alpha-L-rhamnoside_Kaempferol-3-Rhamnoside	3:879273:T:G	3	879273	1.09e-13	6.36e-10	0.0104167	Mis-Sense SNP: AT3G03630.1 GAA>GCA; E|Glu 758 A|Ala	AT3G03630.1 | Symbols: CS26 | cysteine synthase 26 | chr3:878388-880400 REVERSE LENGTH=404
Chem200010_115	2i_Kaempferol-3-O-alpha-L-rhamnoside_Kaempferol-3-Rhamnoside	3:879273:T:G	3	879273	4.24e-13	2.45e-09	0.0104712	Mis-Sense SNP: AT3G03630.1 GAA>GCA; E|Glu 758 A|Ala	AT3G03630.1 | Symbols: CS26 | cysteine synthase 26 | chr3:878388-880400 REVERSE LENGTH=404
Chem200010_116	2i_Kaempferol-3-O-alpha-L-rhamnoside_Kaempferol-3-Rhamnoside	3:879273:T:G	3	879273	4.47e-10	2.45e-06	0.0104712	Mis-Sense SNP: AT3G03630.1 GAA>GCA; E|Glu 758 A|Ala	AT3G03630.1 | Symbols: CS26 | cysteine synthase 26 | chr3:878388-880400 REVERSE LENGTH=404
Chem853_115	luteolin-3',7-di-O-glucoside	1:882791:C:T	1	882791	1.06e-26	7.53e-22	0.0116959	Mis-Sense SNP: AT1G03530.1 GGT>GAT; G|Gly 548 D|Asp	AT1G03530.1 | Symbols: ATNAF1, NAF1 | nuclear assembly factor 1 | chr1:880638-883338 REVERSE LENGTH=801
Chem1024_114	O-Phosphocholine	3:886028:G:A	3	886028	1.33e-14	2.84e-09	0.0208333	Mis-Sense SNP: AT3G03650.1 CAC>TAC; H|His 139 Y|Tyr	AT3G03650.1 | Symbols: EDA5 | Exostosin family protein | chr3:884298-886166 REVERSE LENGTH=499
Chem1070_116	But-3-enylglucosinolate	3:886028:G:A	3	886028	2.08e-13	2.9e-10	0.0166667	Mis-Sense SNP: AT3G03650.1 CAC>TAC; H|His 139 Y|Tyr	AT3G03650.1 | Symbols: EDA5 | Exostosin family protein | chr3:884298-886166 REVERSE LENGTH=499
Chem188_111	Cytidine,cell culture tested	3:886028:G:A	3	886028	1.82e-07	0.00779382	0.0247525	Mis-Sense SNP: AT3G03650.1 CAC>TAC; H|His 139 Y|Tyr	AT3G03650.1 | Symbols: EDA5 | Exostosin family protein | chr3:884298-886166 REVERSE LENGTH=499
Chem416_113	Keracyanin Chloride	5:888183:G:T	5	888183	1.7e-08	0.00181577	0.0892857	intergenic INDEL|SNP
Chem100006_115	5-Methylsulfinyl-n-pentyl-glucosinolate	1:893516:C:T	1	893516	2.84e-62	6.08e-57	0.00531915	intergenic INDEL|SNP
Chem100012_116	5-Methylthio-n-pentyl-glucosinolate	1:893516:C:T	1	893516	9.77e-12	6.97e-07	0.0052356	intergenic INDEL|SNP
Chem100022_112	4-Methoxyindole-glucosinolate	5:903733:G:A	5	903733	3.66e-11	1.2e-07	0.0155039	intergenic INDEL|SNP
Chem100022_112	4-Methoxyindole-glucosinolate	5:904828:C:T	5	904828	3.66e-11	1.2e-07	0.0155039	Same-Sense SNP: AT5G03570.1 TCC>TCT; S|Ser 240	AT5G03570.2 | Symbols: IREG2 | iron regulated 2 | chr5:904514-906593 FORWARD LENGTH=512
Chem1070_112	But-3-enylglucosinolate	3:909582:G:A	3	909582	4.61e-09	3.04e-06	0.010582	Same-Sense SNP: AT3G03680.1 CCG>CCA; P|Pro 1959	AT3G03680.1 | Symbols: | C2 calcium/lipid-binding plant phosphoribosyltransferase family protein | chr3:907624-910677 FORWARD LENGTH=1017
Chem1070_114	But-3-enylglucosinolate	3:909582:G:A	3	909582	3.16e-34	6.15e-31	0.00549451	Same-Sense SNP: AT3G03680.1 CCG>CCA; P|Pro 1959	AT3G03680.1 | Symbols: | C2 calcium/lipid-binding plant phosphoribosyltransferase family protein | chr3:907624-910677 FORWARD LENGTH=1017
Chem1070_115	But-3-enylglucosinolate	3:909582:G:A	3	909582	5.74e-22	9.44e-19	0.00564972	Same-Sense SNP: AT3G03680.1 CCG>CCA; P|Pro 1959	AT3G03680.1 | Symbols: | C2 calcium/lipid-binding plant phosphoribosyltransferase family protein | chr3:907624-910677 FORWARD LENGTH=1017
Chem1070_116	But-3-enylglucosinolate	3:909582:G:A	3	909582	1.54e-13	2.16e-10	0.00555556	Same-Sense SNP: AT3G03680.1 CCG>CCA; P|Pro 1959	AT3G03680.1 | Symbols: | C2 calcium/lipid-binding plant phosphoribosyltransferase family protein | chr3:907624-910677 FORWARD LENGTH=1017
Chem100016_111	3-Hydroxy-n-propyl-glucosinolate	3:929231:A:T	3	929231	1.08e-07	0.00288481	0.293532	AT3G03720.1 intronic SNP	AT3G03720.1 | Symbols: CAT4 | cationic amino acid transporter 4 | chr3:925870-930974 REVERSE LENGTH=801
Chem1070_114	But-3-enylglucosinolate	4:933297:T:G	4	933297	2.53e-12	3.36e-09	0.010989	intergenic INDEL|SNP
Chem764_113	3-Hydroxypyridine	5:933625:T:G	5	933625	9.31e-08	0.00132782	0.0806452	AT5G03650.1 intronic SNP	AT5G03650.1 | Symbols: SBE2.2 | starch branching enzyme 2.2 | chr5:931924-937470 FORWARD LENGTH=805
Chem364_111	Tyramine	2:937910:T:C	2	937910	5.99e-28	2.56e-23	0.00598802	Same-Sense SNP: AT2G03120.1 TTG>CTG; L|Leu 49	AT2G03120.1 | Symbols: ATSPP, SPP | signal peptide peptidase | chr2:937554-940083 FORWARD LENGTH=344
Chem1070_113	But-3-enylglucosinolate	1:938568:G:T	1	938568	6.2e-08	0.000115273	0.0210526	AT1G03750.1 intronic SNP	AT1G03750.1 | Symbols: CHR9 | switch 2 | chr1:937920-941068 FORWARD LENGTH=862
Chem1070_114	But-3-enylglucosinolate	4:939612:C:T	4	939612	2.53e-12	3.36e-09	0.010989	Same-Sense SNP: AT4G02110.1 CTC>CTT; L|Leu 3582	AT4G02110.1 | Symbols: | transcription coactivators | chr4:935191-940191 FORWARD LENGTH=1329
Chem1070_113	But-3-enylglucosinolate	1:941352:T:A	1	941352	6.2e-08	0.000115273	0.0210526	AT1G03760.1 intronic SNP	AT1G03760.1 | Symbols: | Prefoldin chaperone subunit family protein | chr1:941211-943320 REVERSE LENGTH=391
Chem1070_113	But-3-enylglucosinolate	1:942264:C:T	1	942264	6.2e-08	0.000115273	0.0210526	Mis-Sense SNP: AT1G03760.1 GAA>AAA; E|Glu 730 K|Lys	AT1G03760.1 | Symbols: | Prefoldin chaperone subunit family protein | chr1:941211-943320 REVERSE LENGTH=391
Chem1070_114	But-3-enylglucosinolate	3:943443:T:C	3	943443	1.03e-11	1.01e-08	0.010989	intergenic INDEL|SNP
Chem1070_115	But-3-enylglucosinolate	3:943443:T:C	3	943443	4.37e-08	3.49e-05	0.0112994	intergenic INDEL|SNP
Chem1070_112	But-3-enylglucosinolate	3:944304:A:G	3	944304	5.27e-10	6.3e-07	0.010582	Same-Sense SNP: AT3G03760.1 CAA>CAG; Q|Gln 453	AT3G03760.1 | Symbols: LBD20 | LOB domain-containing protein 20 | chr3:943632-944673 FORWARD LENGTH=273
Chem1070_114	But-3-enylglucosinolate	3:944304:A:G	3	944304	1.34e-10	9.36e-08	0.010989	Same-Sense SNP: AT3G03760.1 CAA>CAG; Q|Gln 453	AT3G03760.1 | Symbols: LBD20 | LOB domain-containing protein 20 | chr3:943632-944673 FORWARD LENGTH=273
Chem1070_115	But-3-enylglucosinolate	3:944304:A:G	3	944304	5.56e-08	3.82e-05	0.0112994	Same-Sense SNP: AT3G03760.1 CAA>CAG; Q|Gln 453	AT3G03760.1 | Symbols: LBD20 | LOB domain-containing protein 20 | chr3:943632-944673 FORWARD LENGTH=273
Chem100022_111	4-Methoxyindole-glucosinolate	2:944316:C:G	2	944316	1.48e-19	9.02e-16	0.00787402	Mis-Sense SNP: AT2G03140.1 ACC>AGC; T|Thr 1601 S|Ser	AT2G03140.1 | Symbols: | alpha/beta-Hydrolases superfamily protein | chr2:942000-949337 FORWARD LENGTH=1797
Chem100022_112	4-Methoxyindole-glucosinolate	2:944316:C:G	2	944316	8.84e-23	5.73e-19	0.00775194	Mis-Sense SNP: AT2G03140.1 ACC>AGC; T|Thr 1601 S|Ser	AT2G03140.1 | Symbols: | alpha/beta-Hydrolases superfamily protein | chr2:942000-949337 FORWARD LENGTH=1797
Chem100022_115	4-Methoxyindole-glucosinolate	2:944316:C:G	2	944316	1.34e-25	9.52e-21	0.00833333	Mis-Sense SNP: AT2G03140.1 ACC>AGC; T|Thr 1601 S|Ser	AT2G03140.1 | Symbols: | alpha/beta-Hydrolases superfamily protein | chr2:942000-949337 FORWARD LENGTH=1797
Chem1070_111	But-3-enylglucosinolate	2:944316:C:G	2	944316	2.47e-11	7.99e-08	0.00520833	Mis-Sense SNP: AT2G03140.1 ACC>AGC; T|Thr 1601 S|Ser	AT2G03140.1 | Symbols: | alpha/beta-Hydrolases superfamily protein | chr2:942000-949337 FORWARD LENGTH=1797
Chem1070_112	But-3-enylglucosinolate	2:944316:C:G	2	944316	3.02e-09	2.15e-06	0.005291	Mis-Sense SNP: AT2G03140.1 ACC>AGC; T|Thr 1601 S|Ser	AT2G03140.1 | Symbols: | alpha/beta-Hydrolases superfamily protein | chr2:942000-949337 FORWARD LENGTH=1797
Chem1070_113	But-3-enylglucosinolate	2:944316:C:G	2	944316	6.28e-21	1.12e-16	0.00526316	Mis-Sense SNP: AT2G03140.1 ACC>AGC; T|Thr 1601 S|Ser	AT2G03140.1 | Symbols: | alpha/beta-Hydrolases superfamily protein | chr2:942000-949337 FORWARD LENGTH=1797
Chem200088_113	2i_(2R)_(2S)-2-Hydroxybut-3-enylglucosinolate	2:944316:C:G	2	944316	6.15e-15	3.29e-10	0.00555556	Mis-Sense SNP: AT2G03140.1 ACC>AGC; T|Thr 1601 S|Ser	AT2G03140.1 | Symbols: | alpha/beta-Hydrolases superfamily protein | chr2:942000-949337 FORWARD LENGTH=1797
Chem373_114	Xanthine	1:957601:C:T	1	957601	4.9e-08	0.000541912	0.0238095	Mis-Sense SNP: AT1G03800.1 GGA>GAA; G|Gly 398 E|Glu	AT1G03800.1 | Symbols: ERF10, ATERF10 | ERF domain protein 10 | chr1:957261-957998 REVERSE LENGTH=245
Chem100011_112	4-Methylthio-n-butyl-glucosinolate	4:967711:A:T	4	967711	4.99e-09	0.000152419	0.0148515	Mis-Sense SNP: AT4G02190.1 AGT>TGT; S|Ser 340 C|Cys	AT4G02190.1 | Symbols: | Cysteine/Histidine-rich C1 domain family protein | chr4:967372-969351 FORWARD LENGTH=659
Chem1070_112	But-3-enylglucosinolate	4:967711:A:T	4	967711	2.51e-09	1.92e-06	0.010582	Mis-Sense SNP: AT4G02190.1 AGT>TGT; S|Ser 340 C|Cys	AT4G02190.1 | Symbols: | Cysteine/Histidine-rich C1 domain family protein | chr4:967372-969351 FORWARD LENGTH=659
Chem1070_114	But-3-enylglucosinolate	4:967711:A:T	4	967711	8.08e-08	3.89e-05	0.0164835	Mis-Sense SNP: AT4G02190.1 AGT>TGT; S|Ser 340 C|Cys	AT4G02190.1 | Symbols: | Cysteine/Histidine-rich C1 domain family protein | chr4:967372-969351 FORWARD LENGTH=659
Chem1070_115	But-3-enylglucosinolate	4:967711:A:T	4	967711	1.41e-07	8.49e-05	0.0112994	Mis-Sense SNP: AT4G02190.1 AGT>TGT; S|Ser 340 C|Cys	AT4G02190.1 | Symbols: | Cysteine/Histidine-rich C1 domain family protein | chr4:967372-969351 FORWARD LENGTH=659
Chem1076_112	4-(Methylsulfinyl)but-3-enylglucosinolate	4:967711:A:T	4	967711	9.62e-23	3.43e-18	0.015748	Mis-Sense SNP: AT4G02190.1 AGT>TGT; S|Ser 340 C|Cys	AT4G02190.1 | Symbols: | Cysteine/Histidine-rich C1 domain family protein | chr4:967372-969351 FORWARD LENGTH=659
Chem100022_112	4-Methoxyindole-glucosinolate	4:967839:T:C	4	967839	3.66e-11	1.2e-07	0.0155039	Same-Sense SNP: AT4G02190.1 CAT>CAC; H|His 468	AT4G02190.1 | Symbols: | Cysteine/Histidine-rich C1 domain family protein | chr4:967372-969351 FORWARD LENGTH=659
Chem1070_111	But-3-enylglucosinolate	4:967839:T:C	4	967839	1.79e-10	5.17e-07	0.0260417	Same-Sense SNP: AT4G02190.1 CAT>CAC; H|His 468	AT4G02190.1 | Symbols: | Cysteine/Histidine-rich C1 domain family protein | chr4:967372-969351 FORWARD LENGTH=659
Chem1070_112	But-3-enylglucosinolate	4:967839:T:C	4	967839	5.41e-09	3.54e-06	0.026455	Same-Sense SNP: AT4G02190.1 CAT>CAC; H|His 468	AT4G02190.1 | Symbols: | Cysteine/Histidine-rich C1 domain family protein | chr4:967372-969351 FORWARD LENGTH=659
Chem100003_112	sinigrin	4:968904:G:T	4	968904	2.44e-10	1.74e-05	0.0897436	Mis-Sense SNP: AT4G02190.1 ATG>ATT; M|Met 1533 I|Ile	AT4G02190.1 | Symbols: | Cysteine/Histidine-rich C1 domain family protein | chr4:967372-969351 FORWARD LENGTH=659
Chem100022_112	4-Methoxyindole-glucosinolate	4:977576:T:C	4	977576	3.66e-11	1.2e-07	0.0155039	AT4G02220.1 intronic SNP	AT4G02220.1 | Symbols: | zinc finger (MYND type) family protein / programmed cell death 2 C-terminal domain-containing protein | chr4:976728-978902 FORWARD LENGTH=418
Chem1070_111	But-3-enylglucosinolate	4:977576:T:C	4	977576	1.22e-16	9.28e-13	0.0208333	AT4G02220.1 intronic SNP	AT4G02220.1 | Symbols: | zinc finger (MYND type) family protein / programmed cell death 2 C-terminal domain-containing protein | chr4:976728-978902 FORWARD LENGTH=418
Chem1070_112	But-3-enylglucosinolate	4:977576:T:C	4	977576	1.79e-14	3.14e-11	0.021164	AT4G02220.1 intronic SNP	AT4G02220.1 | Symbols: | zinc finger (MYND type) family protein / programmed cell death 2 C-terminal domain-containing protein | chr4:976728-978902 FORWARD LENGTH=418
Chem1070_113	But-3-enylglucosinolate	4:977576:T:C	4	977576	3.29e-11	1.76e-07	0.0210526	AT4G02220.1 intronic SNP	AT4G02220.1 | Symbols: | zinc finger (MYND type) family protein / programmed cell death 2 C-terminal domain-containing protein | chr4:976728-978902 FORWARD LENGTH=418
Chem1070_116	But-3-enylglucosinolate	4:977576:T:C	4	977576	2.35e-09	2.59e-06	0.0222222	AT4G02220.1 intronic SNP	AT4G02220.1 | Symbols: | zinc finger (MYND type) family protein / programmed cell death 2 C-terminal domain-containing protein | chr4:976728-978902 FORWARD LENGTH=418
Chem200010_112	2i_Kaempferol-3-O-alpha-L-rhamnoside_Kaempferol-3-Rhamnoside	4:977576:T:C	4	977576	2.28e-08	5.14e-05	0.019802	AT4G02220.1 intronic SNP	AT4G02220.1 | Symbols: | zinc finger (MYND type) family protein / programmed cell death 2 C-terminal domain-containing protein | chr4:976728-978902 FORWARD LENGTH=418
Chem364_111	Tyramine	2:979563:C:A	2	979563	4.14e-08	0.000232936	0.0958084	intergenic INDEL|SNP
Chem1064_113	1-Isothiocyanato-8-(methylsulfinyl)-octane	1:1008068:C:T	1	1008068	8.46e-24	4.52e-19	0.00546448	Non-Sense SNP: AT1G03930.1 CGA>TGA; R|Arg 1366 *|Stp	AT1G03930.1 | Symbols: ADK1, CKL9ALPHA, CKL9BETA | dual specificity kinase 1 | chr1:1005439-1008118 FORWARD LENGTH=471
Chem188_112	Cytidine,cell culture tested	1:1008068:C:T	1	1008068	1.88e-54	4.02e-49	0.00497512	Non-Sense SNP: AT1G03930.1 CGA>TGA; R|Arg 1366 *|Stp	AT1G03930.1 | Symbols: ADK1, CKL9ALPHA, CKL9BETA | dual specificity kinase 1 | chr1:1005439-1008118 FORWARD LENGTH=471
Chem200011_114	2i_Ideain chloride_cyanidin-3-glucoside chloride	1:1008068:C:T	1	1008068	4.96e-17	2.12e-12	0.00543478	Non-Sense SNP: AT1G03930.1 CGA>TGA; R|Arg 1366 *|Stp	AT1G03930.1 | Symbols: ADK1, CKL9ALPHA, CKL9BETA | dual specificity kinase 1 | chr1:1005439-1008118 FORWARD LENGTH=471
Chem4_113	1-Amino-1-cyclopentanecarboxylic acid	1:1008068:C:T	1	1008068	9.44e-14	5.05e-09	0.0049505	Non-Sense SNP: AT1G03930.1 CGA>TGA; R|Arg 1366 *|Stp	AT1G03930.1 | Symbols: ADK1, CKL9ALPHA, CKL9BETA | dual specificity kinase 1 | chr1:1005439-1008118 FORWARD LENGTH=471
Chem1070_111	But-3-enylglucosinolate	2:1019396:A:T	2	1019396	2.32e-13	1.24e-09	0.0260417	intergenic INDEL|SNP
Chem1070_113	But-3-enylglucosinolate	2:1019396:A:T	2	1019396	2e-15	2.14e-11	0.0210526	intergenic INDEL|SNP
Chem1070_116	But-3-enylglucosinolate	2:1019396:A:T	2	1019396	1.79e-21	4.26e-17	0.0222222	intergenic INDEL|SNP
Chem200010_115	2i_Kaempferol-3-O-alpha-L-rhamnoside_Kaempferol-3-Rhamnoside	4:1023643:A:G	4	1023643	1.6e-07	0.000251476	0.0418848	Same-Sense SNP: AT4G02320.1 GCT>GCC; A|Ala 816	AT4G02320.1 | Symbols: | Plant invertase/pectin methylesterase inhibitor superfamily | chr4:1022725-1026118 REVERSE LENGTH=518
Chem1070_111	But-3-enylglucosinolate	2:1031490:G:A	2	1031490	8.92e-20	2.39e-15	0.0208333	Same-Sense SNP: AT2G03390.1 TAC>TAT; Y|Tyr 516	AT2G03390.1 | Symbols: | uvrB/uvrC motif-containing protein | chr2:1030635-1032354 REVERSE LENGTH=330
Chem1070_112	But-3-enylglucosinolate	2:1031490:G:A	2	1031490	9.48e-10	9.75e-07	0.031746	Same-Sense SNP: AT2G03390.1 TAC>TAT; Y|Tyr 516	AT2G03390.1 | Symbols: | uvrB/uvrC motif-containing protein | chr2:1030635-1032354 REVERSE LENGTH=330
Chem1070_114	But-3-enylglucosinolate	2:1031490:G:A	2	1031490	1.08e-10	8.16e-08	0.0274725	Same-Sense SNP: AT2G03390.1 TAC>TAT; Y|Tyr 516	AT2G03390.1 | Symbols: | uvrB/uvrC motif-containing protein | chr2:1030635-1032354 REVERSE LENGTH=330
Chem1079_112	Gluconasturtiin	2:1031490:G:A	2	1031490	6.83e-13	2.43e-08	0.025641	Same-Sense SNP: AT2G03390.1 TAC>TAT; Y|Tyr 516	AT2G03390.1 | Symbols: | uvrB/uvrC motif-containing protein | chr2:1030635-1032354 REVERSE LENGTH=330
Chem1079_114	Gluconasturtiin	2:1031490:G:A	2	1031490	6.52e-12	3.49e-07	0.0319149	Same-Sense SNP: AT2G03390.1 TAC>TAT; Y|Tyr 516	AT2G03390.1 | Symbols: | uvrB/uvrC motif-containing protein | chr2:1030635-1032354 REVERSE LENGTH=330
Chem1076_112	4-(Methylsulfinyl)but-3-enylglucosinolate	3:1033859:G:A	3	1033859	2.03e-33	1.45e-28	0.023622	Same-Sense SNP: AT3G03990.1 TTG>TTA; L|Leu 72	AT3G03990.1 | Symbols: | alpha/beta-Hydrolases superfamily protein | chr3:1033788-1034591 FORWARD LENGTH=267
Chem499_114	N-acetyl putrescine hydrochloride	3:1033859:G:A	3	1033859	8.35e-11	8.53e-06	0.0104167	Same-Sense SNP: AT3G03990.1 TTG>TTA; L|Leu 72	AT3G03990.1 | Symbols: | alpha/beta-Hydrolases superfamily protein | chr3:1033788-1034591 FORWARD LENGTH=267
Chem499_115	N-acetyl putrescine hydrochloride	3:1033859:G:A	3	1033859	4.56e-14	3.25e-09	0.0104712	Same-Sense SNP: AT3G03990.1 TTG>TTA; L|Leu 72	AT3G03990.1 | Symbols: | alpha/beta-Hydrolases superfamily protein | chr3:1033788-1034591 FORWARD LENGTH=267
Chem1070_111	But-3-enylglucosinolate	2:1036991:G:T	2	1036991	8.26e-18	1.26e-13	0.0208333	Same-Sense SNP: AT2G03430.1 ACC>ACA; T|Thr 312	AT2G03430.1 | Symbols: | Ankyrin repeat family protein | chr2:1036192-1037536 REVERSE LENGTH=240
Chem1070_112	But-3-enylglucosinolate	2:1036991:G:T	2	1036991	5.84e-09	3.73e-06	0.031746	Same-Sense SNP: AT2G03430.1 ACC>ACA; T|Thr 312	AT2G03430.1 | Symbols: | Ankyrin repeat family protein | chr2:1036192-1037536 REVERSE LENGTH=240
Chem1070_114	But-3-enylglucosinolate	2:1036991:G:T	2	1036991	5.47e-10	3.52e-07	0.0274725	Same-Sense SNP: AT2G03430.1 ACC>ACA; T|Thr 312	AT2G03430.1 | Symbols: | Ankyrin repeat family protein | chr2:1036192-1037536 REVERSE LENGTH=240
Chem1070_114	But-3-enylglucosinolate	5:1042545:C:T	5	1042545	2.08e-07	8.88e-05	0.0769231	intergenic INDEL|SNP
Chem1070_111	But-3-enylglucosinolate	2:1044070:G:C	2	1044070	4.91e-09	9.38e-06	0.03125	Mis-Sense SNP: AT2G03460.1 CAG>GAG; Q|Gln 433 E|Glu	AT2G03460.1 | Symbols: | Galactose oxidase/kelch repeat superfamily protein | chr2:1043729-1044594 REVERSE LENGTH=257
Chem1070_111	But-3-enylglucosinolate	2:1045239:T:G	2	1045239	2.28e-07	0.000190039	0.046875	intergenic INDEL|SNP
Chem200010_114	2i_Kaempferol-3-O-alpha-L-rhamnoside_Kaempferol-3-Rhamnoside	4:1058192:G:A	4	1058192	9.46e-14	6.36e-10	0.0104167	Mis-Sense SNP: AT4G02405.1 CAT>TAT; H|His 880 Y|Tyr	AT4G02405.1 | Symbols: | S-adenosyl-L-methionine-dependent methyltransferases superfamily protein | chr4:1057999-1059671 REVERSE LENGTH=333
Chem200010_115	2i_Kaempferol-3-O-alpha-L-rhamnoside_Kaempferol-3-Rhamnoside	4:1058192:G:A	4	1058192	1.64e-13	1.09e-09	0.0104712	Mis-Sense SNP: AT4G02405.1 CAT>TAT; H|His 880 Y|Tyr	AT4G02405.1 | Symbols: | S-adenosyl-L-methionine-dependent methyltransferases superfamily protein | chr4:1057999-1059671 REVERSE LENGTH=333
Chem200010_116	2i_Kaempferol-3-O-alpha-L-rhamnoside_Kaempferol-3-Rhamnoside	4:1058192:G:A	4	1058192	8.67e-12	8.43e-08	0.0104712	Mis-Sense SNP: AT4G02405.1 CAT>TAT; H|His 880 Y|Tyr	AT4G02405.1 | Symbols: | S-adenosyl-L-methionine-dependent methyltransferases superfamily protein | chr4:1057999-1059671 REVERSE LENGTH=333
Chem188_114	Cytidine,cell culture tested	2:1074483:C:T	2	1074483	3.07e-09	6.57e-05	0.0209424	intergenic INDEL|SNP
Chem354_114	Thioglycolic acid solution	2:1074483:C:T	2	1074483	7.56e-10	3.17e-05	0.0208333	intergenic INDEL|SNP
Chem100022_112	4-Methoxyindole-glucosinolate	2:1103486:T:A	2	1103486	1.2e-07	0.000201193	0.0542636	AT2G03620.2 5-UTR INDEL|SNP	AT2G03620.2 | Symbols: MGT3, MRS2-5 | magnesium transporter 3 | chr2:1100489-1102168 REVERSE LENGTH=421
Chem1070_112	But-3-enylglucosinolate	3:1110618:T:G	3	1110618	1.2e-07	6.39e-05	0.015873	Mis-Sense SNP: AT3G04220.1 AAA>ACA; K|Lys 1403 T|Thr	AT3G04220.1 | Symbols: | Disease resistance protein (TIR-NBS-LRR class) family | chr3:1109118-1112188 REVERSE LENGTH=867
Chem1070_114	But-3-enylglucosinolate	3:1110618:T:G	3	1110618	1.75e-08	1e-05	0.0164835	Mis-Sense SNP: AT3G04220.1 AAA>ACA; K|Lys 1403 T|Thr	AT3G04220.1 | Symbols: | Disease resistance protein (TIR-NBS-LRR class) family | chr3:1109118-1112188 REVERSE LENGTH=867
Chem100022_113	4-Methoxyindole-glucosinolate	2:1121569:A:T	2	1121569	1.68e-07	0.00140196	0.031746	Mis-Sense SNP: AT2G03680.1 ACT>TCT; T|Thr 172 S|Ser	AT2G03680.2 | Symbols: SPR1, SKU6 | spiral1 | chr2:1121398-1121850 FORWARD LENGTH=119
Chem4_115	1-Amino-1-cyclopentanecarboxylic acid	3:1123795:C:T	3	1123795	1.86e-08	0.00199279	0.0520833	Same-Sense SNP: AT3G04260.1 GAG>GAA; E|Glu 2382	AT3G04260.1 | Symbols: PTAC3 | plastid transcriptionally active 3 | chr3:1123231-1127515 REVERSE LENGTH=910
Chem1070_115	But-3-enylglucosinolate	4:1123869:T:C	4	1123869	1.13e-07	6.94e-05	0.0960452	Same-Sense SNP: AT4G02560.1 TCA>TCG; S|Ser 2649	AT4G02560.2 | Symbols: LD | Homeodomain-like superfamily protein | chr4:1123656-1128252 REVERSE LENGTH=953
Chem1064_112	1-Isothiocyanato-8-(methylsulfinyl)-octane	1:1154814:T:C	1	1154814	2.95e-36	3.16e-31	0.00540541	AT1G04310.1 3-UTR INDEL|SNP	AT1G04310.1 | Symbols: ERS2 | ethylene response sensor 2 | chr1:1155116-1157125 REVERSE LENGTH=645
Chem286_111	L-Proline	1:1154814:T:C	1	1154814	5.03e-12	2.69e-07	0.0049505	AT1G04310.1 3-UTR INDEL|SNP	AT1G04310.1 | Symbols: ERS2 | ethylene response sensor 2 | chr1:1155116-1157125 REVERSE LENGTH=645
Chem1070_115	But-3-enylglucosinolate	2:1154831:A:G	2	1154831	5.74e-22	9.44e-19	0.00564972	intergenic INDEL|SNP
Chem200005_111	7i_kaempferol-3-O-rutinoside_Datiscin_Kaempferol-3-O-beta-D-glucoside-7-O-alpha-L-rhamnoside_Kaempferol-3-O-beta-D-galactoside-7-O-alpha-L-rhamnoside_Kaempferol-3-O-b-glucopyranosyl-7-O-a-rhamnopyranoside_kaempferol-7-O-neohesperidoside_Kaempferol-3-Gluco	2:1154831:A:G	2	1154831	1.42e-15	1.78e-11	0.0049505	intergenic INDEL|SNP
Chem200005_112	7i_kaempferol-3-O-rutinoside_Datiscin_Kaempferol-3-O-beta-D-glucoside-7-O-alpha-L-rhamnoside_Kaempferol-3-O-beta-D-galactoside-7-O-alpha-L-rhamnoside_Kaempferol-3-O-b-glucopyranosyl-7-O-a-rhamnopyranoside_kaempferol-7-O-neohesperidoside_Kaempferol-3-Gluco	2:1154831:A:G	2	1154831	3.89e-14	4.89e-10	0.0049505	intergenic INDEL|SNP
Chem200005_115	7i_kaempferol-3-O-rutinoside_Datiscin_Kaempferol-3-O-beta-D-glucoside-7-O-alpha-L-rhamnoside_Kaempferol-3-O-beta-D-galactoside-7-O-alpha-L-rhamnoside_Kaempferol-3-O-b-glucopyranosyl-7-O-a-rhamnopyranoside_kaempferol-7-O-neohesperidoside_Kaempferol-3-Gluco	2:1154831:A:G	2	1154831	2.13e-10	2.4e-06	0.00520833	intergenic INDEL|SNP
Chem200009_111	4i_Kaempferol-3-Rhamnoside-7-Rhamnoside_vitexin-2''-O-rhamnoside_Kaempferol-3,7-O-bis-alpha-L-rhamnoside_Kaempferol-3,7-O-di-rhamnopyranoside	2:1154831:A:G	2	1154831	2.98e-13	3.76e-09	0.0049505	intergenic INDEL|SNP
Chem200010_112	2i_Kaempferol-3-O-alpha-L-rhamnoside_Kaempferol-3-Rhamnoside	2:1154831:A:G	2	1154831	1.5e-53	1.89e-49	0.0049505	intergenic INDEL|SNP
Chem286_112	L-Proline	5:1162387:G:T	5	1162387	1.87e-07	0.0200353	0.0495049	Mis-Sense SNP: AT5G04230.1 GAT>TAT; D|Asp 868 Y|Tyr	AT5G04230.1 | Symbols: PAL3, ATPAL3 | phenyl alanine ammonia-lyase 3 | chr5:1160831-1163707 FORWARD LENGTH=694
Chem100025_114	L-Isoleucine	2:1180088:A:T	2	1180088	8.44e-09	0.0018055	0.125	AT2G03870.2 5-UTR INDEL|SNP	AT2G03870.1 | Symbols: | Small nuclear ribonucleoprotein family protein | chr2:1180306-1181256 FORWARD LENGTH=99
Chem100025_116	L-Isoleucine	2:1180088:A:T	2	1180088	2.8e-08	0.00598458	0.125	AT2G03870.2 5-UTR INDEL|SNP	AT2G03870.1 | Symbols: | Small nuclear ribonucleoprotein family protein | chr2:1180306-1181256 FORWARD LENGTH=99
Chem200085_114	2i_L-Norleucine_D-Alloisoleucine	2:1180088:A:T	2	1180088	2.58e-08	0.00551796	0.125	AT2G03870.2 5-UTR INDEL|SNP	AT2G03870.1 | Symbols: | Small nuclear ribonucleoprotein family protein | chr2:1180306-1181256 FORWARD LENGTH=99
Chem200011_111	2i_Ideain chloride_cyanidin-3-glucoside chloride	3:1188543:T:G	3	1188543	8.1e-49	8.66e-44	0.0104712	AT3G04460.1 intronic SNP	AT3G04460.1 | Symbols: PEX12, ATPEX12, APM4 | peroxin-12 | chr3:1186641-1189094 FORWARD LENGTH=393
Chem1070_114	But-3-enylglucosinolate	4:1226387:G:T	4	1226387	5.64e-08	2.87e-05	0.0164835	Mis-Sense SNP: AT4G02760.1 CTT>ATT; L|Leu 778 I|Ile	AT4G02760.3 | Symbols: | RNI-like superfamily protein | chr4:1224336-1227857 REVERSE LENGTH=551
Chem1070_114	But-3-enylglucosinolate	4:1227724:G:A	4	1227724	5.64e-08	2.87e-05	0.0164835	Mis-Sense SNP: AT4G02760.1 TCG>TTG; S|Ser 134 L|Leu	AT4G02760.3 | Symbols: | RNI-like superfamily protein | chr4:1224336-1227857 REVERSE LENGTH=551
Chem1070_111	But-3-enylglucosinolate	1:1228511:A:G	1	1228511	2.45e-08	4.23e-05	0.046875	AT1G04510.1 intronic SNP	AT1G04510.1 | Symbols: MAC3A | MOS4-associated complex 3A | chr1:1226749-1230592 FORWARD LENGTH=523
Chem1070_116	But-3-enylglucosinolate	1:1228511:A:G	1	1228511	6.36e-08	5.55e-05	0.05	AT1G04510.1 intronic SNP	AT1G04510.1 | Symbols: MAC3A | MOS4-associated complex 3A | chr1:1226749-1230592 FORWARD LENGTH=523
Chem1070_111	But-3-enylglucosinolate	1:1228923:C:T	1	1228923	1.58e-11	5.72e-08	0.0364583	Same-Sense SNP: AT1G04510.1 GAC>GAT; D|Asp 825	AT1G04510.1 | Symbols: MAC3A | MOS4-associated complex 3A | chr1:1226749-1230592 FORWARD LENGTH=523
Chem1070_113	But-3-enylglucosinolate	1:1228923:C:T	1	1228923	4.14e-08	8.43e-05	0.0368421	Same-Sense SNP: AT1G04510.1 GAC>GAT; D|Asp 825	AT1G04510.1 | Symbols: MAC3A | MOS4-associated complex 3A | chr1:1226749-1230592 FORWARD LENGTH=523
Chem1070_116	But-3-enylglucosinolate	1:1228923:C:T	1	1228923	5.85e-11	7.63e-08	0.0388889	Same-Sense SNP: AT1G04510.1 GAC>GAT; D|Asp 825	AT1G04510.1 | Symbols: MAC3A | MOS4-associated complex 3A | chr1:1226749-1230592 FORWARD LENGTH=523
Chem1070_111	But-3-enylglucosinolate	1:1229477:G:C	1	1229477	1.58e-11	5.72e-08	0.0364583	AT1G04510.1 intronic SNP	AT1G04510.1 | Symbols: MAC3A | MOS4-associated complex 3A | chr1:1226749-1230592 FORWARD LENGTH=523
Chem1070_113	But-3-enylglucosinolate	1:1229477:G:C	1	1229477	4.14e-08	8.43e-05	0.0368421	AT1G04510.1 intronic SNP	AT1G04510.1 | Symbols: MAC3A | MOS4-associated complex 3A | chr1:1226749-1230592 FORWARD LENGTH=523
Chem1070_116	But-3-enylglucosinolate	1:1229477:G:C	1	1229477	5.85e-11	7.63e-08	0.0388889	AT1G04510.1 intronic SNP	AT1G04510.1 | Symbols: MAC3A | MOS4-associated complex 3A | chr1:1226749-1230592 FORWARD LENGTH=523
Chem1070_111	But-3-enylglucosinolate	1:1231056:C:A	1	1231056	5.31e-12	2.1e-08	0.0364583	intergenic INDEL|SNP
Chem1070_113	But-3-enylglucosinolate	1:1231056:C:A	1	1231056	8.58e-09	2.11e-05	0.0368421	intergenic INDEL|SNP
Chem1070_116	But-3-enylglucosinolate	1:1231056:C:A	1	1231056	5.57e-11	7.36e-08	0.0388889	intergenic INDEL|SNP
Chem967_112	3-Methyl-L-histidine	1:1231056:C:A	1	1231056	1.29e-07	0.0010998	0.0307692	intergenic INDEL|SNP
Chem344_112	Succinic acid	4:1238603:A:T	4	1238603	1.02e-08	0.00218667	0.0792079	AT4G02780.1 intronic SNP	AT4G02780.1 | Symbols: GA1, ABC33, ATCPS1, CPS, CPS1 | Terpenoid cyclases/Protein prenyltransferases superfamily protein | chr4:1237881-1244766 REVERSE LENGTH=802
Chem1082_115	(2R)-2-Hydroxy-2-phenethylglucosinolate	4:1240638:T:A	4	1240638	1.26e-10	8.99e-06	0.00719425	Mis-Sense SNP: AT4G02780.1 CAT>CTT; H|His 1607 L|Leu	AT4G02780.1 | Symbols: GA1, ABC33, ATCPS1, CPS, CPS1 | Terpenoid cyclases/Protein prenyltransferases superfamily protein | chr4:1237881-1244766 REVERSE LENGTH=802
Chem100003_113	sinigrin	5:1243545:T:A	5	1243545	2.98e-08	0.000911285	0.0649351	intergenic INDEL|SNP
Chem1070_112	But-3-enylglucosinolate	3:1250849:G:A	3	1250849	9.44e-09	5.66e-06	0.010582	Same-Sense SNP: AT3G04610.1 TAC>TAT; Y|Tyr 1647	AT3G04610.1 | Symbols: FLK | RNA-binding KH domain-containing protein | chr3:1250762-1254272 REVERSE LENGTH=577
Chem1070_114	But-3-enylglucosinolate	3:1250849:G:A	3	1250849	2.65e-10	1.76e-07	0.010989	Same-Sense SNP: AT3G04610.1 TAC>TAT; Y|Tyr 1647	AT3G04610.1 | Symbols: FLK | RNA-binding KH domain-containing protein | chr3:1250762-1254272 REVERSE LENGTH=577
Chem41_113	Allantoic acid	3:1270467:A:G	3	1270467	2.26e-08	0.00120767	0.09	Same-Sense SNP: AT3G04680.1 GAT>GAC; D|Asp 1023	AT3G04680.2 | Symbols: CLPS3 | CLP-similar protein 3 | chr3:1270053-1272415 REVERSE LENGTH=444
Chem100014_112	7-Methylthio-n-heptyl-glucosinolate	4:1275219:G:C	4	1275219	1.36e-07	0.0145251	0.0891089	AT4G02880.1 intronic SNP	AT4G02880.1 | Symbols: | unknown protein; BEST Arabidopsis thaliana protein match is: unknown protein (TAIR:AT1G03290.2); Has 30201 Blast hits to 17322 proteins in 780 species: Archae - 12; Bacteria - 1396; Metazoa - 17338; Fungi - 3422; Plants - 5037; Viruses - 0; Other Eukaryotes - 2996 (source: NCBI BLink). | chr4:1275131-1277913 FORWARD LENGTH=552
Chem200022_113	Gamma-Tocopherol	5:1306218:T:C	5	1306218	6.74e-10	0.000144088	0.0346535	intergenic INDEL|SNP
Chem100022_111	4-Methoxyindole-glucosinolate	2:1308293:C:T	2	1308293	1.07e-09	4.68e-06	0.015748	Same-Sense SNP: AT2G04041.1 GGG>GGA; G|Gly 252	AT2G04041.1 | Symbols: | Protein of unknown function (DUF784) | chr2:1308089-1308544 REVERSE LENGTH=151
Chem4_111	1-Amino-1-cyclopentanecarboxylic acid	4:1308868:A:G	4	1308868	1.74e-07	0.00742823	0.0940594	AT4G02940.1 intronic SNP	AT4G02940.1 | Symbols: | oxidoreductase, 2OG-Fe(II) oxygenase family protein | chr4:1306658-1310699 FORWARD LENGTH=569
Chem100022_111	4-Methoxyindole-glucosinolate	2:1310498:C:T	2	1310498	1.48e-19	9.02e-16	0.00787402	intergenic INDEL|SNP
Chem1070_115	But-3-enylglucosinolate	2:1310498:C:T	2	1310498	1.52e-08	1.68e-05	0.0225989	intergenic INDEL|SNP
Chem200010_112	2i_Kaempferol-3-O-alpha-L-rhamnoside_Kaempferol-3-Rhamnoside	2:1310498:C:T	2	1310498	2.81e-10	1.07e-06	0.019802	intergenic INDEL|SNP
Chem354_113	Thioglycolic acid solution	1:1313814:T:A	1	1313814	1.97e-07	0.00603507	0.10396	Same-Sense SNP: AT1G04690.1 GCT>GCA; A|Ala 153	AT1G04690.1 | Symbols: KAB1, KV-BETA1 | potassium channel beta subunit 1 | chr1:1313662-1315420 FORWARD LENGTH=328
Chem100016_111	3-Hydroxy-n-propyl-glucosinolate	1:1322237:G:T	1	1322237	2.64e-08	0.000941622	0.179104	NA
Chem200012_113	2i_Maritimein_luteolin-7-O-glucoside	1:1324307:G:T	1	1324307	3.63e-08	0.000518005	0.00613497	intergenic INDEL|SNP
Chem853_112	luteolin-3',7-di-O-glucoside	1:1324307:G:T	1	1324307	1.06e-11	1.34e-07	0.00526316	intergenic INDEL|SNP
Chem853_113	luteolin-3',7-di-O-glucoside	1:1324307:G:T	1	1324307	6.03e-09	3.91e-05	0.00571429	intergenic INDEL|SNP
Chem100022_111	4-Methoxyindole-glucosinolate	1:1337253:A:G	1	1337253	1.6e-07	0.000313726	0.023622	AT1G04770.1 intronic SNP	AT1G04770.1 | Symbols: | Tetratricopeptide repeat (TPR)-like superfamily protein | chr1:1336564-1337767 REVERSE LENGTH=303
Chem967_114	3-Methyl-L-histidine	1:1337253:A:G	1	1337253	1.07e-07	0.00190146	0.0430108	AT1G04770.1 intronic SNP	AT1G04770.1 | Symbols: | Tetratricopeptide repeat (TPR)-like superfamily protein | chr1:1336564-1337767 REVERSE LENGTH=303
Chem967_116	3-Methyl-L-histidine	1:1337253:A:G	1	1337253	2.29e-14	2.45e-09	0.0432432	AT1G04770.1 intronic SNP	AT1G04770.1 | Symbols: | Tetratricopeptide repeat (TPR)-like superfamily protein | chr1:1336564-1337767 REVERSE LENGTH=303
Chem100003_112	sinigrin	4:1339061:A:G	4	1339061	2.8e-14	2.99e-09	0.339744	NA
Chem100003_113	sinigrin	4:1339061:A:G	4	1339061	2.34e-27	5e-22	0.350649	NA
Chem100022_111	4-Methoxyindole-glucosinolate	1:1339067:A:G	1	1339067	1.6e-07	0.000313726	0.023622	intergenic INDEL|SNP
Chem100022_112	4-Methoxyindole-glucosinolate	1:1339067:A:G	1	1339067	3.96e-11	1.21e-07	0.0310078	intergenic INDEL|SNP
Chem1070_113	But-3-enylglucosinolate	1:1339067:A:G	1	1339067	1.83e-07	0.000227889	0.0473684	intergenic INDEL|SNP
Chem967_116	3-Methyl-L-histidine	1:1339067:A:G	1	1339067	1.04e-07	0.00171213	0.0486486	intergenic INDEL|SNP
Chem100003_116	sinigrin	4:1340557:C:A	4	1340557	1.94e-07	0.0103967	0.397163	NA
Chem764_115	3-Hydroxypyridine	1:1341597:T:C	1	1341597	2.73e-17	1.17e-12	0.0625	Mis-Sense SNP: AT1G04780.1 AAC>GAC; N|Asn 1369 D|Asp	AT1G04780.1 | Symbols: | Ankyrin repeat family protein | chr1:1340891-1342965 REVERSE LENGTH=664
Chem100003_114	sinigrin	4:1342064:C:G	4	1342064	5.53e-23	5.91e-18	0.190476	AT4G03040.1 intronic SNP	AT4G03040.1 | Symbols: | BEST Arabidopsis thaliana protein match is: Polynucleotidyl transferase, ribonuclease H-like superfamily protein (TAIR:AT5G33330.1); Has 18 Blast hits to 18 proteins in 2 species: Archae - 0; Bacteria - 0; Metazoa - 0; Fungi - 0; Plants - 18; Viruses - 0; Other Eukaryotes - 0 (source: NCBI BLink). | chr4:1341083-1343140 FORWARD LENGTH=92
Chem1099_114	D-(+)-Raffinose pentahydrate	2:1342313:C:A	2	1342313	2.52e-08	0.000673945	0.0104167	Non-Sense SNP: AT2G04060.1 GAA>TAA; E|Glu 1234 *|Stp	AT2G04060.1 | Symbols: | glycosyl hydrolase family 35 protein | chr2:1342137-1345164 REVERSE LENGTH=469
Chem200005_111	7i_kaempferol-3-O-rutinoside_Datiscin_Kaempferol-3-O-beta-D-glucoside-7-O-alpha-L-rhamnoside_Kaempferol-3-O-beta-D-galactoside-7-O-alpha-L-rhamnoside_Kaempferol-3-O-b-glucopyranosyl-7-O-a-rhamnopyranoside_kaempferol-7-O-neohesperidoside_Kaempferol-3-Gluco	2:1342313:C:A	2	1342313	4.53e-09	4.61e-05	0.00990099	Non-Sense SNP: AT2G04060.1 GAA>TAA; E|Glu 1234 *|Stp	AT2G04060.1 | Symbols: | glycosyl hydrolase family 35 protein | chr2:1342137-1345164 REVERSE LENGTH=469
Chem200005_112	7i_kaempferol-3-O-rutinoside_Datiscin_Kaempferol-3-O-beta-D-glucoside-7-O-alpha-L-rhamnoside_Kaempferol-3-O-beta-D-galactoside-7-O-alpha-L-rhamnoside_Kaempferol-3-O-b-glucopyranosyl-7-O-a-rhamnopyranoside_kaempferol-7-O-neohesperidoside_Kaempferol-3-Gluco	2:1342313:C:A	2	1342313	8.91e-09	8.66e-05	0.00990099	Non-Sense SNP: AT2G04060.1 GAA>TAA; E|Glu 1234 *|Stp	AT2G04060.1 | Symbols: | glycosyl hydrolase family 35 protein | chr2:1342137-1345164 REVERSE LENGTH=469
Chem200009_111	4i_Kaempferol-3-Rhamnoside-7-Rhamnoside_vitexin-2''-O-rhamnoside_Kaempferol-3,7-O-bis-alpha-L-rhamnoside_Kaempferol-3,7-O-di-rhamnopyranoside	2:1342313:C:A	2	1342313	5.54e-08	0.000564848	0.00990099	Non-Sense SNP: AT2G04060.1 GAA>TAA; E|Glu 1234 *|Stp	AT2G04060.1 | Symbols: | glycosyl hydrolase family 35 protein | chr2:1342137-1345164 REVERSE LENGTH=469
Chem200010_112	2i_Kaempferol-3-O-alpha-L-rhamnoside_Kaempferol-3-Rhamnoside	2:1342313:C:A	2	1342313	1.63e-14	1.26e-10	0.00990099	Non-Sense SNP: AT2G04060.1 GAA>TAA; E|Glu 1234 *|Stp	AT2G04060.1 | Symbols: | glycosyl hydrolase family 35 protein | chr2:1342137-1345164 REVERSE LENGTH=469
Chem200089_114	2i_D-(+)-Melezitose monohydrate_1-Kestose	2:1342313:C:A	2	1342313	1.48e-10	3.97e-06	0.0104167	Non-Sense SNP: AT2G04060.1 GAA>TAA; E|Glu 1234 *|Stp	AT2G04060.1 | Symbols: | glycosyl hydrolase family 35 protein | chr2:1342137-1345164 REVERSE LENGTH=469
Chem100016_111	3-Hydroxy-n-propyl-glucosinolate	4:1342433:A:T	4	1342433	2.5e-17	5.34e-12	0.303483	AT4G03040.1 intronic SNP	AT4G03040.1 | Symbols: | BEST Arabidopsis thaliana protein match is: Polynucleotidyl transferase, ribonuclease H-like superfamily protein (TAIR:AT5G33330.1); Has 18 Blast hits to 18 proteins in 2 species: Archae - 0; Bacteria - 0; Metazoa - 0; Fungi - 0; Plants - 18; Viruses - 0; Other Eukaryotes - 0 (source: NCBI BLink). | chr4:1341083-1343140 FORWARD LENGTH=92
Chem100018_112	3-Benzoyloxy-n-propyl-glucosinolate	4:1342433:A:T	4	1342433	2.16e-09	0.000230589	0.30198	AT4G03040.1 intronic SNP	AT4G03040.1 | Symbols: | BEST Arabidopsis thaliana protein match is: Polynucleotidyl transferase, ribonuclease H-like superfamily protein (TAIR:AT5G33330.1); Has 18 Blast hits to 18 proteins in 2 species: Archae - 0; Bacteria - 0; Metazoa - 0; Fungi - 0; Plants - 18; Viruses - 0; Other Eukaryotes - 0 (source: NCBI BLink). | chr4:1341083-1343140 FORWARD LENGTH=92
Chem100003_111	sinigrin	4:1356197:C:T	4	1356197	1.01e-16	1.08e-11	0.187919	intergenic INDEL|SNP
Chem100003_115	sinigrin	4:1356197:C:T	4	1356197	1.91e-10	1.36e-05	0.188811	intergenic INDEL|SNP
Chem502_114	L-saccharopine	4:1360599:T:G	4	1360599	2.22e-07	0.00792368	0.1875	AT4G03080.1 intronic SNP	AT4G03080.1 | Symbols: BSL1 | BRI1 suppressor 1 (BSU1)-like 1 | chr4:1359935-1365166 REVERSE LENGTH=881
Chem1099_112	D-(+)-Raffinose pentahydrate	4:1361292:G:A	4	1361292	3.93e-09	0.000280526	0.0445545	AT4G03080.1 intronic SNP	AT4G03080.1 | Symbols: BSL1 | BRI1 suppressor 1 (BSU1)-like 1 | chr4:1359935-1365166 REVERSE LENGTH=881
Chem100022_111	4-Methoxyindole-glucosinolate	1:1365056:A:C	1	1365056	1.6e-07	0.000313726	0.023622	intergenic INDEL|SNP
Chem100022_112	4-Methoxyindole-glucosinolate	1:1365056:A:C	1	1365056	3.96e-11	1.21e-07	0.0310078	intergenic INDEL|SNP
Chem100018_115	3-Benzoyloxy-n-propyl-glucosinolate	4:1365527:C:A	4	1365527	6.58e-09	0.000469137	0.317708	intergenic INDEL|SNP
Chem100018_114	3-Benzoyloxy-n-propyl-glucosinolate	4:1366323:A:G	4	1366323	5.03e-08	0.00358768	0.338542	AT4G03090.1 3-UTR INDEL|SNP	AT4G03090.1 | Symbols: | sequence-specific DNA binding;sequence-specific DNA binding transcription factors | chr4:1366495-1370937 REVERSE LENGTH=913
Chem100016_112	3-Hydroxy-n-propyl-glucosinolate	4:1368585:A:G	4	1368585	5.95e-19	1.27e-13	0.30198	Same-Sense SNP: AT4G03090.1 GCT>GCC; A|Ala 1233	AT4G03090.1 | Symbols: | sequence-specific DNA binding;sequence-specific DNA binding transcription factors | chr4:1366495-1370937 REVERSE LENGTH=913
Chem100016_113	3-Hydroxy-n-propyl-glucosinolate	4:1368585:A:G	4	1368585	6.44e-13	1.38e-07	0.303483	Same-Sense SNP: AT4G03090.1 GCT>GCC; A|Ala 1233	AT4G03090.1 | Symbols: | sequence-specific DNA binding;sequence-specific DNA binding transcription factors | chr4:1366495-1370937 REVERSE LENGTH=913
Chem100016_114	3-Hydroxy-n-propyl-glucosinolate	4:1368585:A:G	4	1368585	8.86e-24	1.9e-18	0.319372	Same-Sense SNP: AT4G03090.1 GCT>GCC; A|Ala 1233	AT4G03090.1 | Symbols: | sequence-specific DNA binding;sequence-specific DNA binding transcription factors | chr4:1366495-1370937 REVERSE LENGTH=913
Chem100016_115	3-Hydroxy-n-propyl-glucosinolate	4:1368585:A:G	4	1368585	4.44e-17	9.51e-12	0.319372	Same-Sense SNP: AT4G03090.1 GCT>GCC; A|Ala 1233	AT4G03090.1 | Symbols: | sequence-specific DNA binding;sequence-specific DNA binding transcription factors | chr4:1366495-1370937 REVERSE LENGTH=913
Chem100016_116	3-Hydroxy-n-propyl-glucosinolate	4:1368585:A:G	4	1368585	7.91e-25	1.69e-19	0.319372	Same-Sense SNP: AT4G03090.1 GCT>GCC; A|Ala 1233	AT4G03090.1 | Symbols: | sequence-specific DNA binding;sequence-specific DNA binding transcription factors | chr4:1366495-1370937 REVERSE LENGTH=913
Chem100018_113	3-Benzoyloxy-n-propyl-glucosinolate	4:1368585:A:G	4	1368585	8.89e-09	0.000950983	0.30198	Same-Sense SNP: AT4G03090.1 GCT>GCC; A|Ala 1233	AT4G03090.1 | Symbols: | sequence-specific DNA binding;sequence-specific DNA binding transcription factors | chr4:1366495-1370937 REVERSE LENGTH=913
Chem100018_111	3-Benzoyloxy-n-propyl-glucosinolate	4:1369599:T:A	4	1369599	5.99e-11	6.41e-06	0.30198	Same-Sense SNP: AT4G03090.1 GGA>GGT; G|Gly 810	AT4G03090.1 | Symbols: | sequence-specific DNA binding;sequence-specific DNA binding transcription factors | chr4:1366495-1370937 REVERSE LENGTH=913
Chem100017_115	4-Hydroxy-n-butyl-glucosinolate	4:1373474:G:A	4	1373474	4.3e-09	0.000131532	0.469945	NA
Chem53_111	L-Methionine	4:1405360:C:T	4	1405360	8.39e-08	0.00598315	0.0990099	Same-Sense SNP: AT4G03190.1 GAG>GAA; E|Glu 1506	AT4G03190.1 | Symbols: GRH1, ATGRH1, AFB1 | GRR1-like protein 1 | chr4:1405108-1407057 REVERSE LENGTH=585
Chem1261_116	Stachyose n-Hydrate	4:1413127:G:C	4	1413127	1.23e-13	1.31e-08	0.188482	Mis-Sense SNP: AT4G03205.1 GGT>GCT; G|Gly 314 A|Ala	AT1G03475.1 | Symbols: LIN2, HEMF1, ATCPO-I | Coproporphyrinogen III oxidase | chr1:869302-871175 REVERSE LENGTH=386
Chem1070_111	But-3-enylglucosinolate	3:1424087:T:A	3	1424087	2.11e-07	0.000176974	0.00520833	intergenic INDEL|SNP
Chem1070_112	But-3-enylglucosinolate	3:1424087:T:A	3	1424087	2.82e-26	5.29e-23	0.005291	intergenic INDEL|SNP
Chem1070_114	But-3-enylglucosinolate	3:1424087:T:A	3	1424087	3.16e-34	6.15e-31	0.00549451	intergenic INDEL|SNP
Chem1070_115	But-3-enylglucosinolate	3:1424087:T:A	3	1424087	5.74e-22	9.44e-19	0.00564972	intergenic INDEL|SNP
Chem1070_116	But-3-enylglucosinolate	3:1424087:T:A	3	1424087	1.54e-13	2.16e-10	0.00555556	intergenic INDEL|SNP
Chem1219_116	Quercetin-3,4'-O-di-beta-glucopyranoside	3:1426302:C:T	3	1426302	1.09e-07	0.00211918	0.0177515	Mis-Sense SNP: AT3G05110.1 GCC>ACC; A|Ala 1114 T|Thr	AT3G05110.1 | Symbols: | Domain of unknown function (DUF3444) | chr3:1426297-1427719 REVERSE LENGTH=372
Chem1219_116	Quercetin-3,4'-O-di-beta-glucopyranoside	3:1426414:C:T	3	1426414	1.09e-07	0.00211918	0.0177515	Same-Sense SNP: AT3G05110.1 CCG>CCA; P|Pro 1002	AT3G05110.1 | Symbols: | Domain of unknown function (DUF3444) | chr3:1426297-1427719 REVERSE LENGTH=372
Chem163_112	Acetylcholine chloride	3:1445045:T:A	3	1445045	7.78e-09	0.000333034	0.240437	intergenic INDEL|SNP
Chem373_114	Xanthine	3:1453265:A:C	3	1453265	4.32e-08	0.000513014	0.0178571	AT3G05160.1 3-UTR INDEL|SNP	AT3G05160.1 | Symbols: | Major facilitator superfamily protein | chr3:1453267-1456997 REVERSE LENGTH=458
Chem1070_115	But-3-enylglucosinolate	4:1467777:T:C	4	1467777	1.06e-07	6.58e-05	0.0451977	AT4G03340.1 3-UTR INDEL|SNP	AT4G03340.1 | Symbols: | Core-2/I-branching beta-1,6-N-acetylglucosaminyltransferase family protein | chr4:1467865-1469465 REVERSE LENGTH=448
Chem1070_112	But-3-enylglucosinolate	3:1483686:T:G	3	1483686	2.82e-26	5.29e-23	0.005291	intergenic INDEL|SNP
Chem1070_114	But-3-enylglucosinolate	3:1483686:T:G	3	1483686	6.69e-14	1.28e-10	0.010989	intergenic INDEL|SNP
Chem1070_115	But-3-enylglucosinolate	3:1483686:T:G	3	1483686	3e-08	2.75e-05	0.0112994	intergenic INDEL|SNP
Chem1064_113	1-Isothiocyanato-8-(methylsulfinyl)-octane	3:1492070:G:C	3	1492070	6.57e-71	4.68e-66	0.010929	intergenic INDEL|SNP
Chem1070_112	But-3-enylglucosinolate	3:1492070:G:C	3	1492070	1.28e-09	1.23e-06	0.010582	intergenic INDEL|SNP
Chem1070_114	But-3-enylglucosinolate	3:1492070:G:C	3	1492070	3.84e-12	4.74e-09	0.010989	intergenic INDEL|SNP
Chem1070_115	But-3-enylglucosinolate	3:1492070:G:C	3	1492070	1.27e-08	1.46e-05	0.0112994	intergenic INDEL|SNP
Chem188_111	Cytidine,cell culture tested	3:1492070:G:C	3	1492070	1.74e-22	1.24e-17	0.00990099	intergenic INDEL|SNP
Chem39_113	Adenine	3:1492070:G:C	3	1492070	1.33e-29	1.43e-24	0.0126582	intergenic INDEL|SNP
Chem373_114	Xanthine	1:1494946:C:G	1	1494946	2.05e-09	3.8e-05	0.0178571	intergenic INDEL|SNP
Chem200010_114	2i_Kaempferol-3-O-alpha-L-rhamnoside_Kaempferol-3-Rhamnoside	1:1506565:C:T	1	1506565	2.08e-07	0.000294605	0.0208333	NA
Chem200010_115	2i_Kaempferol-3-O-alpha-L-rhamnoside_Kaempferol-3-Rhamnoside	1:1506565:C:T	1	1506565	1.21e-07	0.000194301	0.0209424	NA
Chem200010_114	2i_Kaempferol-3-O-alpha-L-rhamnoside_Kaempferol-3-Rhamnoside	1:1511001:C:T	1	1511001	2.08e-07	0.000294605	0.0208333	NA
Chem200010_115	2i_Kaempferol-3-O-alpha-L-rhamnoside_Kaempferol-3-Rhamnoside	1:1511001:C:T	1	1511001	1.21e-07	0.000194301	0.0209424	NA
Chem200026_116	3i_(+)-Catechin hydrate_Epicatechin_ent-Epicatechin	5:1512251:C:G	5	1512251	3.64e-08	0.00111159	0.0641711	Mis-Sense SNP: AT5G05130.1 CAG>GAG; Q|Gln 79 E|Glu	AT5G05130.1 | Symbols: | DNA/RNA helicase protein | chr5:1512173-1514918 FORWARD LENGTH=862
Chem200026_116	3i_(+)-Catechin hydrate_Epicatechin_ent-Epicatechin	5:1513948:A:G	5	1513948	2.36e-08	0.00100852	0.0641711	Mis-Sense SNP: AT5G05130.1 ATC>GTC; I|Ile 1693 V|Val	AT5G05130.1 | Symbols: | DNA/RNA helicase protein | chr5:1512173-1514918 FORWARD LENGTH=862
Chem200010_114	2i_Kaempferol-3-O-alpha-L-rhamnoside_Kaempferol-3-Rhamnoside	1:1534695:A:T	1	1534695	2.08e-07	0.000294605	0.0208333	intergenic INDEL|SNP
Chem200010_115	2i_Kaempferol-3-O-alpha-L-rhamnoside_Kaempferol-3-Rhamnoside	1:1534695:A:T	1	1534695	1.21e-07	0.000194301	0.0209424	intergenic INDEL|SNP
Chem200010_114	2i_Kaempferol-3-O-alpha-L-rhamnoside_Kaempferol-3-Rhamnoside	1:1538318:C:T	1	1538318	2.08e-07	0.000294605	0.0208333	NA
Chem200010_115	2i_Kaempferol-3-O-alpha-L-rhamnoside_Kaempferol-3-Rhamnoside	1:1538318:C:T	1	1538318	1.21e-07	0.000194301	0.0209424	NA
Chem1128_116	cyanidin-3-O-rhamnoside chloride	4:1538938:T:A	4	1538938	2.8e-11	1.99e-06	0.0104167	Mis-Sense SNP: AT4G03460.1 AGA>AGT; R|Arg 624 S|Ser	AT4G03460.1 | Symbols: | Ankyrin repeat family protein | chr4:1536404-1540111 REVERSE LENGTH=677
Chem200001_116	2i_Kaempferol-3-Glucoside-2"-Rhamnoside,-7-Rhamnoside_Kaempferol-3-O-alpha-L-rhamnopyranosyl(1->2)-beta-D-glucopyranoside-7-O-alpha-L-rhamnopyranoside	4:1538938:T:A	4	1538938	4.28e-10	1.83e-05	0.0104167	Mis-Sense SNP: AT4G03460.1 AGA>AGT; R|Arg 624 S|Ser	AT4G03460.1 | Symbols: | Ankyrin repeat family protein | chr4:1536404-1540111 REVERSE LENGTH=677
Chem100022_111	4-Methoxyindole-glucosinolate	3:1566327:C:G	3	1566327	1.27e-07	0.000270653	0.0393701	Mis-Sense SNP: AT3G05420.1 CTC>GTC; L|Leu 1705 V|Val	AT3G05420.1 | Symbols: ACBP4 | acyl-CoA binding protein 4 | chr3:1561880-1567047 FORWARD LENGTH=668
Chem100022_111	4-Methoxyindole-glucosinolate	3:1566477:T:A	3	1566477	1.27e-07	0.000270653	0.0393701	AT3G05420.1 intronic SNP	AT3G05420.1 | Symbols: ACBP4 | acyl-CoA binding protein 4 | chr3:1561880-1567047 FORWARD LENGTH=668
Chem373_115	Xanthine	2:1572627:G:A	2	1572627	4.54e-08	0.000511667	0.0184049	intergenic INDEL|SNP
Chem1128_116	cyanidin-3-O-rhamnoside chloride	4:1578394:G:A	4	1578394	1.29e-08	0.000183349	0.015625	Same-Sense SNP: AT4G03550.1 TTG>TTA; L|Leu 4542	AT4G03550.1 | Symbols: ATGSL05, GSL05, ATGSL5, PMR4, GSL5 | glucan synthase-like 5 | chr4:1573513-1579195 FORWARD LENGTH=1780
Chem200001_116	2i_Kaempferol-3-Glucoside-2"-Rhamnoside,-7-Rhamnoside_Kaempferol-3-O-alpha-L-rhamnopyranosyl(1->2)-beta-D-glucopyranoside-7-O-alpha-L-rhamnopyranoside	4:1578394:G:A	4	1578394	2.53e-08	0.000360921	0.015625	Same-Sense SNP: AT4G03550.1 TTG>TTA; L|Leu 4542	AT4G03550.1 | Symbols: ATGSL05, GSL05, ATGSL5, PMR4, GSL5 | glucan synthase-like 5 | chr4:1573513-1579195 FORWARD LENGTH=1780
Chem1079_114	Gluconasturtiin	2:1579741:T:G	2	1579741	3.69e-11	1.58e-06	0.101064	intergenic INDEL|SNP
Chem200084_111	2i_Nicotinic Acid_Isonicotinic acid	3:1581057:G:A	3	1581057	3.98e-08	0.00425797	0.336634	NA
Chem1128_116	cyanidin-3-O-rhamnoside chloride	4:1583101:C:T	4	1583101	1.29e-08	0.000183349	0.015625	AT4G03560.1 intronic SNP	AT4G03560.1 | Symbols: ATTPC1, TPC1, ATCCH1, FOU2 | two-pore channel 1 | chr4:1580253-1585691 FORWARD LENGTH=733
Chem200001_116	2i_Kaempferol-3-Glucoside-2"-Rhamnoside,-7-Rhamnoside_Kaempferol-3-O-alpha-L-rhamnopyranosyl(1->2)-beta-D-glucopyranoside-7-O-alpha-L-rhamnopyranoside	4:1583101:C:T	4	1583101	2.53e-08	0.000360921	0.015625	AT4G03560.1 intronic SNP	AT4G03560.1 | Symbols: ATTPC1, TPC1, ATCCH1, FOU2 | two-pore channel 1 | chr4:1580253-1585691 FORWARD LENGTH=733
Chem1128_116	cyanidin-3-O-rhamnoside chloride	4:1583666:A:G	4	1583666	1.29e-08	0.000183349	0.015625	AT4G03560.1 intronic SNP	AT4G03560.1 | Symbols: ATTPC1, TPC1, ATCCH1, FOU2 | two-pore channel 1 | chr4:1580253-1585691 FORWARD LENGTH=733
Chem200001_116	2i_Kaempferol-3-Glucoside-2"-Rhamnoside,-7-Rhamnoside_Kaempferol-3-O-alpha-L-rhamnopyranosyl(1->2)-beta-D-glucopyranoside-7-O-alpha-L-rhamnopyranoside	4:1583666:A:G	4	1583666	2.53e-08	0.000360921	0.015625	AT4G03560.1 intronic SNP	AT4G03560.1 | Symbols: ATTPC1, TPC1, ATCCH1, FOU2 | two-pore channel 1 | chr4:1580253-1585691 FORWARD LENGTH=733
Chem373_114	Xanthine	5:1590694:A:C	5	1590694	1.02e-08	0.000128499	0.0297619	AT5G05365.1 3-UTR INDEL|SNP	AT5G05365.1 | Symbols: | Heavy metal transport/detoxification superfamily protein | chr5:1590125-1590672 FORWARD LENGTH=77
Chem1128_116	cyanidin-3-O-rhamnoside chloride	4:1596308:A:G	4	1596308	3.74e-09	7.27e-05	0.0260417	intergenic INDEL|SNP
Chem200001_116	2i_Kaempferol-3-Glucoside-2"-Rhamnoside,-7-Rhamnoside_Kaempferol-3-O-alpha-L-rhamnopyranosyl(1->2)-beta-D-glucopyranoside-7-O-alpha-L-rhamnopyranoside	4:1596308:A:G	4	1596308	7.18e-10	2.19e-05	0.0260417	intergenic INDEL|SNP
Chem416_116	Keracyanin Chloride	4:1596308:A:G	4	1596308	6.61e-09	0.000282655	0.0296296	intergenic INDEL|SNP
Chem100021_113	1-Methoxyindole-glucosinolate	2:1600357:G:A	2	1600357	1.73e-10	1.85e-05	0.0107527	intergenic INDEL|SNP
Chem1128_113	cyanidin-3-O-rhamnoside chloride	2:1600357:G:A	2	1600357	1.94e-07	0.00167544	0.01	intergenic INDEL|SNP
Chem200010_114	2i_Kaempferol-3-O-alpha-L-rhamnoside_Kaempferol-3-Rhamnoside	5:1628161:T:C	5	1628161	8.36e-08	0.000145389	0.03125	Mis-Sense SNP: AT5G05490.1 ATT>ACT; I|Ile 1337 T|Thr	AT5G05490.1 | Symbols: SYN1, ATREC8, REC8 | Rad21/Rec8-like family protein | chr5:1624325-1629144 FORWARD LENGTH=627
Chem200010_115	2i_Kaempferol-3-O-alpha-L-rhamnoside_Kaempferol-3-Rhamnoside	5:1628161:T:C	5	1628161	2.93e-08	5.35e-05	0.0314136	Mis-Sense SNP: AT5G05490.1 ATT>ACT; I|Ile 1337 T|Thr	AT5G05490.1 | Symbols: SYN1, ATREC8, REC8 | Rad21/Rec8-like family protein | chr5:1624325-1629144 FORWARD LENGTH=627
Chem200010_114	2i_Kaempferol-3-O-alpha-L-rhamnoside_Kaempferol-3-Rhamnoside	5:1631630:T:C	5	1631630	8.36e-08	0.000145389	0.03125	AT5G05510.1 intronic SNP	AT5G05510.1 | Symbols: | Mad3/BUB1 homology region 1 | chr5:1630651-1632568 REVERSE LENGTH=471
Chem200010_115	2i_Kaempferol-3-O-alpha-L-rhamnoside_Kaempferol-3-Rhamnoside	5:1631630:T:C	5	1631630	2.93e-08	5.35e-05	0.0314136	AT5G05510.1 intronic SNP	AT5G05510.1 | Symbols: | Mad3/BUB1 homology region 1 | chr5:1630651-1632568 REVERSE LENGTH=471
Chem200010_114	2i_Kaempferol-3-O-alpha-L-rhamnoside_Kaempferol-3-Rhamnoside	5:1638890:T:C	5	1638890	8.36e-08	0.000145389	0.03125	AT5G05540.1 3-UTR INDEL|SNP	AT5G05540.1 | Symbols: SDN2 | small RNA degrading nuclease 2 | chr5:1636419-1638759 FORWARD LENGTH=466
Chem200010_115	2i_Kaempferol-3-O-alpha-L-rhamnoside_Kaempferol-3-Rhamnoside	5:1638890:T:C	5	1638890	2.93e-08	5.35e-05	0.0314136	AT5G05540.1 3-UTR INDEL|SNP	AT5G05540.1 | Symbols: SDN2 | small RNA degrading nuclease 2 | chr5:1636419-1638759 FORWARD LENGTH=466
Chem53_116	L-Methionine	4:1640450:C:T	4	1640450	2.18e-09	0.000233408	0.171875	NA
Chem200026_113	3i_(+)-Catechin hydrate_Epicatechin_ent-Epicatechin	1:1644172:T:G	1	1644172	3.73e-11	3.8e-07	0.0260417	NA
Chem188_113	Cytidine,cell culture tested	1:1647736:A:G	1	1647736	6.51e-08	0.000366375	0.0149254	AT1G05570.1 3-UTR INDEL|SNP	AT1G05570.1 | Symbols: CALS1, GSL06, ATGSL6, ATGSL06, GSL6 | callose synthase 1 | chr1:1647880-1658677 REVERSE LENGTH=1950
Chem200010_114	2i_Kaempferol-3-O-alpha-L-rhamnoside_Kaempferol-3-Rhamnoside	5:1652676:G:C	5	1652676	8.36e-08	0.000145389	0.03125	AT5G05560.1 intronic SNP	AT5G05560.1 | Symbols: EMB2771 | E3 ubiquitin ligase, putative | chr5:1641452-1654685 FORWARD LENGTH=1678
Chem200010_115	2i_Kaempferol-3-O-alpha-L-rhamnoside_Kaempferol-3-Rhamnoside	5:1652676:G:C	5	1652676	2.93e-08	5.35e-05	0.0314136	AT5G05560.1 intronic SNP	AT5G05560.1 | Symbols: EMB2771 | E3 ubiquitin ligase, putative | chr5:1641452-1654685 FORWARD LENGTH=1678
Chem200010_114	2i_Kaempferol-3-O-alpha-L-rhamnoside_Kaempferol-3-Rhamnoside	5:1654937:A:C	5	1654937	8.36e-08	0.000145389	0.03125	intergenic INDEL|SNP
Chem200010_115	2i_Kaempferol-3-O-alpha-L-rhamnoside_Kaempferol-3-Rhamnoside	5:1654937:A:C	5	1654937	2.93e-08	5.35e-05	0.0314136	intergenic INDEL|SNP
Chem100005_114	4-Methylsulfinyl-n-butyl-glucosinolate	2:1655098:A:G	2	1655098	1.45e-08	0.000441663	0.0309278	intergenic INDEL|SNP
Chem1070_114	But-3-enylglucosinolate	2:1662289:C:T	2	1662289	1.34e-10	9.36e-08	0.010989	Same-Sense SNP: AT2G04750.1 TCG>TCA; S|Ser 303	AT2G04750.1 | Symbols: | Actin binding Calponin homology (CH) domain-containing protein | chr2:1659762-1662748 REVERSE LENGTH=652
Chem1070_115	But-3-enylglucosinolate	2:1662289:C:T	2	1662289	5.56e-08	3.82e-05	0.0112994	Same-Sense SNP: AT2G04750.1 TCG>TCA; S|Ser 303	AT2G04750.1 | Symbols: | Actin binding Calponin homology (CH) domain-containing protein | chr2:1659762-1662748 REVERSE LENGTH=652
Chem1070_112	But-3-enylglucosinolate	3:1682069:A:G	3	1682069	2.1e-09	1.7e-06	0.010582	intergenic INDEL|SNP
Chem1070_113	But-3-enylglucosinolate	3:1682069:A:G	3	1682069	9.13e-08	0.000128476	0.0105263	intergenic INDEL|SNP
Chem900_116	N-acetyl-DL-serine	1:1687323:G:C	1	1687323	3.14e-08	0.000467735	0.0380435	AT1G05630.1 3-UTR INDEL|SNP	AT1G05630.1 | Symbols: AT5PTASE13, 5PTASE13 | Endonuclease/exonuclease/phosphatase family protein | chr1:1682483-1687153 FORWARD LENGTH=1170
Chem900_116	N-acetyl-DL-serine	1:1688098:C:T	1	1688098	3.14e-08	0.000467735	0.0380435	Mis-Sense SNP: AT1G05640.1 GAG>AAG; E|Glu 1222 K|Lys	AT1G05640.1 | Symbols: | Ankyrin repeat family protein | chr1:1687436-1689501 REVERSE LENGTH=627
Chem100017_115	4-Hydroxy-n-butyl-glucosinolate	3:1696064:T:A	3	1696064	2.22e-10	1.19e-05	0.360656	AT3G05730.1 5-UTR INDEL|SNP	AT3G05730.1 | Symbols: | Encodes a defensin-like (DEFL) family protein. | chr3:1696070-1696490 FORWARD LENGTH=86
Chem1026_114	Trigonelline hydrochloride	3:1704483:T:A	3	1704483	2.1e-08	0.000897998	0.0384615	intergenic INDEL|SNP
Chem1026_116	Trigonelline hydrochloride	3:1704483:T:A	3	1704483	2.03e-10	1.08e-05	0.0432432	intergenic INDEL|SNP
Chem200018_114	2i_quercetin-3-O-beta-glucopyranoside_Quercetin-3-O-beta-D-galactoside	2:1714889:G:C	2	1714889	8.04e-08	0.00859713	0.0625	intergenic INDEL|SNP
Chem432_114	Hyperoside	2:1714889:G:C	2	1714889	1.14e-11	2.45e-06	0.0625	intergenic INDEL|SNP
Chem200026_111	3i_(+)-Catechin hydrate_Epicatechin_ent-Epicatechin	2:1719892:G:A	2	1719892	1.03e-07	0.00183574	0.0208333	Same-Sense SNP: AT2G04880.1 TCG>TCA; S|Ser 1137	AT2G04880.1 | Symbols: ZAP1, ATWRKY1, WRKY1 | zinc-dependent activator protein-1 | chr2:1718557-1720219 FORWARD LENGTH=487
Chem200026_111	3i_(+)-Catechin hydrate_Epicatechin_ent-Epicatechin	2:1723546:G:A	2	1723546	1.03e-07	0.00183574	0.0208333	Same-Sense SNP: AT2G04900.1 TCG>TCA; S|Ser 327	AT2G04900.1 | Symbols: | unknown protein; FUNCTIONS IN: molecular function unknown; INVOLVED IN: N-terminal protein myristoylation; LOCATED IN: cellular component unknown; EXPRESSED IN: 23 plant structures; EXPRESSED DURING: 15 growth stages; CONTAINS InterPro DOMAIN/s: Protein of unknown function DUF423 (InterPro:IPR006696); Has 1824 Blast hits to 1824 proteins in 878 species: Archae - 0; Bacter…
Chem1070_114	But-3-enylglucosinolate	2:1734399:A:C	2	1734399	8.9e-08	4.24e-05	0.0164835	Mis-Sense SNP: AT2G04930.1 TCA>GCA; S|Ser 73 A|Ala	AT2G04930.1 | Symbols: | Haloacid dehalogenase-like hydrolase (HAD) superfamily protein | chr2:1733638-1734471 REVERSE LENGTH=277
Chem1070_116	But-3-enylglucosinolate	3:1762411:T:G	3	1762411	5.82e-08	5.15e-05	0.0277778	Mis-Sense SNP: AT3G05900.1 TAT>TCT; Y|Tyr 1019 S|Ser	AT3G05900.1 | Symbols: | neurofilament protein-related | chr3:1761408-1763854 REVERSE LENGTH=673
Chem1070_116	But-3-enylglucosinolate	3:1763657:A:C	3	1763657	5.82e-08	5.15e-05	0.0277778	AT3G05900.1 intronic SNP	AT3G05900.1 | Symbols: | neurofilament protein-related | chr3:1761408-1763854 REVERSE LENGTH=673
Chem200012_112	2i_Maritimein_luteolin-7-O-glucoside	2:1767574:G:A	2	1767574	1.32e-07	0.00704542	0.0116279	intergenic INDEL|SNP
Chem200026_111	3i_(+)-Catechin hydrate_Epicatechin_ent-Epicatechin	2:1767951:C:T	2	1767951	6.02e-08	0.00163497	0.0260417	intergenic INDEL|SNP
Chem100020_111	Indol-3-ylmethyl-glucosinolate	4:1782226:G:A	4	1782226	4.34e-16	4.64e-11	0.019802	intergenic INDEL|SNP
Chem100020_112	Indol-3-ylmethyl-glucosinolate	4:1782226:G:A	4	1782226	6.81e-14	4.86e-09	0.019802	intergenic INDEL|SNP
Chem100020_116	Indol-3-ylmethyl-glucosinolate	4:1782226:G:A	4	1782226	2.92e-13	3.13e-08	0.0208333	intergenic INDEL|SNP
Chem1070_112	But-3-enylglucosinolate	3:1784399:G:A	3	1784399	1.29e-09	1.23e-06	0.010582	Same-Sense SNP: AT3G05960.1 CTG>TTG; L|Leu 811	AT3G05960.1 | Symbols: ATSTP6, STP6 | sugar transporter 6 | chr3:1783587-1785334 REVERSE LENGTH=507
Chem1070_114	But-3-enylglucosinolate	3:1784399:G:A	3	1784399	9.36e-12	1.01e-08	0.010989	Same-Sense SNP: AT3G05960.1 CTG>TTG; L|Leu 811	AT3G05960.1 | Symbols: ATSTP6, STP6 | sugar transporter 6 | chr3:1783587-1785334 REVERSE LENGTH=507
Chem1070_115	But-3-enylglucosinolate	3:1784399:G:A	3	1784399	2.51e-08	2.47e-05	0.0112994	Same-Sense SNP: AT3G05960.1 CTG>TTG; L|Leu 811	AT3G05960.1 | Symbols: ATSTP6, STP6 | sugar transporter 6 | chr3:1783587-1785334 REVERSE LENGTH=507
Chem1099_115	D-(+)-Raffinose pentahydrate	4:1784456:G:A	4	1784456	5.57e-09	0.00119179	0.0364583	Same-Sense SNP: AT4G03827.1 CAC>CAT; H|His 75
Chem200010_113	2i_Kaempferol-3-O-alpha-L-rhamnoside_Kaempferol-3-Rhamnoside	4:1784456:G:A	4	1784456	4.11e-09	0.000219543	0.0346535	Same-Sense SNP: AT4G03827.1 CAC>CAT; H|His 75
Chem200089_115	2i_D-(+)-Melezitose monohydrate_1-Kestose	4:1784456:G:A	4	1784456	2.79e-10	5.98e-05	0.0364583	Same-Sense SNP: AT4G03827.1 CAC>CAT; H|His 75
Chem169_114	Allantoin	2:1787163:C:A	2	1787163	1.33e-08	0.00141733	0.171875	intergenic INDEL|SNP
Chem200041_112	Guanosine-5'-monophosphate	5:1796093:T:G	5	1796093	1.09e-07	0.0116722	0.183168	AT5G05970.1 intronic SNP	AT5G05970.1 | Symbols: NEDD1 | Transducin/WD40 repeat-like superfamily protein | chr5:1795464-1799313 FORWARD LENGTH=781
Chem416_112	Keracyanin Chloride	5:1797540:T:C	5	1797540	1.91e-07	0.0136412	0.016	AT5G05970.1 intronic SNP	AT5G05970.1 | Symbols: NEDD1 | Transducin/WD40 repeat-like superfamily protein | chr5:1795464-1799313 FORWARD LENGTH=781
Chem416_112	Keracyanin Chloride	5:1797888:G:T	5	1797888	1.91e-07	0.0136412	0.016	Mis-Sense SNP: AT5G05970.1 GAG>GAT; E|Glu 1272 D|Asp	AT5G05970.1 | Symbols: NEDD1 | Transducin/WD40 repeat-like superfamily protein | chr5:1795464-1799313 FORWARD LENGTH=781
Chem200010_112	2i_Kaempferol-3-O-alpha-L-rhamnoside_Kaempferol-3-Rhamnoside	5:1798733:T:G	5	1798733	1.3e-07	0.000248884	0.019802	Mis-Sense SNP: AT5G05970.1 TTT>TTG; F|Phe 1920 L|Leu	AT5G05970.1 | Symbols: NEDD1 | Transducin/WD40 repeat-like superfamily protein | chr5:1795464-1799313 FORWARD LENGTH=781
Chem200082_114	L-Lysine	3:1799430:G:A	3	1799430	7.67e-08	0.0107196	0.046875	NA
Chem273_114	L-Glutamine	3:1799430:G:A	3	1799430	1.85e-09	0.000197762	0.0471204	NA
Chem41_114	Allantoic acid	3:1799430:G:A	3	1799430	5.19e-10	0.000110947	0.046875	NA
Chem273_114	L-Glutamine	3:1799466:G:A	3	1799466	1.85e-09	0.000197762	0.0471204	NA
Chem200010_112	2i_Kaempferol-3-O-alpha-L-rhamnoside_Kaempferol-3-Rhamnoside	5:1809412:G:C	5	1809412	2.21e-09	7.07e-06	0.0148515	Mis-Sense SNP: AT5G06000.1 ATG>ATC; M|Met 597 I|Ile	AT5G06000.1 | Symbols: EIF3G2, ATEIF3G2 | eukaryotic translation initiation factor 3G2 | chr5:1808169-1809742 FORWARD LENGTH=308
Chem200026_116	3i_(+)-Catechin hydrate_Epicatechin_ent-Epicatechin	5:1809412:G:C	5	1809412	1.41e-07	0.00274801	0.0106952	Mis-Sense SNP: AT5G06000.1 ATG>ATC; M|Met 597 I|Ile	AT5G06000.1 | Symbols: EIF3G2, ATEIF3G2 | eukaryotic translation initiation factor 3G2 | chr5:1808169-1809742 FORWARD LENGTH=308
Chem1070_112	But-3-enylglucosinolate	3:1812296:A:G	3	1812296	6.76e-10	7.86e-07	0.010582	intergenic INDEL|SNP
Chem100015_114	8-Methylthio-n-octyl-glucosinolate	3:1816804:T:C	3	1816804	2.32e-08	0.00291742	0.078125	intergenic INDEL|SNP
Chem100008_111	7-Methylsulfinyl-n-heptyl-glucosinolate	4:1821616:A:G	4	1821616	1.73e-08	0.0012338	0.188119	NA
Chem100009_112	8-Methylsulfinyl-n-octyl-glucosinolate	5:1823183:G:A	5	1823183	5.57e-13	1.19e-07	0.0495049	Same-Sense SNP: AT5G06050.1 TTG>TTA; L|Leu 1755	AT5G06050.1 | Symbols: | Putative methyltransferase family protein | chr5:1820196-1823572 FORWARD LENGTH=682
Chem364_115	Tyramine	3:1828816:G:T	3	1828816	5.78e-13	1.24e-07	0.025641	NA
Chem200026_111	3i_(+)-Catechin hydrate_Epicatechin_ent-Epicatechin	2:1829778:G:A	2	1829778	1.03e-07	0.00183574	0.0208333	intergenic INDEL|SNP
Chem1026_116	Trigonelline hydrochloride	4:1832162:A:C	4	1832162	2.18e-13	2.33e-08	0.0378378	intergenic INDEL|SNP
Chem188_116	Cytidine,cell culture tested	4:1832162:A:C	4	1832162	7.27e-09	0.000310897	0.0364583	intergenic INDEL|SNP
Chem200047_114	4i_L(+)-Arginine_JHCl_Nalpha-Acetyl-L-ornithine_L-Citrulline	4:1832162:A:C	4	1832162	1.42e-08	0.00101279	0.0364583	intergenic INDEL|SNP
Chem41_116	Allantoic acid	4:1832162:A:C	4	1832162	5.83e-16	1.25e-10	0.0364583	intergenic INDEL|SNP
Chem200061_112	3i_L-Threonine_Methyl-DL-serine_L-Homoserine	5:1876876:A:G	5	1876876	1.87e-07	0.0133697	0.00990099	intergenic INDEL|SNP
Chem299_112	1-Methylguanidine hydrochloride	5:1876876:A:G	5	1876876	2.32e-07	0.0248388	0.00995025	intergenic INDEL|SNP
Chem373_112	Xanthine	5:1876876:A:G	5	1876876	4.4e-08	0.000784253	0.0108696	intergenic INDEL|SNP
Chem373_113	Xanthine	5:1876876:A:G	5	1876876	3.77e-23	2.69e-18	0.00549451	intergenic INDEL|SNP
Chem287_116	L-Pyroglutamic acid	4:1878358:A:G	4	1878358	6.2e-08	0.0132531	0.0416667	Same-Sense SNP: AT4G03945.1 CAA>CAG; Q|Gln 471	AT4G03945.1 | Symbols: | Plant invertase/pectin methylesterase inhibitor superfamily protein | chr4:1877888-1878466 FORWARD LENGTH=192
Chem4_116	1-Amino-1-cyclopentanecarboxylic acid	4:1878358:A:G	4	1878358	8.73e-09	0.00186857	0.0416667	Same-Sense SNP: AT4G03945.1 CAA>CAG; Q|Gln 471	AT4G03945.1 | Symbols: | Plant invertase/pectin methylesterase inhibitor superfamily protein | chr4:1877888-1878466 FORWARD LENGTH=192
Chem299_113	1-Methylguanidine hydrochloride	4:1891993:G:A	4	1891993	2.06e-07	0.0220538	0.045	intergenic INDEL|SNP
Chem1070_113	But-3-enylglucosinolate	1:1892934:C:A	1	1892934	8.81e-08	0.000128476	0.0526316	Mis-Sense SNP: AT1G06190.1 GCT>TCT; A|Ala 739 S|Ser	AT1G06190.1 | Symbols: | Rho termination factor | chr1:1892467-1894078 REVERSE LENGTH=401
Chem1070_113	But-3-enylglucosinolate	1:1892983:T:A	1	1892983	1.7e-08	4e-05	0.0473684	Same-Sense SNP: AT1G06190.1 ACA>ACT; T|Thr 690	AT1G06190.1 | Symbols: | Rho termination factor | chr1:1892467-1894078 REVERSE LENGTH=401
Chem1070_113	But-3-enylglucosinolate	1:1893083:C:T	1	1893083	1.7e-08	4e-05	0.0473684	Mis-Sense SNP: AT1G06190.1 GGA>GAA; G|Gly 590 E|Glu	AT1G06190.1 | Symbols: | Rho termination factor | chr1:1892467-1894078 REVERSE LENGTH=401
Chem100004_111	3-Methylsulfinyl-n-propyl-glucosinolate	1:1893728:G:C	1	1893728	6.83e-26	1.46e-20	0.00515464	AT1G06190.1 intronic SNP	AT1G06190.1 | Symbols: | Rho termination factor | chr1:1892467-1894078 REVERSE LENGTH=401
Chem100004_112	3-Methylsulfinyl-n-propyl-glucosinolate	1:1893728:G:C	1	1893728	1.89e-22	4.05e-17	0.00518135	AT1G06190.1 intronic SNP	AT1G06190.1 | Symbols: | Rho termination factor | chr1:1892467-1894078 REVERSE LENGTH=401
Chem100004_113	3-Methylsulfinyl-n-propyl-glucosinolate	1:1893728:G:C	1	1893728	3.78e-32	8.08e-27	0.00520833	AT1G06190.1 intronic SNP	AT1G06190.1 | Symbols: | Rho termination factor | chr1:1892467-1894078 REVERSE LENGTH=401
Chem100004_115	3-Methylsulfinyl-n-propyl-glucosinolate	1:1893728:G:C	1	1893728	1.45e-33	3.11e-28	0.00537634	AT1G06190.1 intronic SNP	AT1G06190.1 | Symbols: | Rho termination factor | chr1:1892467-1894078 REVERSE LENGTH=401
Chem100004_116	3-Methylsulfinyl-n-propyl-glucosinolate	1:1893728:G:C	1	1893728	1.86e-25	3.98e-20	0.005291	AT1G06190.1 intronic SNP	AT1G06190.1 | Symbols: | Rho termination factor | chr1:1892467-1894078 REVERSE LENGTH=401
Chem1097_111	DL-Pipecolinic acid	1:1893728:G:C	1	1893728	2.01e-10	2.15e-05	0.0049505	AT1G06190.1 intronic SNP	AT1G06190.1 | Symbols: | Rho termination factor | chr1:1892467-1894078 REVERSE LENGTH=401
Chem1097_113	DL-Pipecolinic acid	1:1893728:G:C	1	1893728	2.47e-16	5.29e-11	0.0049505	AT1G06190.1 intronic SNP	AT1G06190.1 | Symbols: | Rho termination factor | chr1:1892467-1894078 REVERSE LENGTH=401
Chem200005_115	7i_kaempferol-3-O-rutinoside_Datiscin_Kaempferol-3-O-beta-D-glucoside-7-O-alpha-L-rhamnoside_Kaempferol-3-O-beta-D-galactoside-7-O-alpha-L-rhamnoside_Kaempferol-3-O-b-glucopyranosyl-7-O-a-rhamnopyranoside_kaempferol-7-O-neohesperidoside_Kaempferol-3-Gluco	1:1893728:G:C	1	1893728	3.49e-08	0.000355767	0.00520833	AT1G06190.1 intronic SNP	AT1G06190.1 | Symbols: | Rho termination factor | chr1:1892467-1894078 REVERSE LENGTH=401
Chem200009_115	4i_Kaempferol-3-Rhamnoside-7-Rhamnoside_vitexin-2''-O-rhamnoside_Kaempferol-3,7-O-bis-alpha-L-rhamnoside_Kaempferol-3,7-O-di-rhamnopyranoside	1:1893728:G:C	1	1893728	3.26e-16	3.48e-11	0.00520833	AT1G06190.1 intronic SNP	AT1G06190.1 | Symbols: | Rho termination factor | chr1:1892467-1894078 REVERSE LENGTH=401
Chem200012_113	2i_Maritimein_luteolin-7-O-glucoside	1:1893728:G:C	1	1893728	4.42e-14	2.36e-09	0.00613497	AT1G06190.1 intronic SNP	AT1G06190.1 | Symbols: | Rho termination factor | chr1:1892467-1894078 REVERSE LENGTH=401
Chem200047_116	4i_L(+)-Arginine_JHCl_Nalpha-Acetyl-L-ornithine_L-Citrulline	1:1893728:G:C	1	1893728	6.09e-13	4.34e-08	0.00520833	AT1G06190.1 intronic SNP	AT1G06190.1 | Symbols: | Rho termination factor | chr1:1892467-1894078 REVERSE LENGTH=401
Chem200073_111	DL-2-Aminoadipic Acid	1:1893728:G:C	1	1893728	1.88e-22	4.02e-17	0.0049505	AT1G06190.1 intronic SNP	AT1G06190.1 | Symbols: | Rho termination factor | chr1:1892467-1894078 REVERSE LENGTH=401
Chem200073_112	DL-2-Aminoadipic Acid	1:1893728:G:C	1	1893728	5.19e-14	1.11e-08	0.0049505	AT1G06190.1 intronic SNP	AT1G06190.1 | Symbols: | Rho termination factor | chr1:1892467-1894078 REVERSE LENGTH=401
Chem200073_113	DL-2-Aminoadipic Acid	1:1893728:G:C	1	1893728	1.77e-33	3.78e-28	0.0049505	AT1G06190.1 intronic SNP	AT1G06190.1 | Symbols: | Rho termination factor | chr1:1892467-1894078 REVERSE LENGTH=401
Chem200073_115	DL-2-Aminoadipic Acid	1:1893728:G:C	1	1893728	2.63e-30	5.63e-25	0.00520833	AT1G06190.1 intronic SNP	AT1G06190.1 | Symbols: | Rho termination factor | chr1:1892467-1894078 REVERSE LENGTH=401
Chem422_111	kaempferol-3-O-glucoside	1:1893728:G:C	1	1893728	3.13e-41	6.69e-36	0.00520833	AT1G06190.1 intronic SNP	AT1G06190.1 | Symbols: | Rho termination factor | chr1:1892467-1894078 REVERSE LENGTH=401
Chem422_112	kaempferol-3-O-glucoside	1:1893728:G:C	1	1893728	3.02e-50	6.47e-45	0.00531915	AT1G06190.1 intronic SNP	AT1G06190.1 | Symbols: | Rho termination factor | chr1:1892467-1894078 REVERSE LENGTH=401
Chem422_115	kaempferol-3-O-glucoside	1:1893728:G:C	1	1893728	1.13e-79	2.42e-74	0.00578035	AT1G06190.1 intronic SNP	AT1G06190.1 | Symbols: | Rho termination factor | chr1:1892467-1894078 REVERSE LENGTH=401
Chem422_116	kaempferol-3-O-glucoside	1:1893728:G:C	1	1893728	8.47e-63	1.81e-57	0.00571429	AT1G06190.1 intronic SNP	AT1G06190.1 | Symbols: | Rho termination factor | chr1:1892467-1894078 REVERSE LENGTH=401
Chem675_115	5'-Deoxy-5'-Methylthioadenosine	1:1893728:G:C	1	1893728	7.39e-08	0.00790345	0.00520833	AT1G06190.1 intronic SNP	AT1G06190.1 | Symbols: | Rho termination factor | chr1:1892467-1894078 REVERSE LENGTH=401
Chem1070_113	But-3-enylglucosinolate	1:1899661:A:T	1	1899661	1.7e-08	4e-05	0.0473684	intergenic INDEL|SNP
Chem1070_112	But-3-enylglucosinolate	3:1900794:T:G	3	1900794	2.1e-09	1.7e-06	0.010582	Same-Sense SNP: AT3G06290.1 CCA>CCC; P|Pro 3423	AT3G06290.1 | Symbols: | SAC3/GANP/Nin1/mts3/eIF-3 p25 family | chr3:1899123-1907297 REVERSE LENGTH=1697
Chem1070_113	But-3-enylglucosinolate	3:1900794:T:G	3	1900794	9.13e-08	0.000128476	0.0105263	Same-Sense SNP: AT3G06290.1 CCA>CCC; P|Pro 3423	AT3G06290.1 | Symbols: | SAC3/GANP/Nin1/mts3/eIF-3 p25 family | chr3:1899123-1907297 REVERSE LENGTH=1697
Chem200047_115	4i_L(+)-Arginine_JHCl_Nalpha-Acetyl-L-ornithine_L-Citrulline	3:1908725:C:T	3	1908725	1.04e-13	2.23e-08	0.0208333	Same-Sense SNP: AT3G06300.1 ATC>ATT; I|Ile 321	AT3G06300.1 | Symbols: AT-P4H-2 | P4H isoform 2 | chr3:1907744-1909675 FORWARD LENGTH=299
Chem354_113	Thioglycolic acid solution	5:1919957:A:C	5	1919957	1.6e-09	6.83e-05	0.391089	AT5G06290.1 intronic SNP	AT5G06290.1 | Symbols: 2-Cys Prx B, 2CPB | 2-cysteine peroxiredoxin B | chr5:1919380-1921211 FORWARD LENGTH=273
Chem200005_112	7i_kaempferol-3-O-rutinoside_Datiscin_Kaempferol-3-O-beta-D-glucoside-7-O-alpha-L-rhamnoside_Kaempferol-3-O-beta-D-galactoside-7-O-alpha-L-rhamnoside_Kaempferol-3-O-b-glucopyranosyl-7-O-a-rhamnopyranoside_kaempferol-7-O-neohesperidoside_Kaempferol-3-Gluco	5:1933482:A:C	5	1933482	3.87e-08	0.000359613	0.039604	intergenic INDEL|SNP
Chem200005_113	7i_kaempferol-3-O-rutinoside_Datiscin_Kaempferol-3-O-beta-D-glucoside-7-O-alpha-L-rhamnoside_Kaempferol-3-O-beta-D-galactoside-7-O-alpha-L-rhamnoside_Kaempferol-3-O-b-glucopyranosyl-7-O-a-rhamnopyranoside_kaempferol-7-O-neohesperidoside_Kaempferol-3-Gluco	5:1933482:A:C	5	1933482	1.47e-09	0.000315486	0.039604	intergenic INDEL|SNP
Chem200009_112	4i_Kaempferol-3-Rhamnoside-7-Rhamnoside_vitexin-2''-O-rhamnoside_Kaempferol-3,7-O-bis-alpha-L-rhamnoside_Kaempferol-3,7-O-di-rhamnopyranoside	5:1933482:A:C	5	1933482	4.01e-11	8.58e-06	0.039604	intergenic INDEL|SNP
Chem188_113	Cytidine,cell culture tested	2:1938534:T:A	2	1938534	1.28e-08	8.06e-05	0.00497512	intergenic INDEL|SNP
Chem1070_114	But-3-enylglucosinolate	5:1949753:C:G	5	1949753	2.58e-08	1.43e-05	0.0164835	Mis-Sense SNP: AT5G06380.1 GCT>GGT; A|Ala 122 G|Gly	AT5G06380.1 | Symbols: | unknown protein; BEST Arabidopsis thaliana protein match is: unknown protein (TAIR:AT3G11690.1); Has 1807 Blast hits to 1807 proteins in 277 species: Archae - 0; Bacteria - 0; Metazoa - 736; Fungi - 347; Plants - 385; Viruses - 0; Other Eukaryotes - 339 (source: NCBI BLink). | chr5:1949632-1950072 FORWARD LENGTH=146
Chem1144_113	S-Methyl-L-cysteine	5:1956674:A:G	5	1956674	4.6e-10	1.79e-06	0.0265957	Mis-Sense SNP: AT5G06400.1 AAG>AGG; K|Lys 716 R|Arg	AT5G06400.1 | Symbols: | Pentatricopeptide repeat (PPR) superfamily protein | chr5:1955959-1959051 FORWARD LENGTH=1030
Chem1144_113	S-Methyl-L-cysteine	5:1956773:C:T	5	1956773	4.6e-10	1.79e-06	0.0265957	Mis-Sense SNP: AT5G06400.1 GCT>GTT; A|Ala 815 V|Val	AT5G06400.1 | Symbols: | Pentatricopeptide repeat (PPR) superfamily protein | chr5:1955959-1959051 FORWARD LENGTH=1030
Chem1144_113	S-Methyl-L-cysteine	5:1976754:G:A	5	1976754	4.56e-08	0.000128258	0.0319149	AT5G06480.1 intronic SNP	AT5G06480.1 | Symbols: | Immunoglobulin E-set superfamily protein | chr5:1976219-1977231 REVERSE LENGTH=153
Chem1070_116	But-3-enylglucosinolate	3:1977388:C:T	3	1977388	1.61e-09	1.9e-06	0.0111111	Same-Sense SNP: AT3G06450.1 GCG>GCA; A|Ala 1158	AT3G06450.2 | Symbols: | HCO3- transporter family | chr3:1976085-1979303 REVERSE LENGTH=732
Chem900_115	N-acetyl-DL-serine	3:1979391:T:C	3	1979391	6.83e-09	0.000365337	0.0213904	intergenic INDEL|SNP
Chem1070_112	But-3-enylglucosinolate	4:1979938:G:A	4	1979938	2.23e-07	0.000111647	0.021164	intergenic INDEL|SNP
Chem1070_114	But-3-enylglucosinolate	4:1979938:G:A	4	1979938	1.35e-09	8.44e-07	0.021978	intergenic INDEL|SNP
Chem1078_115	Benzylglucosinolate	4:1981615:C:T	4	1981615	6.86e-09	0.00073388	0.0916667	intergenic INDEL|SNP
Chem1070_111	But-3-enylglucosinolate	3:1982674:G:C	3	1982674	1.92e-08	3.36e-05	0.0104167	AT3G06460.1 5-UTR INDEL|SNP	AT3G06460.1 | Symbols: | GNS1/SUR4 membrane protein family | chr3:1982681-1983577 FORWARD LENGTH=298
Chem1070_113	But-3-enylglucosinolate	3:1982674:G:C	3	1982674	6.33e-11	3.08e-07	0.0105263	AT3G06460.1 5-UTR INDEL|SNP	AT3G06460.1 | Symbols: | GNS1/SUR4 membrane protein family | chr3:1982681-1983577 FORWARD LENGTH=298
Chem1070_114	But-3-enylglucosinolate	3:1982674:G:C	3	1982674	2.22e-07	9.4e-05	0.010989	AT3G06460.1 5-UTR INDEL|SNP	AT3G06460.1 | Symbols: | GNS1/SUR4 membrane protein family | chr3:1982681-1983577 FORWARD LENGTH=298
Chem1070_116	But-3-enylglucosinolate	3:1982674:G:C	3	1982674	1.61e-09	1.9e-06	0.0111111	AT3G06460.1 5-UTR INDEL|SNP	AT3G06460.1 | Symbols: | GNS1/SUR4 membrane protein family | chr3:1982681-1983577 FORWARD LENGTH=298
Chem114_112	Agmatine sulfate salt	4:1983514:A:C	4	1983514	5.41e-14	5.79e-09	0.0445545	intergenic INDEL|SNP
Chem114_115	Agmatine sulfate salt	4:1983514:A:C	4	1983514	4.15e-11	2.96e-06	0.046875	intergenic INDEL|SNP
Chem900_116	N-acetyl-DL-serine	4:1983514:A:C	4	1983514	1.27e-09	0.000136368	0.048913	intergenic INDEL|SNP
Chem1070_111	But-3-enylglucosinolate	5:1984764:C:G	5	1984764	2.11e-07	0.000176974	0.00520833	intergenic INDEL|SNP
Chem1070_112	But-3-enylglucosinolate	5:1984764:C:G	5	1984764	2.82e-26	5.29e-23	0.005291	intergenic INDEL|SNP
Chem1070_114	But-3-enylglucosinolate	5:1984764:C:G	5	1984764	3.16e-34	6.15e-31	0.00549451	intergenic INDEL|SNP
Chem1070_115	But-3-enylglucosinolate	5:1984764:C:G	5	1984764	5.74e-22	9.44e-19	0.00564972	intergenic INDEL|SNP
Chem1070_116	But-3-enylglucosinolate	5:1984764:C:G	5	1984764	1.54e-13	2.16e-10	0.00555556	intergenic INDEL|SNP
Chem200032_112	3i_D-(+)-Gluconic acid delta-lactone_L-Glucono-1,5-lactone_D(-)-Gulono-gamma-lactone	4:1985680:C:T	4	1985680	1.18e-07	0.00293597	0.0643564	intergenic INDEL|SNP
Chem1144_116	S-Methyl-L-cysteine	3:1991654:C:T	3	1991654	2.69e-11	1.15e-06	0.0529412	Same-Sense SNP: AT3G06483.1 CAG>CAA; Q|Gln 501	AT3G06483.1 | Symbols: PDK, ATPDHK | pyruvate dehydrogenase kinase | chr3:1990727-1992581 REVERSE LENGTH=366
Chem200010_112	2i_Kaempferol-3-O-alpha-L-rhamnoside_Kaempferol-3-Rhamnoside	4:2041550:C:T	4	2041550	1.26e-07	0.000242416	0.019802	intergenic INDEL|SNP
Chem200010_112	2i_Kaempferol-3-O-alpha-L-rhamnoside_Kaempferol-3-Rhamnoside	4:2042513:C:A	4	2042513	1.26e-07	0.000242416	0.019802	intergenic INDEL|SNP
Chem200046_115	3i_L-Iditol_D-Sorbitol_D-(-)-Mannitol	5:2059590:C:T	5	2059590	3.06e-12	6.54e-07	0.00520833	AT5G06680.1 3-UTR INDEL|SNP	AT5G06680.1 | Symbols: SPC98, ATGCP3, ATSPC98, GCP3 | spindle pole body component 98 | chr5:2056741-2059369 FORWARD LENGTH=838
Chem286_116	L-Proline	1:2078782:A:T	1	2078782	3.74e-12	8.01e-07	0.0520833	intergenic INDEL|SNP
Chem200005_114	7i_kaempferol-3-O-rutinoside_Datiscin_Kaempferol-3-O-beta-D-glucoside-7-O-alpha-L-rhamnoside_Kaempferol-3-O-beta-D-galactoside-7-O-alpha-L-rhamnoside_Kaempferol-3-O-b-glucopyranosyl-7-O-a-rhamnopyranoside_kaempferol-7-O-neohesperidoside_Kaempferol-3-Gluco	5:2090567:C:A	5	2090567	7.1e-24	1.52e-18	0.0677083	intergenic INDEL|SNP
Chem200009_113	4i_Kaempferol-3-Rhamnoside-7-Rhamnoside_vitexin-2''-O-rhamnoside_Kaempferol-3,7-O-bis-alpha-L-rhamnoside_Kaempferol-3,7-O-di-rhamnopyranoside	5:2090567:C:A	5	2090567	8.18e-09	0.000875339	0.0643564	intergenic INDEL|SNP
Chem200009_114	4i_Kaempferol-3-Rhamnoside-7-Rhamnoside_vitexin-2''-O-rhamnoside_Kaempferol-3,7-O-bis-alpha-L-rhamnoside_Kaempferol-3,7-O-di-rhamnopyranoside	5:2090567:C:A	5	2090567	1.62e-07	0.0173255	0.0677083	intergenic INDEL|SNP
Chem188_113	Cytidine,cell culture tested	1:2098418:T:A	1	2098418	1.28e-08	8.06e-05	0.00497512	AT1G06840.1 intronic SNP	AT1G06840.1 | Symbols: | Leucine-rich repeat protein kinase family protein | chr1:2097854-2103208 REVERSE LENGTH=953
Chem675_113	5'-Deoxy-5'-Methylthioadenosine	1:2098418:T:A	1	2098418	1.1e-16	1.17e-11	0.0049505	AT1G06840.1 intronic SNP	AT1G06840.1 | Symbols: | Leucine-rich repeat protein kinase family protein | chr1:2097854-2103208 REVERSE LENGTH=953
Chem900_113	N-acetyl-DL-serine	1:2098418:T:A	1	2098418	8.34e-20	8.92e-15	0.00515464	AT1G06840.1 intronic SNP	AT1G06840.1 | Symbols: | Leucine-rich repeat protein kinase family protein | chr1:2097854-2103208 REVERSE LENGTH=953
Chem1070_111	But-3-enylglucosinolate	1:2103477:C:A	1	2103477	2.11e-07	0.000176974	0.00520833	Mis-Sense SNP: AT1G06840.1 ATG>ATT; M|Met 3 I|Ile	AT1G06840.1 | Symbols: | Leucine-rich repeat protein kinase family protein | chr1:2097854-2103208 REVERSE LENGTH=953
Chem1070_112	But-3-enylglucosinolate	1:2103477:C:A	1	2103477	2.82e-26	5.29e-23	0.005291	Mis-Sense SNP: AT1G06840.1 ATG>ATT; M|Met 3 I|Ile	AT1G06840.1 | Symbols: | Leucine-rich repeat protein kinase family protein | chr1:2097854-2103208 REVERSE LENGTH=953
Chem1070_114	But-3-enylglucosinolate	1:2103477:C:A	1	2103477	3.16e-34	6.15e-31	0.00549451	Mis-Sense SNP: AT1G06840.1 ATG>ATT; M|Met 3 I|Ile	AT1G06840.1 | Symbols: | Leucine-rich repeat protein kinase family protein | chr1:2097854-2103208 REVERSE LENGTH=953
Chem1070_115	But-3-enylglucosinolate	1:2103477:C:A	1	2103477	5.74e-22	9.44e-19	0.00564972	Mis-Sense SNP: AT1G06840.1 ATG>ATT; M|Met 3 I|Ile	AT1G06840.1 | Symbols: | Leucine-rich repeat protein kinase family protein | chr1:2097854-2103208 REVERSE LENGTH=953
Chem1070_116	But-3-enylglucosinolate	1:2103477:C:A	1	2103477	1.54e-13	2.16e-10	0.00555556	Mis-Sense SNP: AT1G06840.1 ATG>ATT; M|Met 3 I|Ile	AT1G06840.1 | Symbols: | Leucine-rich repeat protein kinase family protein | chr1:2097854-2103208 REVERSE LENGTH=953
Chem163_116	Acetylcholine chloride	4:2125359:C:G	4	2125359	6.11e-11	3.27e-06	0.0419162	Mis-Sense SNP: AT4G04340.1 ACC>AGC; T|Thr 1343 S|Ser	AT4G04340.1 | Symbols: | ERD (early-responsive to dehydration stress) family protein | chr4:2123235-2126624 FORWARD LENGTH=772
Chem422_111	kaempferol-3-O-glucoside	3:2125897:T:C	3	2125897	1.89e-08	0.000808171	0.119792	NA
Chem853_115	luteolin-3',7-di-O-glucoside	3:2143000:T:G	3	2143000	8.06e-08	0.00172387	0.0526316	NA
Chem1070_114	But-3-enylglucosinolate	1:2143298:C:A	1	2143298	1.73e-07	7.62e-05	0.0164835	Mis-Sense SNP: AT1G06980.1 GTA>TTA; V|Val 460 L|Leu	AT1G06980.1 | Symbols: | unknown protein; FUNCTIONS IN: molecular function unknown; INVOLVED IN: biological process unknown; LOCATED IN: endomembrane system; EXPRESSED IN: sepal, male gametophyte, carpel; EXPRESSED DURING: 4 anthesis; BEST Arabidopsis thaliana protein match is: unknown protein (TAIR:AT2G30230.1); Has 159 Blast hits to 159 proteins in 13 species: Archae - 0; Bacteria - 0; Metazoa …
Chem1070_113	But-3-enylglucosinolate	2:2163083:C:T	2	2163083	1.78e-08	4.14e-05	0.0526316	intergenic INDEL|SNP
Chem655_114	Syringic Acid	3:2163808:G:A	3	2163808	3.83e-09	0.000273148	0.0242424	NA
Chem1070_112	But-3-enylglucosinolate	5:2172461:G:T	5	2172461	3.73e-08	2.1e-05	0.026455	Mis-Sense SNP: AT5G07000.1 GAC>GAA; D|Asp 234 E|Glu	AT5G07000.1 | Symbols: ATST2B, ST2B | sulfotransferase 2B | chr5:2171651-2172694 REVERSE LENGTH=347
Chem1070_114	But-3-enylglucosinolate	5:2172461:G:T	5	2172461	1.85e-09	1.15e-06	0.0274725	Mis-Sense SNP: AT5G07000.1 GAC>GAA; D|Asp 234 E|Glu	AT5G07000.1 | Symbols: ATST2B, ST2B | sulfotransferase 2B | chr5:2171651-2172694 REVERSE LENGTH=347
Chem200010_114	2i_Kaempferol-3-O-alpha-L-rhamnoside_Kaempferol-3-Rhamnoside	5:2172461:G:T	5	2172461	3.86e-08	7.57e-05	0.03125	Mis-Sense SNP: AT5G07000.1 GAC>GAA; D|Asp 234 E|Glu	AT5G07000.1 | Symbols: ATST2B, ST2B | sulfotransferase 2B | chr5:2171651-2172694 REVERSE LENGTH=347
Chem200010_115	2i_Kaempferol-3-O-alpha-L-rhamnoside_Kaempferol-3-Rhamnoside	5:2172461:G:T	5	2172461	2.66e-08	5.13e-05	0.0314136	Mis-Sense SNP: AT5G07000.1 GAC>GAA; D|Asp 234 E|Glu	AT5G07000.1 | Symbols: ATST2B, ST2B | sulfotransferase 2B | chr5:2171651-2172694 REVERSE LENGTH=347
Chem200010_116	2i_Kaempferol-3-O-alpha-L-rhamnoside_Kaempferol-3-Rhamnoside	5:2172461:G:T	5	2172461	1.56e-07	0.000379529	0.0314136	Mis-Sense SNP: AT5G07000.1 GAC>GAA; D|Asp 234 E|Glu	AT5G07000.1 | Symbols: ATST2B, ST2B | sulfotransferase 2B | chr5:2171651-2172694 REVERSE LENGTH=347
Chem364_116	Tyramine	2:2185700:C:T	2	2185700	1.8e-08	0.000385893	0.0324675	NA
Chem114_112	Agmatine sulfate salt	1:2200886:G:A	1	2200886	5.96e-20	1.28e-14	0.0049505	Same-Sense SNP: AT1G07170.1 TCG>TCA; S|Ser 201	AT2G30000.1 | Symbols: | PHF5-like protein | chr2:12804042-12804374 REVERSE LENGTH=110
Chem114_113	Agmatine sulfate salt	1:2200886:G:A	1	2200886	5.96e-12	1.27e-06	0.0049505	Same-Sense SNP: AT1G07170.1 TCG>TCA; S|Ser 201	AT2G30000.1 | Symbols: | PHF5-like protein | chr2:12804042-12804374 REVERSE LENGTH=110
Chem1144_113	S-Methyl-L-cysteine	1:2200886:G:A	1	2200886	7.87e-23	8.42e-18	0.00531915	Same-Sense SNP: AT1G07170.1 TCG>TCA; S|Ser 201	AT2G30000.1 | Symbols: | PHF5-like protein | chr2:12804042-12804374 REVERSE LENGTH=110
Chem235_111	Glutathione (oxidized form)	1:2200886:G:A	1	2200886	5.91e-52	1.27e-46	0.00507614	Same-Sense SNP: AT1G07170.1 TCG>TCA; S|Ser 201	AT2G30000.1 | Symbols: | PHF5-like protein | chr2:12804042-12804374 REVERSE LENGTH=110
Chem235_112	Glutathione (oxidized form)	1:2200886:G:A	1	2200886	4.34e-35	9.28e-30	0.00507614	Same-Sense SNP: AT1G07170.1 TCG>TCA; S|Ser 201	AT2G30000.1 | Symbols: | PHF5-like protein | chr2:12804042-12804374 REVERSE LENGTH=110
Chem235_113	Glutathione (oxidized form)	1:2200886:G:A	1	2200886	8.48e-31	1.81e-25	0.00518135	Same-Sense SNP: AT1G07170.1 TCG>TCA; S|Ser 201	AT2G30000.1 | Symbols: | PHF5-like protein | chr2:12804042-12804374 REVERSE LENGTH=110
Chem274_111	L-Glutathione (reduced form)	1:2200886:G:A	1	2200886	1.35e-17	2.89e-12	0.0049505	Same-Sense SNP: AT1G07170.1 TCG>TCA; S|Ser 201	AT2G30000.1 | Symbols: | PHF5-like protein | chr2:12804042-12804374 REVERSE LENGTH=110
Chem274_112	L-Glutathione (reduced form)	1:2200886:G:A	1	2200886	2.14e-17	4.57e-12	0.0049505	Same-Sense SNP: AT1G07170.1 TCG>TCA; S|Ser 201	AT2G30000.1 | Symbols: | PHF5-like protein | chr2:12804042-12804374 REVERSE LENGTH=110
Chem274_113	L-Glutathione (reduced form)	1:2200886:G:A	1	2200886	6.49e-16	1.39e-10	0.0049505	Same-Sense SNP: AT1G07170.1 TCG>TCA; S|Ser 201	AT2G30000.1 | Symbols: | PHF5-like protein | chr2:12804042-12804374 REVERSE LENGTH=110
Chem274_114	L-Glutathione (reduced form)	1:2200886:G:A	1	2200886	4.38e-10	9.38e-05	0.00520833	Same-Sense SNP: AT1G07170.1 TCG>TCA; S|Ser 201	AT2G30000.1 | Symbols: | PHF5-like protein | chr2:12804042-12804374 REVERSE LENGTH=110
Chem499_112	N-acetyl putrescine hydrochloride	1:2200886:G:A	1	2200886	2.23e-13	4.77e-08	0.0049505	Same-Sense SNP: AT1G07170.1 TCG>TCA; S|Ser 201	AT2G30000.1 | Symbols: | PHF5-like protein | chr2:12804042-12804374 REVERSE LENGTH=110
Chem499_113	N-acetyl putrescine hydrochloride	1:2200886:G:A	1	2200886	4.58e-09	0.00048981	0.0049505	Same-Sense SNP: AT1G07170.1 TCG>TCA; S|Ser 201	AT2G30000.1 | Symbols: | PHF5-like protein | chr2:12804042-12804374 REVERSE LENGTH=110
Chem499_114	N-acetyl putrescine hydrochloride	1:2200886:G:A	1	2200886	1.2e-10	8.53e-06	0.00520833	Same-Sense SNP: AT1G07170.1 TCG>TCA; S|Ser 201	AT2G30000.1 | Symbols: | PHF5-like protein | chr2:12804042-12804374 REVERSE LENGTH=110
Chem499_116	N-acetyl putrescine hydrochloride	1:2200886:G:A	1	2200886	2.73e-09	0.00029153	0.0052356	Same-Sense SNP: AT1G07170.1 TCG>TCA; S|Ser 201	AT2G30000.1 | Symbols: | PHF5-like protein | chr2:12804042-12804374 REVERSE LENGTH=110
Chem967_114	3-Methyl-L-histidine	2:2207960:G:A	2	2207960	2.14e-10	1.47e-05	0.0322581	intergenic INDEL|SNP
Chem200010_115	2i_Kaempferol-3-O-alpha-L-rhamnoside_Kaempferol-3-Rhamnoside	5:2215600:T:A	5	2215600	1.72e-07	0.000268072	0.0314136	intergenic INDEL|SNP
Chem1078_113	Benzylglucosinolate	5:2217706:C:G	5	2217706	2.05e-07	0.00509686	0.018018	Mis-Sense SNP: AT5G07150.1 GCC>GGC; A|Ala 1385 G|Gly	AT5G07150.1 | Symbols: | Leucine-rich repeat protein kinase family protein | chr5:2215820-2217983 FORWARD LENGTH=553
Chem373_115	Xanthine	2:2222125:T:C	2	2222125	1.1e-08	0.000234855	0.0245399	intergenic INDEL|SNP
Chem1082_114	(2R)-2-Hydroxy-2-phenethylglucosinolate	2:2224883:G:A	2	2224883	4.02e-08	0.00130793	0.149606	intergenic INDEL|SNP
Chem200032_115	3i_D-(+)-Gluconic acid delta-lactone_L-Glucono-1,5-lactone_D(-)-Gulono-gamma-lactone	3:2230033:T:G	3	2230033	1.1e-08	0.00234942	0.0263158	NA
Chem1070_115	But-3-enylglucosinolate	1:2232103:T:A	1	2232103	4.2e-08	3.49e-05	0.0112994	intergenic INDEL|SNP
Chem1076_116	4-(Methylsulfinyl)but-3-enylglucosinolate	1:2232103:T:A	1	2232103	1.98e-16	4.23e-11	0.00763359	intergenic INDEL|SNP
Chem200010_112	2i_Kaempferol-3-O-alpha-L-rhamnoside_Kaempferol-3-Rhamnoside	1:2232103:T:A	1	2232103	7.79e-13	4.28e-09	0.00990099	intergenic INDEL|SNP
Chem200018_112	2i_quercetin-3-O-beta-glucopyranoside_Quercetin-3-O-beta-D-galactoside	1:2232103:T:A	1	2232103	3.47e-09	0.000371221	0.00990099	intergenic INDEL|SNP
Chem200005_114	7i_kaempferol-3-O-rutinoside_Datiscin_Kaempferol-3-O-beta-D-glucoside-7-O-alpha-L-rhamnoside_Kaempferol-3-O-beta-D-galactoside-7-O-alpha-L-rhamnoside_Kaempferol-3-O-b-glucopyranosyl-7-O-a-rhamnopyranoside_kaempferol-7-O-neohesperidoside_Kaempferol-3-Gluco	5:2235055:A:T	5	2235055	2.47e-08	0.00131995	0.015625	intergenic INDEL|SNP
Chem200009_115	4i_Kaempferol-3-Rhamnoside-7-Rhamnoside_vitexin-2''-O-rhamnoside_Kaempferol-3,7-O-bis-alpha-L-rhamnoside_Kaempferol-3,7-O-di-rhamnopyranoside	5:2235055:A:T	5	2235055	2.45e-19	5.24e-14	0.015625	intergenic INDEL|SNP
Chem200010_114	2i_Kaempferol-3-O-alpha-L-rhamnoside_Kaempferol-3-Rhamnoside	5:2235055:A:T	5	2235055	1.02e-07	0.000172583	0.015625	intergenic INDEL|SNP
Chem200010_115	2i_Kaempferol-3-O-alpha-L-rhamnoside_Kaempferol-3-Rhamnoside	5:2235055:A:T	5	2235055	7.44e-08	0.000125318	0.0157068	intergenic INDEL|SNP
Chem1076_113	4-(Methylsulfinyl)but-3-enylglucosinolate	2:2238902:G:A	2	2238902	1.08e-11	3.85e-07	0.0215827	NA
Chem1070_112	But-3-enylglucosinolate	3:2239284:A:G	3	2239284	4.02e-09	2.78e-06	0.031746	Same-Sense SNP: AT3G07070.1 ACA>ACG; T|Thr 537	AT3G07070.1 | Symbols: | Protein kinase superfamily protein | chr3:2238455-2240074 FORWARD LENGTH=414
Chem1070_114	But-3-enylglucosinolate	3:2239284:A:G	3	2239284	3.96e-11	3.55e-08	0.032967	Same-Sense SNP: AT3G07070.1 ACA>ACG; T|Thr 537	AT3G07070.1 | Symbols: | Protein kinase superfamily protein | chr3:2238455-2240074 FORWARD LENGTH=414
Chem1070_112	But-3-enylglucosinolate	3:2239313:T:A	3	2239313	4.02e-09	2.78e-06	0.031746	Mis-Sense SNP: AT3G07070.1 ATG>AAG; M|Met 566 K|Lys	AT3G07070.1 | Symbols: | Protein kinase superfamily protein | chr3:2238455-2240074 FORWARD LENGTH=414
Chem1070_114	But-3-enylglucosinolate	3:2239313:T:A	3	2239313	3.96e-11	3.55e-08	0.032967	Mis-Sense SNP: AT3G07070.1 ATG>AAG; M|Met 566 K|Lys	AT3G07070.1 | Symbols: | Protein kinase superfamily protein | chr3:2238455-2240074 FORWARD LENGTH=414
Chem1097_115	DL-Pipecolinic acid	4:2240177:C:T	4	2240177	4.43e-08	0.000394978	0.00520833	Non-Sense SNP: AT4G04500.1 CGA>TGA; R|Arg 1501 *|Stp	AT4G04500.1 | Symbols: CRK37 | cysteine-rich RLK (RECEPTOR-like protein kinase) 37 | chr4:2238411-2240767 FORWARD LENGTH=646
Chem200011_115	2i_Ideain chloride_cyanidin-3-glucoside chloride	5:2241522:G:A	5	2241522	1.48e-18	7.9e-14	0.0108108	intergenic INDEL|SNP
Chem100022_111	4-Methoxyindole-glucosinolate	3:2244768:G:T	3	2244768	1.95e-07	0.000358713	0.015748	AT3G07090.1 5-UTR INDEL|SNP	AT3G07090.1 | Symbols: | PPPDE putative thiol peptidase family protein | chr3:2243153-2244476 REVERSE LENGTH=265
Chem100022_112	4-Methoxyindole-glucosinolate	3:2244768:G:T	3	2244768	3.02e-09	6.86e-06	0.0155039	AT3G07090.1 5-UTR INDEL|SNP	AT3G07090.1 | Symbols: | PPPDE putative thiol peptidase family protein | chr3:2243153-2244476 REVERSE LENGTH=265
Chem1070_113	But-3-enylglucosinolate	3:2244768:G:T	3	2244768	2.62e-09	8.11e-06	0.0210526	AT3G07090.1 5-UTR INDEL|SNP	AT3G07090.1 | Symbols: | PPPDE putative thiol peptidase family protein | chr3:2243153-2244476 REVERSE LENGTH=265
Chem1070_111	But-3-enylglucosinolate	1:2253514:C:T	1	2253514	2.11e-07	0.000176974	0.00520833	Non-Sense SNP: AT1G07330.1 CAA>TAA; Q|Gln 1987 *|Stp	AT1G07330.1 | Symbols: | unknown protein; BEST Arabidopsis thaliana protein match is: unknown protein (TAIR:AT2G29620.1); Has 597 Blast hits to 536 proteins in 121 species: Archae - 2; Bacteria - 47; Metazoa - 170; Fungi - 43; Plants - 98; Viruses - 0; Other Eukaryotes - 237 (source: NCBI BLink). | chr1:2251131-2253585 FORWARD LENGTH=685
Chem1070_112	But-3-enylglucosinolate	1:2253514:C:T	1	2253514	2.82e-26	5.29e-23	0.005291	Non-Sense SNP: AT1G07330.1 CAA>TAA; Q|Gln 1987 *|Stp	AT1G07330.1 | Symbols: | unknown protein; BEST Arabidopsis thaliana protein match is: unknown protein (TAIR:AT2G29620.1); Has 597 Blast hits to 536 proteins in 121 species: Archae - 2; Bacteria - 47; Metazoa - 170; Fungi - 43; Plants - 98; Viruses - 0; Other Eukaryotes - 237 (source: NCBI BLink). | chr1:2251131-2253585 FORWARD LENGTH=685
Chem1070_114	But-3-enylglucosinolate	1:2253514:C:T	1	2253514	3.16e-34	6.15e-31	0.00549451	Non-Sense SNP: AT1G07330.1 CAA>TAA; Q|Gln 1987 *|Stp	AT1G07330.1 | Symbols: | unknown protein; BEST Arabidopsis thaliana protein match is: unknown protein (TAIR:AT2G29620.1); Has 597 Blast hits to 536 proteins in 121 species: Archae - 2; Bacteria - 47; Metazoa - 170; Fungi - 43; Plants - 98; Viruses - 0; Other Eukaryotes - 237 (source: NCBI BLink). | chr1:2251131-2253585 FORWARD LENGTH=685
Chem1070_115	But-3-enylglucosinolate	1:2253514:C:T	1	2253514	5.74e-22	9.44e-19	0.00564972	Non-Sense SNP: AT1G07330.1 CAA>TAA; Q|Gln 1987 *|Stp	AT1G07330.1 | Symbols: | unknown protein; BEST Arabidopsis thaliana protein match is: unknown protein (TAIR:AT2G29620.1); Has 597 Blast hits to 536 proteins in 121 species: Archae - 2; Bacteria - 47; Metazoa - 170; Fungi - 43; Plants - 98; Viruses - 0; Other Eukaryotes - 237 (source: NCBI BLink). | chr1:2251131-2253585 FORWARD LENGTH=685
Chem1070_116	But-3-enylglucosinolate	1:2253514:C:T	1	2253514	1.54e-13	2.16e-10	0.00555556	Non-Sense SNP: AT1G07330.1 CAA>TAA; Q|Gln 1987 *|Stp	AT1G07330.1 | Symbols: | unknown protein; BEST Arabidopsis thaliana protein match is: unknown protein (TAIR:AT2G29620.1); Has 597 Blast hits to 536 proteins in 121 species: Archae - 2; Bacteria - 47; Metazoa - 170; Fungi - 43; Plants - 98; Viruses - 0; Other Eukaryotes - 237 (source: NCBI BLink). | chr1:2251131-2253585 FORWARD LENGTH=685
Chem200088_112	2i_(2R)_(2S)-2-Hydroxybut-3-enylglucosinolate	4:2272505:G:A	4	2272505	4.17e-23	4.46e-18	0.0322581	intergenic INDEL|SNP
Chem200088_114	2i_(2R)_(2S)-2-Hydroxybut-3-enylglucosinolate	4:2272505:G:A	4	2272505	6.05e-27	4.31e-22	0.0284091	intergenic INDEL|SNP
Chem764_114	3-Hydroxypyridine	4:2290623:C:T	4	2290623	6.54e-08	0.00116616	0.0568182	Same-Sense SNP: AT4G04570.1 ACC>ACT; T|Thr 579	AT4G04570.1 | Symbols: CRK40 | cysteine-rich RLK (RECEPTOR-like protein kinase) 40 | chr4:2290045-2292717 FORWARD LENGTH=654
Chem422_111	kaempferol-3-O-glucoside	2:2308684:C:T	2	2308684	2.25e-09	0.000160455	0.0260417	Non-Sense SNP: AT2G05970.1 TGG>TGA; W|Trp 1101 *|Stp	AT2G05970.1 | Symbols: | F-box family protein with a domain of unknown function (DUF295) | chr2:2308651-2309784 REVERSE LENGTH=377
Chem1070_112	But-3-enylglucosinolate	3:2312197:C:T	3	2312197	9.02e-08	4.92e-05	0.015873	intergenic INDEL|SNP
Chem1070_114	But-3-enylglucosinolate	3:2312197:C:T	3	2312197	1.1e-07	5.09e-05	0.0164835	intergenic INDEL|SNP
Chem1070_111	But-3-enylglucosinolate	1:2318224:A:C	1	2318224	2.19e-07	0.000183186	0.0833333	intergenic INDEL|SNP
Chem100016_114	3-Hydroxy-n-propyl-glucosinolate	5:2325209:T:A	5	2325209	1.04e-09	4.46e-05	0.0628272	intergenic INDEL|SNP
Chem1076_111	4-(Methylsulfinyl)but-3-enylglucosinolate	5:2344921:A:G	5	2344921	4.34e-12	1.86e-07	0.0289855	Mis-Sense SNP: AT5G07400.1 AAC>AGC; N|Asn 2855 S|Ser	AT5G07400.1 | Symbols: | forkhead-associated domain-containing protein / FHA domain-containing protein | chr5:2340814-2345321 FORWARD LENGTH=1084
Chem1076_111	4-(Methylsulfinyl)but-3-enylglucosinolate	1:2356003:G:A	1	2356003	1.7e-07	0.00242336	0.0362319	Mis-Sense SNP: AT1G07640.3 CCA>TCA; P|Pro 10 S|Ser	AT1G07640.3 | Symbols: OBP2 | Dof-type zinc finger DNA-binding family protein | chr1:2354707-2356012 REVERSE LENGTH=339
Chem364_111	Tyramine	1:2356003:G:A	1	2356003	3.28e-09	2.89e-05	0.0479042	Mis-Sense SNP: AT1G07640.3 CCA>TCA; P|Pro 10 S|Ser	AT1G07640.3 | Symbols: OBP2 | Dof-type zinc finger DNA-binding family protein | chr1:2354707-2356012 REVERSE LENGTH=339
Chem100010_111	3-Methylthio-n-propyl-glucosinolate	2:2361855:A:T	2	2361855	1.57e-09	0.000168404	0.193069	AT2G06050.1 intronic SNP	AT2G06050.3 | Symbols: OPR3 | oxophytodienoate-reductase 3 | chr2:2359240-2361971 REVERSE LENGTH=391
Chem100010_113	3-Methylthio-n-propyl-glucosinolate	2:2361855:A:T	2	2361855	2.14e-07	0.00653522	0.193069	AT2G06050.1 intronic SNP	AT2G06050.3 | Symbols: OPR3 | oxophytodienoate-reductase 3 | chr2:2359240-2361971 REVERSE LENGTH=391
Chem200088_112	2i_(2R)_(2S)-2-Hydroxybut-3-enylglucosinolate	2:2399964:C:T	2	2399964	3.65e-12	1.56e-07	0.0967742	intergenic INDEL|SNP
Chem200001_113	2i_Kaempferol-3-Glucoside-2"-Rhamnoside,-7-Rhamnoside_Kaempferol-3-O-alpha-L-rhamnopyranosyl(1->2)-beta-D-glucopyranoside-7-O-alpha-L-rhamnopyranoside	1:2405189:A:C	1	2405189	7.64e-08	0.000742681	0.005	Mis-Sense SNP: AT1G07750.1 ATT>ATG; I|Ile 270 M|Met	AT1G07750.1 | Symbols: | RmlC-like cupins superfamily protein | chr1:2404300-2405863 REVERSE LENGTH=356
Chem200012_113	2i_Maritimein_luteolin-7-O-glucoside	1:2405189:A:C	1	2405189	3.63e-08	0.000518005	0.00613497	Mis-Sense SNP: AT1G07750.1 ATT>ATG; I|Ile 270 M|Met	AT1G07750.1 | Symbols: | RmlC-like cupins superfamily protein | chr1:2404300-2405863 REVERSE LENGTH=356
Chem114_113	Agmatine sulfate salt	3:2406033:T:A	3	2406033	7.49e-09	0.000801392	0.0049505	Non-Sense SNP: AT3G07540.1 AAG>TAG; K|Lys 1432 *|Stp	AT3G07540.1 | Symbols: | Actin-binding FH2 (formin homology 2) family protein | chr3:2404763-2407464 REVERSE LENGTH=841
Chem373_112	Xanthine	4:2407831:G:C	4	2407831	1.07e-07	0.00176499	0.0217391	Mis-Sense SNP: AT4G04740.1 ATC>ATG; I|Ile 663 M|Met	AT4G04740.1 | Symbols: CPK23, ATCPK23 | calcium-dependent protein kinase 23 | chr4:2405406-2408493 REVERSE LENGTH=520
Chem100001_111	Lidocain	4:2408120:A:G	4	2408120	1.64e-07	0.0029231	0.173267	NA
Chem100022_114	4-Methoxyindole-glucosinolate	5:2425954:C:G	5	2425954	1.56e-08	0.000101141	0.0265487	Mis-Sense SNP: AT5G07660.1 CCA>GCA; P|Pro 1426 A|Ala	AT5G07660.1 | Symbols: SMC6A | structural maintenance of chromosomes 6A | chr5:2422839-2429912 FORWARD LENGTH=1058
Chem373_113	Xanthine	4:2432431:C:T	4	2432431	3.26e-09	0.000116246	0.010989	AT4G04780.1 intronic SNP	AT4G04780.1 | Symbols: MED21 | mediator 21 | chr4:2432665-2433397 FORWARD LENGTH=139
Chem419_116	isorhamnetin-3-O-glucoside	4:2493337:T:C	4	2493337	3.96e-12	4.23e-07	0.03125	Same-Sense SNP: AT4G04910.1 CAA>CAG; Q|Gln 807	AT4G04910.1 | Symbols: NSF | AAA-type ATPase family protein | chr4:2489696-2495666 REVERSE LENGTH=742
Chem287_114	L-Pyroglutamic acid	4:2505388:C:T	4	2505388	1.86e-22	3.99e-17	0.015625	NA
Chem4_114	1-Amino-1-cyclopentanecarboxylic acid	4:2505388:C:T	4	2505388	5.29e-11	1.13e-05	0.015625	NA
Chem853_116	luteolin-3',7-di-O-glucoside	5:2536964:C:T	5	2536964	6.04e-16	1.29e-10	0.00561798	Mis-Sense SNP: AT5G07940.1 CGC>TGC; R|Arg 2137 C|Cys	AT5G07940.2 | Symbols: | FUNCTIONS IN: molecular function unknown; INVOLVED IN: biological process unknown; LOCATED IN: cellular component unknown; EXPRESSED IN: pollen tube; BEST Arabidopsis thaliana protein match is: dentin sialophosphoprotein-related (TAIR:AT5G07980.1). | chr5:2534720-2540086 FORWARD LENGTH=1526
Chem1070_114	But-3-enylglucosinolate	4:2542269:G:T	4	2542269	5.97e-08	3.01e-05	0.0164835	Same-Sense SNP: AT4G04970.1 GTG>GTT; V|Val 5142	AT4G04970.1 | Symbols: ATGSL1, ATGSL01, GSL01, GSL1 | glucan synthase-like 1 | chr4:2537039-2542434 FORWARD LENGTH=1768
Chem764_114	3-Hydroxypyridine	4:2545274:A:G	4	2545274	1.65e-07	0.00168516	0.0397727	Same-Sense SNP: AT4G04980.1 TAT>TAC; Y|Tyr 1332	AT4G04980.1 | Symbols: | unknown protein; BEST Arabidopsis thaliana protein match is: unknown protein (TAIR:AT1G11070.1); Has 23100 Blast hits to 15699 proteins in 1063 species: Archae - 116; Bacteria - 2262; Metazoa - 8308; Fungi - 3268; Plants - 3181; Viruses - 958; Other Eukaryotes - 5007 (source: NCBI BLink). | chr4:2544210-2547893 REVERSE LENGTH=880
Chem200009_112	4i_Kaempferol-3-Rhamnoside-7-Rhamnoside_vitexin-2''-O-rhamnoside_Kaempferol-3,7-O-bis-alpha-L-rhamnoside_Kaempferol-3,7-O-di-rhamnopyranoside	5:2556549:T:G	5	2556549	4.6e-09	0.000492419	0.0346535	intergenic INDEL|SNP
Chem100022_116	4-Methoxyindole-glucosinolate	1:2558204:C:T	1	2558204	4.99e-26	1.07e-20	0.00917431	Mis-Sense SNP: AT1G08150.1 GTA>ATA; V|Val 790 I|Ile	AT1G08150.1 | Symbols: ATCHX5, CHX5 | Cation/hydrogen exchanger family protein | chr1:2556343-2559074 REVERSE LENGTH=815
Chem364_111	Tyramine	5:2563369:C:A	5	2563369	5.41e-83	5.78e-78	0.011976	intergenic INDEL|SNP
Chem39_114	Adenine	5:2563369:C:A	5	2563369	2.88e-42	6.17e-37	0.0136054	intergenic INDEL|SNP
Chem853_111	luteolin-3',7-di-O-glucoside	5:2563369:C:A	5	2563369	7.24e-67	1.55e-61	0.0112994	intergenic INDEL|SNP
Chem900_111	N-acetyl-DL-serine	5:2563369:C:A	5	2563369	6.95e-08	0.00495614	0.0102564	intergenic INDEL|SNP
Chem389_111	gamma-Amino-n-butyric acid	5:2574304:A:G	5	2574304	5.16e-10	7.93e-05	0.0594059	Same-Sense SNP: AT5G08020.1 GCA>GCG; A|Ala 1434	AT5G08020.1 | Symbols: ATRPA70B, RPA70B | RPA70-kDa subunit B | chr5:2572107-2574879 FORWARD LENGTH=604
Chem200088_111	2i_(2R)_(2S)-2-Hydroxybut-3-enylglucosinolate	4:2575111:T:A	4	2575111	4.87e-25	1.04e-19	0.110497	Same-Sense SNP: AT4G05020.1 ACT>ACA; T|Thr 1413	AT4G05020.1 | Symbols: NDB2 | NAD(P)H dehydrogenase B2 | chr4:2572752-2576222 FORWARD LENGTH=582
Chem200088_113	2i_(2R)_(2S)-2-Hydroxybut-3-enylglucosinolate	4:2575111:T:A	4	2575111	8e-29	1.71e-23	0.122222	Same-Sense SNP: AT4G05020.1 ACT>ACA; T|Thr 1413	AT4G05020.1 | Symbols: NDB2 | NAD(P)H dehydrogenase B2 | chr4:2572752-2576222 FORWARD LENGTH=582
Chem200088_114	2i_(2R)_(2S)-2-Hydroxybut-3-enylglucosinolate	4:2575111:T:A	4	2575111	1.87e-14	6.68e-10	0.125	Same-Sense SNP: AT4G05020.1 ACT>ACA; T|Thr 1413	AT4G05020.1 | Symbols: NDB2 | NAD(P)H dehydrogenase B2 | chr4:2572752-2576222 FORWARD LENGTH=582
Chem200088_116	2i_(2R)_(2S)-2-Hydroxybut-3-enylglucosinolate	5:2583057:A:T	5	2583057	2.21e-14	9.45e-10	0.0350877	intergenic INDEL|SNP
Chem900_111	N-acetyl-DL-serine	5:2583277:G:C	5	2583277	6.95e-08	0.00495614	0.0102564	intergenic INDEL|SNP
Chem1070_113	But-3-enylglucosinolate	4:2595688:C:A	4	2595688	1.22e-07	0.000166882	0.0631579	intergenic INDEL|SNP
Chem900_116	N-acetyl-DL-serine	3:2614450:C:T	3	2614450	4.88e-08	0.000467735	0.0217391	intergenic INDEL|SNP
Chem354_114	Thioglycolic acid solution	5:2616299:A:T	5	2616299	1.48e-11	7.94e-07	0.0520833	intergenic INDEL|SNP
Chem100022_112	4-Methoxyindole-glucosinolate	3:2631514:G:C	3	2631514	8.84e-23	5.73e-19	0.00775194	Mis-Sense SNP: AT3G08660.1 GGA>CGA; G|Gly 175 R|Arg	AT3G08660.1 | Symbols: | Phototropic-responsive NPH3 family protein | chr3:2631130-2633166 FORWARD LENGTH=582
Chem1070_111	But-3-enylglucosinolate	3:2631514:G:C	3	2631514	8.52e-12	3.26e-08	0.0208333	Mis-Sense SNP: AT3G08660.1 GGA>CGA; G|Gly 175 R|Arg	AT3G08660.1 | Symbols: | Phototropic-responsive NPH3 family protein | chr3:2631130-2633166 FORWARD LENGTH=582
Chem1070_113	But-3-enylglucosinolate	3:2631514:G:C	3	2631514	1.93e-14	1.72e-10	0.0210526	Mis-Sense SNP: AT3G08660.1 GGA>CGA; G|Gly 175 R|Arg	AT3G08660.1 | Symbols: | Phototropic-responsive NPH3 family protein | chr3:2631130-2633166 FORWARD LENGTH=582
Chem1070_116	But-3-enylglucosinolate	3:2631514:G:C	3	2631514	1.85e-09	2.14e-06	0.0222222	Mis-Sense SNP: AT3G08660.1 GGA>CGA; G|Gly 175 R|Arg	AT3G08660.1 | Symbols: | Phototropic-responsive NPH3 family protein | chr3:2631130-2633166 FORWARD LENGTH=582
Chem100022_112	4-Methoxyindole-glucosinolate	3:2634782:G:T	3	2634782	8.84e-23	5.73e-19	0.00775194	AT3G08670.1 intronic SNP	AT3G08670.1 | Symbols: | unknown protein; BEST Arabidopsis thaliana protein match is: unknown protein (TAIR:AT3G51540.1); Has 48380 Blast hits to 29827 proteins in 1356 species: Archae - 46; Bacteria - 5589; Metazoa - 17361; Fungi - 13192; Plants - 2237; Viruses - 905; Other Eukaryotes - 9050 (source: NCBI BLink). | chr3:2633946-2636536 FORWARD LENGTH=567
Chem1070_111	But-3-enylglucosinolate	3:2634782:G:T	3	2634782	8.52e-12	3.26e-08	0.0208333	AT3G08670.1 intronic SNP	AT3G08670.1 | Symbols: | unknown protein; BEST Arabidopsis thaliana protein match is: unknown protein (TAIR:AT3G51540.1); Has 48380 Blast hits to 29827 proteins in 1356 species: Archae - 46; Bacteria - 5589; Metazoa - 17361; Fungi - 13192; Plants - 2237; Viruses - 905; Other Eukaryotes - 9050 (source: NCBI BLink). | chr3:2633946-2636536 FORWARD LENGTH=567
Chem1070_113	But-3-enylglucosinolate	3:2634782:G:T	3	2634782	1.93e-14	1.72e-10	0.0210526	AT3G08670.1 intronic SNP	AT3G08670.1 | Symbols: | unknown protein; BEST Arabidopsis thaliana protein match is: unknown protein (TAIR:AT3G51540.1); Has 48380 Blast hits to 29827 proteins in 1356 species: Archae - 46; Bacteria - 5589; Metazoa - 17361; Fungi - 13192; Plants - 2237; Viruses - 905; Other Eukaryotes - 9050 (source: NCBI BLink). | chr3:2633946-2636536 FORWARD LENGTH=567
Chem1070_116	But-3-enylglucosinolate	3:2634782:G:T	3	2634782	1.85e-09	2.14e-06	0.0222222	AT3G08670.1 intronic SNP	AT3G08670.1 | Symbols: | unknown protein; BEST Arabidopsis thaliana protein match is: unknown protein (TAIR:AT3G51540.1); Has 48380 Blast hits to 29827 proteins in 1356 species: Archae - 46; Bacteria - 5589; Metazoa - 17361; Fungi - 13192; Plants - 2237; Viruses - 905; Other Eukaryotes - 9050 (source: NCBI BLink). | chr3:2633946-2636536 FORWARD LENGTH=567
Chem1128_116	cyanidin-3-O-rhamnoside chloride	1:2635515:C:T	1	2635515	6.37e-10	1.7e-05	0.0416667	AT1G08350.1 5-UTR INDEL|SNP	AT1G08350.2 | Symbols: | Endomembrane protein 70 protein family | chr1:2632970-2635605 REVERSE LENGTH=589
Chem200001_116	2i_Kaempferol-3-Glucoside-2"-Rhamnoside,-7-Rhamnoside_Kaempferol-3-O-alpha-L-rhamnopyranosyl(1->2)-beta-D-glucopyranoside-7-O-alpha-L-rhamnopyranoside	1:2635515:C:T	1	2635515	5.42e-10	1.93e-05	0.0416667	AT1G08350.1 5-UTR INDEL|SNP	AT1G08350.2 | Symbols: | Endomembrane protein 70 protein family | chr1:2632970-2635605 REVERSE LENGTH=589
Chem389_116	gamma-Amino-n-butyric acid	1:2635515:C:T	1	2635515	4.69e-13	1e-07	0.042328	AT1G08350.1 5-UTR INDEL|SNP	AT1G08350.2 | Symbols: | Endomembrane protein 70 protein family | chr1:2632970-2635605 REVERSE LENGTH=589
Chem1128_116	cyanidin-3-O-rhamnoside chloride	1:2637082:C:T	1	2637082	8.45e-10	2.01e-05	0.0416667	AT1G08360.1 intronic SNP	AT1G08360.1 | Symbols: | Ribosomal protein L1p/L10e family | chr1:2636231-2637694 FORWARD LENGTH=216
Chem200001_116	2i_Kaempferol-3-Glucoside-2"-Rhamnoside,-7-Rhamnoside_Kaempferol-3-O-alpha-L-rhamnopyranosyl(1->2)-beta-D-glucopyranoside-7-O-alpha-L-rhamnopyranoside	1:2637082:C:T	1	2637082	1.01e-09	2.69e-05	0.0416667	AT1G08360.1 intronic SNP	AT1G08360.1 | Symbols: | Ribosomal protein L1p/L10e family | chr1:2636231-2637694 FORWARD LENGTH=216
Chem1128_116	cyanidin-3-O-rhamnoside chloride	1:2643727:T:A	1	2643727	9.08e-11	4.86e-06	0.0364583	Mis-Sense SNP: AT1G08400.1 AAT>ATT; N|Asn 2036 I|Ile	AT1G08400.1 | Symbols: | RINT-1 / TIP-1 family | chr1:2643348-2646005 REVERSE LENGTH=804
Chem200001_116	2i_Kaempferol-3-Glucoside-2"-Rhamnoside,-7-Rhamnoside_Kaempferol-3-O-alpha-L-rhamnopyranosyl(1->2)-beta-D-glucopyranoside-7-O-alpha-L-rhamnopyranoside	1:2643727:T:A	1	2643727	1.93e-10	1.83e-05	0.0364583	Mis-Sense SNP: AT1G08400.1 AAT>ATT; N|Asn 2036 I|Ile	AT1G08400.1 | Symbols: | RINT-1 / TIP-1 family | chr1:2643348-2646005 REVERSE LENGTH=804
Chem100003_114	sinigrin	3:2650018:C:T	3	2650018	2.12e-18	1.13e-13	0.0884354	Same-Sense SNP: AT3G08720.1 GAG>GAA; E|Glu 390	AT3G08720.2 | Symbols: ATPK19, ATPK2 | serine/threonine protein kinase 2 | chr3:2648625-2650407 REVERSE LENGTH=471
Chem200026_112	3i_(+)-Catechin hydrate_Epicatechin_ent-Epicatechin	1:2663912:C:T	1	2663912	2.63e-42	5.62e-37	0.00518135	Mis-Sense SNP: AT1G08440.1 TCT>TTT; S|Ser 572 F|Phe	AT1G08440.1 | Symbols: | Aluminium activated malate transporter family protein | chr1:2663027-2665343 FORWARD LENGTH=501
Chem1024_113	O-Phosphocholine	3:2664680:G:A	3	2664680	6.73e-16	7.2e-11	0.00990099	Same-Sense SNP: AT3G08770.1 TCC>TCT; S|Ser 105	AT3G08770.1 | Symbols: LTP6 | lipid transfer protein 6 | chr3:2664349-2664784 REVERSE LENGTH=113
Chem1070_112	But-3-enylglucosinolate	3:2664680:G:A	3	2664680	1.11e-09	1.07e-06	0.010582	Same-Sense SNP: AT3G08770.1 TCC>TCT; S|Ser 105	AT3G08770.1 | Symbols: LTP6 | lipid transfer protein 6 | chr3:2664349-2664784 REVERSE LENGTH=113
Chem1070_114	But-3-enylglucosinolate	3:2664680:G:A	3	2664680	1.03e-11	1.01e-08	0.010989	Same-Sense SNP: AT3G08770.1 TCC>TCT; S|Ser 105	AT3G08770.1 | Symbols: LTP6 | lipid transfer protein 6 | chr3:2664349-2664784 REVERSE LENGTH=113
Chem1070_115	But-3-enylglucosinolate	3:2664680:G:A	3	2664680	4.37e-08	3.49e-05	0.0112994	Same-Sense SNP: AT3G08770.1 TCC>TCT; S|Ser 105	AT3G08770.1 | Symbols: LTP6 | lipid transfer protein 6 | chr3:2664349-2664784 REVERSE LENGTH=113
Chem364_111	Tyramine	5:2666460:G:T	5	2666460	1.46e-11	2.4e-07	0.011976	AT5G08290.1 intronic SNP	AT5G08290.1 | Symbols: YLS8 | mRNA splicing factor, thioredoxin-like U5 snRNP | chr5:2666043-2666936 FORWARD LENGTH=142
Chem1070_112	But-3-enylglucosinolate	3:2676673:G:A	3	2676673	3.69e-11	5.65e-08	0.031746	AT3G08810.1 5-UTR INDEL|SNP	AT3G08810.1 | Symbols: | Galactose oxidase/kelch repeat superfamily protein | chr3:2675631-2676662 REVERSE LENGTH=343
Chem1070_114	But-3-enylglucosinolate	3:2676673:G:A	3	2676673	4.19e-12	5.15e-09	0.032967	AT3G08810.1 5-UTR INDEL|SNP	AT3G08810.1 | Symbols: | Galactose oxidase/kelch repeat superfamily protein | chr3:2675631-2676662 REVERSE LENGTH=343
Chem605_112	L-beta-homoglutamine-HCl	5:2695145:T:C	5	2695145	7.54e-10	3.22e-05	0.00520833	Same-Sense SNP: AT5G08380.1 CTA>CTG; L|Leu 1044	AT5G08380.1 | Symbols: AtAGAL1, AGAL1 | alpha-galactosidase 1 | chr5:2694851-2697616 REVERSE LENGTH=410
Chem1070_112	But-3-enylglucosinolate	3:2697927:C:A	3	2697927	2.1e-09	1.7e-06	0.010582	Same-Sense SNP: AT3G08860.1 GCG>GCT; A|Ala 723	AT3G08860.1 | Symbols: PYD4 | PYRIMIDINE 4 | chr3:2696754-2699087 REVERSE LENGTH=481
Chem1070_113	But-3-enylglucosinolate	3:2697927:C:A	3	2697927	9.13e-08	0.000128476	0.0105263	Same-Sense SNP: AT3G08860.1 GCG>GCT; A|Ala 723	AT3G08860.1 | Symbols: PYD4 | PYRIMIDINE 4 | chr3:2696754-2699087 REVERSE LENGTH=481
Chem1070_112	But-3-enylglucosinolate	3:2698326:A:G	3	2698326	2.1e-09	1.7e-06	0.010582	Same-Sense SNP: AT3G08860.1 TGT>TGC; C|Cys 555	AT3G08860.1 | Symbols: PYD4 | PYRIMIDINE 4 | chr3:2696754-2699087 REVERSE LENGTH=481
Chem1070_113	But-3-enylglucosinolate	3:2698326:A:G	3	2698326	9.13e-08	0.000128476	0.0105263	Same-Sense SNP: AT3G08860.1 TGT>TGC; C|Cys 555	AT3G08860.1 | Symbols: PYD4 | PYRIMIDINE 4 | chr3:2696754-2699087 REVERSE LENGTH=481
Chem1128_116	cyanidin-3-O-rhamnoside chloride	1:2708211:C:T	1	2708211	3.91e-08	0.000398257	0.0416667	Same-Sense SNP: AT1G08550.1 GCC>GCT; A|Ala 408	AT1G08550.2 | Symbols: NPQ1, AVDE1 | non-photochemical quenching 1 | chr1:2707462-2709387 FORWARD LENGTH=462
Chem695_113	L-allo-threonine	1:2708211:C:T	1	2708211	1.25e-09	0.000267788	0.039604	Same-Sense SNP: AT1G08550.1 GCC>GCT; A|Ala 408	AT1G08550.2 | Symbols: NPQ1, AVDE1 | non-photochemical quenching 1 | chr1:2707462-2709387 FORWARD LENGTH=462
Chem100026_112	S-Methylmethionine	1:2712757:T:G	1	2712757	5.19e-27	1.11e-21	0.016129	intergenic INDEL|SNP
Chem1128_116	cyanidin-3-O-rhamnoside chloride	1:2713268:C:T	1	2713268	3.91e-08	0.000398257	0.0416667	Same-Sense SNP: AT1G08570.1 TTC>TTT; F|Phe 210	AT1G08570.1 | Symbols: ACHT4 | atypical CYS HIS rich thioredoxin 4 | chr1:2713059-2714312 FORWARD LENGTH=275
Chem1128_116	cyanidin-3-O-rhamnoside chloride	1:2714914:C:G	1	2714914	1.86e-07	0.00141832	0.046875	intergenic INDEL|SNP
Chem1070_112	But-3-enylglucosinolate	5:2718800:A:C	5	2718800	1.35e-10	1.92e-07	0.010582	Mis-Sense SNP: AT5G08430.1 AAT>ACT; N|Asn 941 T|Thr	AT5G08430.1 | Symbols: | SWIB/MDM2 domain;Plus-3;GYF | chr5:2716974-2720095 FORWARD LENGTH=553
Chem1070_114	But-3-enylglucosinolate	5:2718800:A:C	5	2718800	2.04e-12	2.97e-09	0.010989	Mis-Sense SNP: AT5G08430.1 AAT>ACT; N|Asn 941 T|Thr	AT5G08430.1 | Symbols: | SWIB/MDM2 domain;Plus-3;GYF | chr5:2716974-2720095 FORWARD LENGTH=553
Chem1070_115	But-3-enylglucosinolate	5:2718800:A:C	5	2718800	1.04e-08	1.22e-05	0.0112994	Mis-Sense SNP: AT5G08430.1 AAT>ACT; N|Asn 941 T|Thr	AT5G08430.1 | Symbols: | SWIB/MDM2 domain;Plus-3;GYF | chr5:2716974-2720095 FORWARD LENGTH=553
Chem1070_114	But-3-enylglucosinolate	5:2719564:T:C	5	2719564	1.53e-08	8.82e-06	0.0164835	AT5G08430.1 intronic SNP	AT5G08430.1 | Symbols: | SWIB/MDM2 domain;Plus-3;GYF | chr5:2716974-2720095 FORWARD LENGTH=553
Chem1128_116	cyanidin-3-O-rhamnoside chloride	1:2728105:C:A	1	2728105	1.86e-07	0.00141832	0.046875	AT1G08600.1 intronic SNP	AT1G08600.1 | Symbols: ATRX, CHR20 | P-loop containing nucleoside triphosphate hydrolases superfamily protein | chr1:2724562-2733431 FORWARD LENGTH=1458
Chem1128_116	cyanidin-3-O-rhamnoside chloride	1:2728759:T:A	1	2728759	1.86e-07	0.00141832	0.046875	AT1G08600.1 intronic SNP	AT1G08600.1 | Symbols: ATRX, CHR20 | P-loop containing nucleoside triphosphate hydrolases superfamily protein | chr1:2724562-2733431 FORWARD LENGTH=1458
Chem1070_114	But-3-enylglucosinolate	5:2729545:C:G	5	2729545	6.24e-08	3.12e-05	0.0164835	AT5G08450.1 intronic SNP	AT5G08450.3 | Symbols: | FUNCTIONS IN: molecular function unknown; INVOLVED IN: biological process unknown; LOCATED IN: cellular component unknown; EXPRESSED IN: 25 plant structures; EXPRESSED DURING: 15 growth stages; CONTAINS InterPro DOMAIN/s: Histone deacetylation protein Rxt3 (InterPro:IPR013951); Has 34444 Blast hits to 20801 proteins in 1175 species: Archae - 64; Bacteria - 2390; Metazoa -…
Chem1128_116	cyanidin-3-O-rhamnoside chloride	1:2733567:G:T	1	2733567	6.58e-08	0.000612256	0.046875	AT1G08600.1 3-UTR INDEL|SNP	AT1G08600.1 | Symbols: ATRX, CHR20 | P-loop containing nucleoside triphosphate hydrolases superfamily protein | chr1:2724562-2733431 FORWARD LENGTH=1458
Chem1219_113	Quercetin-3,4'-O-di-beta-glucopyranoside	5:2734200:G:C	5	2734200	1.06e-09	1.08e-05	0.0121951	AT5G08460.1 intronic SNP	AT5G08460.1 | Symbols: | GDSL-like Lipase/Acylhydrolase superfamily protein | chr5:2733220-2735351 FORWARD LENGTH=385
Chem1128_116	cyanidin-3-O-rhamnoside chloride	1:2734253:C:T	1	2734253	1.86e-07	0.00141832	0.046875	Same-Sense SNP: AT1G08610.1 GAG>GAA; E|Glu 1215	AT1G08610.1 | Symbols: | Pentatricopeptide repeat (PPR) superfamily protein | chr1:2733788-2735467 REVERSE LENGTH=559
Chem1070_112	But-3-enylglucosinolate	5:2735189:G:A	5	2735189	1.35e-10	1.92e-07	0.010582	Same-Sense SNP: AT5G08460.1 ACG>ACA; T|Thr 996	AT5G08460.1 | Symbols: | GDSL-like Lipase/Acylhydrolase superfamily protein | chr5:2733220-2735351 FORWARD LENGTH=385
Chem1070_114	But-3-enylglucosinolate	5:2735189:G:A	5	2735189	2.04e-12	2.97e-09	0.010989	Same-Sense SNP: AT5G08460.1 ACG>ACA; T|Thr 996	AT5G08460.1 | Symbols: | GDSL-like Lipase/Acylhydrolase superfamily protein | chr5:2733220-2735351 FORWARD LENGTH=385
Chem1070_115	But-3-enylglucosinolate	5:2735189:G:A	5	2735189	1.04e-08	1.22e-05	0.0112994	Same-Sense SNP: AT5G08460.1 ACG>ACA; T|Thr 996	AT5G08460.1 | Symbols: | GDSL-like Lipase/Acylhydrolase superfamily protein | chr5:2733220-2735351 FORWARD LENGTH=385
Chem1076_115	4-(Methylsulfinyl)but-3-enylglucosinolate	5:2735840:A:G	5	2735840	9.5e-17	4.07e-12	0.023622	intergenic INDEL|SNP
Chem1070_111	But-3-enylglucosinolate	5:2736568:C:T	5	2736568	2.11e-07	0.000176974	0.00520833	Mis-Sense SNP: AT5G08470.1 CAT>TAT; H|His 451 Y|Tyr	AT5G08470.1 | Symbols: PEX1 | peroxisome 1 | chr5:2735925-2742731 FORWARD LENGTH=1130
Chem1070_112	But-3-enylglucosinolate	5:2736568:C:T	5	2736568	2.82e-26	5.29e-23	0.005291	Mis-Sense SNP: AT5G08470.1 CAT>TAT; H|His 451 Y|Tyr	AT5G08470.1 | Symbols: PEX1 | peroxisome 1 | chr5:2735925-2742731 FORWARD LENGTH=1130
Chem1070_114	But-3-enylglucosinolate	5:2736568:C:T	5	2736568	3.16e-34	6.15e-31	0.00549451	Mis-Sense SNP: AT5G08470.1 CAT>TAT; H|His 451 Y|Tyr	AT5G08470.1 | Symbols: PEX1 | peroxisome 1 | chr5:2735925-2742731 FORWARD LENGTH=1130
Chem1070_115	But-3-enylglucosinolate	5:2736568:C:T	5	2736568	5.74e-22	9.44e-19	0.00564972	Mis-Sense SNP: AT5G08470.1 CAT>TAT; H|His 451 Y|Tyr	AT5G08470.1 | Symbols: PEX1 | peroxisome 1 | chr5:2735925-2742731 FORWARD LENGTH=1130
Chem1070_116	But-3-enylglucosinolate	5:2736568:C:T	5	2736568	1.54e-13	2.16e-10	0.00555556	Mis-Sense SNP: AT5G08470.1 CAT>TAT; H|His 451 Y|Tyr	AT5G08470.1 | Symbols: PEX1 | peroxisome 1 | chr5:2735925-2742731 FORWARD LENGTH=1130
Chem200084_116	2i_Nicotinic Acid_Isonicotinic acid	4:2737833:C:T	4	2737833	1.74e-07	0.0186092	0.197917	NA
Chem1128_116	cyanidin-3-O-rhamnoside chloride	1:2741723:A:C	1	2741723	1.86e-07	0.00141832	0.046875	Mis-Sense SNP: AT1G08620.1 AAT>ACT; N|Asn 2645 T|Thr	AT1G08620.2 | Symbols: PKDM7D | Transcription factor jumonji (jmj) family protein / zinc finger (C5HC2 type) family protein | chr1:2737554-2743370 FORWARD LENGTH=1209
Chem1070_111	But-3-enylglucosinolate	5:2741825:A:T	5	2741825	2.11e-07	0.000176974	0.00520833	AT5G08470.1 intronic SNP	AT5G08470.1 | Symbols: PEX1 | peroxisome 1 | chr5:2735925-2742731 FORWARD LENGTH=1130
Chem1070_112	But-3-enylglucosinolate	5:2741825:A:T	5	2741825	2.82e-26	5.29e-23	0.005291	AT5G08470.1 intronic SNP	AT5G08470.1 | Symbols: PEX1 | peroxisome 1 | chr5:2735925-2742731 FORWARD LENGTH=1130
Chem1070_114	But-3-enylglucosinolate	5:2741825:A:T	5	2741825	3.16e-34	6.15e-31	0.00549451	AT5G08470.1 intronic SNP	AT5G08470.1 | Symbols: PEX1 | peroxisome 1 | chr5:2735925-2742731 FORWARD LENGTH=1130
Chem1070_115	But-3-enylglucosinolate	5:2741825:A:T	5	2741825	5.74e-22	9.44e-19	0.00564972	AT5G08470.1 intronic SNP	AT5G08470.1 | Symbols: PEX1 | peroxisome 1 | chr5:2735925-2742731 FORWARD LENGTH=1130
Chem1070_116	But-3-enylglucosinolate	5:2741825:A:T	5	2741825	1.54e-13	2.16e-10	0.00555556	AT5G08470.1 intronic SNP	AT5G08470.1 | Symbols: PEX1 | peroxisome 1 | chr5:2735925-2742731 FORWARD LENGTH=1130
Chem100021_112	1-Methoxyindole-glucosinolate	5:2746838:T:C	5	2746838	5.83e-12	6.24e-07	0.0103627	Mis-Sense SNP: AT5G08490.1 AAT>AGT; N|Asn 920 S|Ser	AT5G08490.1 | Symbols: | Tetratricopeptide repeat (TPR)-like superfamily protein | chr5:2745208-2747757 REVERSE LENGTH=849
Chem100021_113	1-Methoxyindole-glucosinolate	5:2746838:T:C	5	2746838	1.4e-20	3e-15	0.0107527	Mis-Sense SNP: AT5G08490.1 AAT>AGT; N|Asn 920 S|Ser	AT5G08490.1 | Symbols: | Tetratricopeptide repeat (TPR)-like superfamily protein | chr5:2745208-2747757 REVERSE LENGTH=849
Chem1152_115	Betaine	5:2746838:T:C	5	2746838	2.03e-13	2.17e-08	0.0104712	Mis-Sense SNP: AT5G08490.1 AAT>AGT; N|Asn 920 S|Ser	AT5G08490.1 | Symbols: | Tetratricopeptide repeat (TPR)-like superfamily protein | chr5:2745208-2747757 REVERSE LENGTH=849
Chem1128_116	cyanidin-3-O-rhamnoside chloride	1:2747088:A:T	1	2747088	1.75e-08	0.000233399	0.0625	intergenic INDEL|SNP
Chem200001_116	2i_Kaempferol-3-Glucoside-2"-Rhamnoside,-7-Rhamnoside_Kaempferol-3-O-alpha-L-rhamnopyranosyl(1->2)-beta-D-glucopyranoside-7-O-alpha-L-rhamnopyranoside	1:2747088:A:T	1	2747088	1.77e-07	0.00222659	0.0625	intergenic INDEL|SNP
Chem1128_116	cyanidin-3-O-rhamnoside chloride	1:2748706:C:A	1	2748706	3.91e-08	0.000398257	0.0416667	AT1G08640.1 3-UTR INDEL|SNP	AT1G08640.1 | Symbols: CJD1 | Chloroplast J-like domain 1 | chr1:2748714-2751209 REVERSE LENGTH=294
Chem25_113	1-Aminocyclopropane-1-carboxylic acid	1:2748706:C:A	1	2748706	1.21e-07	0.0258797	0.039604	AT1G08640.1 3-UTR INDEL|SNP	AT1G08640.1 | Symbols: CJD1 | Chloroplast J-like domain 1 | chr1:2748714-2751209 REVERSE LENGTH=294
Chem1070_111	But-3-enylglucosinolate	5:2755503:G:T	5	2755503	2.11e-07	0.000176974	0.00520833	Non-Sense SNP: AT5G08520.1 TAC>TAA; Y|Tyr 864 *|Stp	AT5G08520.1 | Symbols: | Duplicated homeodomain-like superfamily protein | chr5:2755470-2757741 REVERSE LENGTH=298
Chem1070_112	But-3-enylglucosinolate	5:2755503:G:T	5	2755503	2.82e-26	5.29e-23	0.005291	Non-Sense SNP: AT5G08520.1 TAC>TAA; Y|Tyr 864 *|Stp	AT5G08520.1 | Symbols: | Duplicated homeodomain-like superfamily protein | chr5:2755470-2757741 REVERSE LENGTH=298
Chem1070_114	But-3-enylglucosinolate	5:2755503:G:T	5	2755503	3.16e-34	6.15e-31	0.00549451	Non-Sense SNP: AT5G08520.1 TAC>TAA; Y|Tyr 864 *|Stp	AT5G08520.1 | Symbols: | Duplicated homeodomain-like superfamily protein | chr5:2755470-2757741 REVERSE LENGTH=298
Chem1070_115	But-3-enylglucosinolate	5:2755503:G:T	5	2755503	5.74e-22	9.44e-19	0.00564972	Non-Sense SNP: AT5G08520.1 TAC>TAA; Y|Tyr 864 *|Stp	AT5G08520.1 | Symbols: | Duplicated homeodomain-like superfamily protein | chr5:2755470-2757741 REVERSE LENGTH=298
Chem1070_116	But-3-enylglucosinolate	5:2755503:G:T	5	2755503	1.54e-13	2.16e-10	0.00555556	Non-Sense SNP: AT5G08520.1 TAC>TAA; Y|Tyr 864 *|Stp	AT5G08520.1 | Symbols: | Duplicated homeodomain-like superfamily protein | chr5:2755470-2757741 REVERSE LENGTH=298
Chem1097_115	DL-Pipecolinic acid	1:2755991:T:C	1	2755991	4.43e-08	0.000394978	0.00520833	intergenic INDEL|SNP
Chem354_111	Thioglycolic acid solution	1:2755991:T:C	1	2755991	4.54e-12	4.86e-07	0.0049505	intergenic INDEL|SNP
Chem100026_114	S-Methylmethionine	1:2771723:T:G	1	2771723	5.89e-50	1.26e-44	0.0169492	Mis-Sense SNP: AT1G08710.1 TCT>GCT; S|Ser 4 A|Ala	AT1G08710.1 | Symbols: | F-box family protein | chr1:2771720-2773250 FORWARD LENGTH=274
Chem100026_116	S-Methylmethionine	1:2771723:T:G	1	2771723	2.78e-19	5.95e-14	0.0149254	Mis-Sense SNP: AT1G08710.1 TCT>GCT; S|Ser 4 A|Ala	AT1G08710.1 | Symbols: | F-box family protein | chr1:2771720-2773250 FORWARD LENGTH=274
Chem41_111	Allantoic acid	5:2772413:G:A	5	2772413	4.63e-08	0.00495685	0.029703	AT5G08560.1 intronic SNP	AT5G08560.2 | Symbols: | transducin family protein / WD-40 repeat family protein | chr5:2771104-2773827 REVERSE LENGTH=589
Chem100022_114	4-Methoxyindole-glucosinolate	5:2773707:C:T	5	2773707	3.11e-09	2.66e-05	0.0265487	Mis-Sense SNP: AT5G08560.1 GGA>AGA; G|Gly 121 R|Arg	AT5G08560.2 | Symbols: | transducin family protein / WD-40 repeat family protein | chr5:2771104-2773827 REVERSE LENGTH=589
Chem100022_116	4-Methoxyindole-glucosinolate	5:2773707:C:T	5	2773707	1.63e-08	0.000194022	0.0275229	Mis-Sense SNP: AT5G08560.1 GGA>AGA; G|Gly 121 R|Arg	AT5G08560.2 | Symbols: | transducin family protein / WD-40 repeat family protein | chr5:2771104-2773827 REVERSE LENGTH=589
Chem1128_116	cyanidin-3-O-rhamnoside chloride	4:2782004:C:A	4	2782004	1.29e-08	0.000183349	0.015625	intergenic INDEL|SNP
Chem200001_116	2i_Kaempferol-3-Glucoside-2"-Rhamnoside,-7-Rhamnoside_Kaempferol-3-O-alpha-L-rhamnopyranosyl(1->2)-beta-D-glucopyranoside-7-O-alpha-L-rhamnopyranoside	4:2782004:C:A	4	2782004	2.53e-08	0.000360921	0.015625	intergenic INDEL|SNP
Chem100004_115	3-Methylsulfinyl-n-propyl-glucosinolate	5:2787687:G:A	5	2787687	2.33e-09	8.31e-05	0.00537634	Same-Sense SNP: AT5G08600.1 GAG>GAA; E|Glu 1068	AT5G08600.1 | Symbols: | U3 ribonucleoprotein (Utp) family protein | chr5:2786298-2789736 FORWARD LENGTH=822
Chem1128_115	cyanidin-3-O-rhamnoside chloride	5:2787687:G:A	5	2787687	8.2e-12	5.85e-07	0.0052356	Same-Sense SNP: AT5G08600.1 GAG>GAA; E|Glu 1068	AT5G08600.1 | Symbols: | U3 ribonucleoprotein (Utp) family protein | chr5:2786298-2789736 FORWARD LENGTH=822
Chem200001_115	2i_Kaempferol-3-Glucoside-2"-Rhamnoside,-7-Rhamnoside_Kaempferol-3-O-alpha-L-rhamnopyranosyl(1->2)-beta-D-glucopyranoside-7-O-alpha-L-rhamnopyranoside	5:2787687:G:A	5	2787687	5.86e-15	6.18e-10	0.00520833	Same-Sense SNP: AT5G08600.1 GAG>GAA; E|Glu 1068	AT5G08600.1 | Symbols: | U3 ribonucleoprotein (Utp) family protein | chr5:2786298-2789736 FORWARD LENGTH=822
Chem416_115	Keracyanin Chloride	5:2787687:G:A	5	2787687	4.26e-25	3.04e-20	0.0078125	Same-Sense SNP: AT5G08600.1 GAG>GAA; E|Glu 1068	AT5G08600.1 | Symbols: | U3 ribonucleoprotein (Utp) family protein | chr5:2786298-2789736 FORWARD LENGTH=822
Chem200084_111	2i_Nicotinic Acid_Isonicotinic acid	1:2801347:C:T	1	2801347	9.88e-14	2.11e-08	0.0148515	Mis-Sense SNP: AT1G08750.1 ACT>ATT; T|Thr 65 I|Ile	AT1G08750.3 | Symbols: | Peptidase C13 family | chr1:2801283-2804392 FORWARD LENGTH=388
Chem200012_115	2i_Maritimein_luteolin-7-O-glucoside	3:2808317:G:A	3	2808317	3.66e-15	2.61e-10	0.00598802	intergenic INDEL|SNP
Chem1219_113	Quercetin-3,4'-O-di-beta-glucopyranoside	4:2818798:A:T	4	2818798	7.45e-14	1.14e-09	0.0121951	Non-Sense SNP: AT4G05540.1 TTG>TAG; L|Leu 2048 *|Stp	AT4G05540.1 | Symbols: | P-loop containing nucleoside triphosphate hydrolases superfamily protein | chr4:2818776-2821065 REVERSE LENGTH=689
Chem100004_115	3-Methylsulfinyl-n-propyl-glucosinolate	5:2821212:T:C	5	2821212	2.33e-09	8.31e-05	0.00537634	intergenic INDEL|SNP
Chem1097_115	DL-Pipecolinic acid	1:2829017:C:T	1	2829017	4.43e-08	0.000394978	0.00520833	AT1G08830.1 intronic SNP	AT1G08830.2 | Symbols: CSD1 | copper/zinc superoxide dismutase 1 | chr1:2827700-2829053 FORWARD LENGTH=152
Chem100022_112	4-Methoxyindole-glucosinolate	1:2832850:A:T	1	2832850	8.84e-23	5.73e-19	0.00775194	AT1G08840.1 intronic SNP	AT1G08840.1 | Symbols: emb2411 | DNA replication helicase, putative | chr1:2829579-2838369 REVERSE LENGTH=1296
Chem1070_111	But-3-enylglucosinolate	1:2832850:A:T	1	2832850	1.45e-19	2.81e-15	0.0104167	AT1G08840.1 intronic SNP	AT1G08840.1 | Symbols: emb2411 | DNA replication helicase, putative | chr1:2829579-2838369 REVERSE LENGTH=1296
Chem1070_113	But-3-enylglucosinolate	1:2832850:A:T	1	2832850	9.36e-28	4e-23	0.0105263	AT1G08840.1 intronic SNP	AT1G08840.1 | Symbols: emb2411 | DNA replication helicase, putative | chr1:2829579-2838369 REVERSE LENGTH=1296
Chem1070_116	But-3-enylglucosinolate	1:2832850:A:T	1	2832850	2.22e-19	2.5e-15	0.0111111	AT1G08840.1 intronic SNP	AT1G08840.1 | Symbols: emb2411 | DNA replication helicase, putative | chr1:2829579-2838369 REVERSE LENGTH=1296
Chem373_114	Xanthine	3:2833527:T:G	3	2833527	1.5e-07	0.0011491	0.0357143	Mis-Sense SNP: AT3G09230.1 ATT>AGT; I|Ile 68 S|Ser	AT3G09230.1 | Symbols: AtMYB1, MYB1 | myb domain protein 1 | chr3:2833460-2835134 FORWARD LENGTH=393
Chem100022_112	4-Methoxyindole-glucosinolate	1:2835441:G:A	1	2835441	8.84e-23	5.73e-19	0.00775194	Same-Sense SNP: AT1G08840.1 GAC>GAT; D|Asp 1419	AT1G08840.1 | Symbols: emb2411 | DNA replication helicase, putative | chr1:2829579-2838369 REVERSE LENGTH=1296
Chem1070_111	But-3-enylglucosinolate	1:2835441:G:A	1	2835441	1.45e-19	2.81e-15	0.0104167	Same-Sense SNP: AT1G08840.1 GAC>GAT; D|Asp 1419	AT1G08840.1 | Symbols: emb2411 | DNA replication helicase, putative | chr1:2829579-2838369 REVERSE LENGTH=1296
Chem1070_113	But-3-enylglucosinolate	1:2835441:G:A	1	2835441	9.36e-28	4e-23	0.0105263	Same-Sense SNP: AT1G08840.1 GAC>GAT; D|Asp 1419	AT1G08840.1 | Symbols: emb2411 | DNA replication helicase, putative | chr1:2829579-2838369 REVERSE LENGTH=1296
Chem1070_116	But-3-enylglucosinolate	1:2835441:G:A	1	2835441	2.22e-19	2.5e-15	0.0111111	Same-Sense SNP: AT1G08840.1 GAC>GAT; D|Asp 1419	AT1G08840.1 | Symbols: emb2411 | DNA replication helicase, putative | chr1:2829579-2838369 REVERSE LENGTH=1296
Chem1070_112	But-3-enylglucosinolate	1:2838862:T:G	1	2838862	2.03e-09	1.7e-06	0.010582	AT1G08845.2 intronic SNP	AT1G08845.2 | Symbols: | Ribosomal L18p/L5e family protein | chr1:2838789-2840955 FORWARD LENGTH=234
Chem1070_114	But-3-enylglucosinolate	1:2838862:T:G	1	2838862	1.32e-09	8.26e-07	0.010989	AT1G08845.2 intronic SNP	AT1G08845.2 | Symbols: | Ribosomal L18p/L5e family protein | chr1:2838789-2840955 FORWARD LENGTH=234
Chem1070_111	But-3-enylglucosinolate	1:2839641:C:T	1	2839641	2.11e-07	0.000176974	0.00520833	AT1G08845.2 intronic SNP	AT1G08845.2 | Symbols: | Ribosomal L18p/L5e family protein | chr1:2838789-2840955 FORWARD LENGTH=234
Chem1070_112	But-3-enylglucosinolate	1:2839641:C:T	1	2839641	2.82e-26	5.29e-23	0.005291	AT1G08845.2 intronic SNP	AT1G08845.2 | Symbols: | Ribosomal L18p/L5e family protein | chr1:2838789-2840955 FORWARD LENGTH=234
Chem1070_114	But-3-enylglucosinolate	1:2839641:C:T	1	2839641	3.16e-34	6.15e-31	0.00549451	AT1G08845.2 intronic SNP	AT1G08845.2 | Symbols: | Ribosomal L18p/L5e family protein | chr1:2838789-2840955 FORWARD LENGTH=234
Chem1070_115	But-3-enylglucosinolate	1:2839641:C:T	1	2839641	5.74e-22	9.44e-19	0.00564972	AT1G08845.2 intronic SNP	AT1G08845.2 | Symbols: | Ribosomal L18p/L5e family protein | chr1:2838789-2840955 FORWARD LENGTH=234
Chem1070_116	But-3-enylglucosinolate	1:2839641:C:T	1	2839641	1.54e-13	2.16e-10	0.00555556	AT1G08845.2 intronic SNP	AT1G08845.2 | Symbols: | Ribosomal L18p/L5e family protein | chr1:2838789-2840955 FORWARD LENGTH=234
Chem100006_114	5-Methylsulfinyl-n-pentyl-glucosinolate	3:2845158:G:A	3	2845158	3.78e-35	8.09e-30	0.00531915	intergenic INDEL|SNP
Chem1024_115	O-Phosphocholine	3:2845158:G:A	3	2845158	1.69e-21	1.81e-16	0.015625	intergenic INDEL|SNP
Chem1070_111	But-3-enylglucosinolate	1:2845556:C:A	1	2845556	2.11e-07	0.000176974	0.00520833	AT1G08860.1 intronic SNP	AT1G08860.1 | Symbols: BON3 | Calcium-dependent phospholipid-binding Copine family protein | chr1:2842153-2846138 FORWARD LENGTH=584
Chem1070_112	But-3-enylglucosinolate	1:2845556:C:A	1	2845556	2.82e-26	5.29e-23	0.005291	AT1G08860.1 intronic SNP	AT1G08860.1 | Symbols: BON3 | Calcium-dependent phospholipid-binding Copine family protein | chr1:2842153-2846138 FORWARD LENGTH=584
Chem1070_114	But-3-enylglucosinolate	1:2845556:C:A	1	2845556	3.16e-34	6.15e-31	0.00549451	AT1G08860.1 intronic SNP	AT1G08860.1 | Symbols: BON3 | Calcium-dependent phospholipid-binding Copine family protein | chr1:2842153-2846138 FORWARD LENGTH=584
Chem1070_115	But-3-enylglucosinolate	1:2845556:C:A	1	2845556	5.74e-22	9.44e-19	0.00564972	AT1G08860.1 intronic SNP	AT1G08860.1 | Symbols: BON3 | Calcium-dependent phospholipid-binding Copine family protein | chr1:2842153-2846138 FORWARD LENGTH=584
Chem1070_116	But-3-enylglucosinolate	1:2845556:C:A	1	2845556	1.54e-13	2.16e-10	0.00555556	AT1G08860.1 intronic SNP	AT1G08860.1 | Symbols: BON3 | Calcium-dependent phospholipid-binding Copine family protein | chr1:2842153-2846138 FORWARD LENGTH=584
Chem1070_112	But-3-enylglucosinolate	1:2845659:G:C	1	2845659	4.4e-09	2.95e-06	0.010582	Mis-Sense SNP: AT1G08860.1 ATG>ATC; M|Met 1458 I|Ile	AT1G08860.1 | Symbols: BON3 | Calcium-dependent phospholipid-binding Copine family protein | chr1:2842153-2846138 FORWARD LENGTH=584
Chem1070_111	But-3-enylglucosinolate	1:2846705:G:A	1	2846705	3.73e-09	7.26e-06	0.0208333	intergenic INDEL|SNP
Chem1070_113	But-3-enylglucosinolate	1:2846705:G:A	1	2846705	2.73e-13	2.09e-09	0.0210526	intergenic INDEL|SNP
Chem1070_116	But-3-enylglucosinolate	1:2846705:G:A	1	2846705	7.71e-09	8.05e-06	0.0222222	intergenic INDEL|SNP
Chem100008_115	7-Methylsulfinyl-n-heptyl-glucosinolate	4:2849115:G:T	4	2849115	3.71e-09	0.000397194	0.104167	intergenic INDEL|SNP
Chem100022_116	4-Methoxyindole-glucosinolate	5:2887044:C:G	5	2887044	5.53e-08	0.000500696	0.119266	intergenic INDEL|SNP
Chem100004_115	3-Methylsulfinyl-n-propyl-glucosinolate	3:2887204:C:G	3	2887204	2.44e-14	2.61e-09	0.00537634	intergenic INDEL|SNP
Chem100022_114	4-Methoxyindole-glucosinolate	5:2896144:G:A	5	2896144	3.65e-09	3e-05	0.0530973	intergenic INDEL|SNP
Chem100022_116	4-Methoxyindole-glucosinolate	5:2899514:A:G	5	2899514	6.41e-09	8.07e-05	0.100917	AT5G09350.1 intronic SNP	AT5G09350.1 | Symbols: PI-4KBETA2, PI4KBETA2 | phosphatidylinositol 4-OH kinase beta2 | chr5:2899365-2905610 REVERSE LENGTH=1116
Chem100022_111	4-Methoxyindole-glucosinolate	1:2918366:C:T	1	2918366	1.95e-07	0.000358713	0.015748	Same-Sense SNP: AT1G09050.1 GGC>GGT; G|Gly 336	AT1G09050.1 | Symbols: | unknown protein; BEST Arabidopsis thaliana protein match is: unknown protein (TAIR:AT1G09040.1); Has 552 Blast hits to 499 proteins in 115 species: Archae - 0; Bacteria - 86; Metazoa - 259; Fungi - 14; Plants - 77; Viruses - 0; Other Eukaryotes - 116 (source: NCBI BLink). | chr1:2918031-2920858 FORWARD LENGTH=916
Chem100022_111	4-Methoxyindole-glucosinolate	1:2934584:G:T	1	2934584	5.14e-08	0.000123667	0.0472441	Mis-Sense SNP: AT1G09090.1 TTG>TTT; L|Leu 1182 F|Phe	AT1G09090.1 | Symbols: ATRBOHB, ATRBOHB-BETA, RBOHB | respiratory burst oxidase homolog B | chr1:2932743-2935590 FORWARD LENGTH=622
Chem299_116	1-Methylguanidine hydrochloride	2:2942338:C:A	2	2942338	1.96e-07	0.0198078	0.0740741	NA
Chem1097_115	DL-Pipecolinic acid	1:2942887:T:C	1	2942887	4.43e-08	0.000394978	0.00520833	Mis-Sense SNP: AT1G09140.1 TGA>TGG; *|Stp 807 W|Trp	AT1G09140.1 | Symbols: ATSRP30, SR30, At-SR30 | SERINE-ARGININE PROTEIN 30 | chr1:2942887-2945818 REVERSE LENGTH=268
Chem1070_114	But-3-enylglucosinolate	5:2945876:A:G	5	2945876	1.1e-10	8.2e-08	0.010989	NA
Chem100022_111	4-Methoxyindole-glucosinolate	1:2951979:C:A	1	2951979	1.48e-19	9.02e-16	0.00787402	Non-Sense SNP: AT1G09157.1 GGA>TGA; G|Gly 418 *|Stp	AT1G09157.1 | Symbols: | Protein of unknown function (DUF679) | chr1:2951665-2952396 REVERSE LENGTH=243
Chem967_111	3-Methyl-L-histidine	1:2951979:C:A	1	2951979	1.53e-10	4.67e-06	0.0306122	Non-Sense SNP: AT1G09157.1 GGA>TGA; G|Gly 418 *|Stp	AT1G09157.1 | Symbols: | Protein of unknown function (DUF679) | chr1:2951665-2952396 REVERSE LENGTH=243
Chem967_116	3-Methyl-L-histidine	1:2951979:C:A	1	2951979	8.87e-11	4.75e-06	0.027027	Non-Sense SNP: AT1G09157.1 GGA>TGA; G|Gly 418 *|Stp	AT1G09157.1 | Symbols: | Protein of unknown function (DUF679) | chr1:2951665-2952396 REVERSE LENGTH=243
Chem1070_111	But-3-enylglucosinolate	2:2977830:C:G	2	2977830	2.11e-07	0.000176974	0.00520833	Non-Sense SNP: AT2G07170.1 TAC>TAG; Y|Tyr 1842 *|Stp	AT2G07170.1 | Symbols: | ARM repeat superfamily protein | chr2:2975565-2978692 FORWARD LENGTH=820
Chem1070_112	But-3-enylglucosinolate	2:2977830:C:G	2	2977830	2.82e-26	5.29e-23	0.005291	Non-Sense SNP: AT2G07170.1 TAC>TAG; Y|Tyr 1842 *|Stp	AT2G07170.1 | Symbols: | ARM repeat superfamily protein | chr2:2975565-2978692 FORWARD LENGTH=820
Chem1070_114	But-3-enylglucosinolate	2:2977830:C:G	2	2977830	3.16e-34	6.15e-31	0.00549451	Non-Sense SNP: AT2G07170.1 TAC>TAG; Y|Tyr 1842 *|Stp	AT2G07170.1 | Symbols: | ARM repeat superfamily protein | chr2:2975565-2978692 FORWARD LENGTH=820
Chem1070_115	But-3-enylglucosinolate	2:2977830:C:G	2	2977830	5.74e-22	9.44e-19	0.00564972	Non-Sense SNP: AT2G07170.1 TAC>TAG; Y|Tyr 1842 *|Stp	AT2G07170.1 | Symbols: | ARM repeat superfamily protein | chr2:2975565-2978692 FORWARD LENGTH=820
Chem1070_116	But-3-enylglucosinolate	2:2977830:C:G	2	2977830	1.54e-13	2.16e-10	0.00555556	Non-Sense SNP: AT2G07170.1 TAC>TAG; Y|Tyr 1842 *|Stp	AT2G07170.1 | Symbols: | ARM repeat superfamily protein | chr2:2975565-2978692 FORWARD LENGTH=820
Chem100019_115	4-Benzoyloxy-n-butyl-glucosinolate	2:2997832:A:T	2	2997832	1.24e-07	0.00660705	0.136842	Same-Sense SNP: AT2G07215.1 ACT>ACT; T|Thr 58	AT2G07215.1 | Symbols: | unknown protein; BEST Arabidopsis thaliana protein match is: unknown protein (TAIR:AT2G10965.1); Has 30201 Blast hits to 17322 proteins in 780 species: Archae - 12; Bacteria - 1396; Metazoa - 17338; Fungi - 3422; Plants - 5037; Viruses - 0; Other Eukaryotes - 2996 (source: NCBI BLink). | chr2:2996776-2997889 REVERSE LENGTH=245
Chem200046_113	3i_L-Iditol_D-Sorbitol_D-(-)-Mannitol	3:3004131:G:A	3	3004131	5.62e-93	1.2e-87	0.00995025	Non-Sense SNP: AT3G09790.1 CAG>TAG; Q|Gln 1876 *|Stp	AT3G09790.1 | Symbols: UBQ8 | ubiquitin 8 | chr3:3004111-3006006 REVERSE LENGTH=631
Chem1070_111	But-3-enylglucosinolate	1:3033676:T:G	1	3033676	2.11e-07	0.000176974	0.00520833	Mis-Sense SNP: AT1G09400.1 TAA>TAC; *|Stp 975 Y|Tyr	AT1G09400.1 | Symbols: | FMN-linked oxidoreductases superfamily protein | chr1:3033676-3034993 REVERSE LENGTH=324
Chem1070_112	But-3-enylglucosinolate	1:3033676:T:G	1	3033676	2.82e-26	5.29e-23	0.005291	Mis-Sense SNP: AT1G09400.1 TAA>TAC; *|Stp 975 Y|Tyr	AT1G09400.1 | Symbols: | FMN-linked oxidoreductases superfamily protein | chr1:3033676-3034993 REVERSE LENGTH=324
Chem1070_114	But-3-enylglucosinolate	1:3033676:T:G	1	3033676	3.16e-34	6.15e-31	0.00549451	Mis-Sense SNP: AT1G09400.1 TAA>TAC; *|Stp 975 Y|Tyr	AT1G09400.1 | Symbols: | FMN-linked oxidoreductases superfamily protein | chr1:3033676-3034993 REVERSE LENGTH=324
Chem1070_115	But-3-enylglucosinolate	1:3033676:T:G	1	3033676	5.74e-22	9.44e-19	0.00564972	Mis-Sense SNP: AT1G09400.1 TAA>TAC; *|Stp 975 Y|Tyr	AT1G09400.1 | Symbols: | FMN-linked oxidoreductases superfamily protein | chr1:3033676-3034993 REVERSE LENGTH=324
Chem1070_116	But-3-enylglucosinolate	1:3033676:T:G	1	3033676	1.54e-13	2.16e-10	0.00555556	Mis-Sense SNP: AT1G09400.1 TAA>TAC; *|Stp 975 Y|Tyr	AT1G09400.1 | Symbols: | FMN-linked oxidoreductases superfamily protein | chr1:3033676-3034993 REVERSE LENGTH=324
Chem344_114	Succinic acid	2:3055335:C:A	2	3055335	2.01e-08	0.000715435	0.442708	AT2G07360.1 intronic SNP	AT2G07360.1 | Symbols: | SH3 domain-containing protein | chr2:3047623-3057099 REVERSE LENGTH=1196
Chem100006_114	5-Methylsulfinyl-n-pentyl-glucosinolate	5:3067358:A:C	5	3067358	8.05e-13	3.45e-08	0.0265957	AT5G09860.1 intronic SNP	AT5G09860.1 | Symbols: AtTHO1, THO1, AtHPR1, HPR1 | nuclear matrix protein-related | chr5:3066815-3070733 FORWARD LENGTH=599
Chem100006_115	5-Methylsulfinyl-n-pentyl-glucosinolate	5:3067358:A:C	5	3067358	8.84e-20	6.3e-15	0.0265957	AT5G09860.1 intronic SNP	AT5G09860.1 | Symbols: AtTHO1, THO1, AtHPR1, HPR1 | nuclear matrix protein-related | chr5:3066815-3070733 FORWARD LENGTH=599
Chem1070_114	But-3-enylglucosinolate	1:3067966:A:G	1	3067966	1.15e-07	5.3e-05	0.0384615	Mis-Sense SNP: AT1G09500.1 ATC>GTC; I|Ile 559 V|Val	AT1G09500.1 | Symbols: | NAD(P)-binding Rossmann-fold superfamily protein | chr1:3066811-3068484 FORWARD LENGTH=325
Chem967_116	3-Methyl-L-histidine	1:3067966:A:G	1	3067966	2.36e-09	8.42e-05	0.0324324	Mis-Sense SNP: AT1G09500.1 ATC>GTC; I|Ile 559 V|Val	AT1G09500.1 | Symbols: | NAD(P)-binding Rossmann-fold superfamily protein | chr1:3066811-3068484 FORWARD LENGTH=325
Chem1070_116	But-3-enylglucosinolate	1:3102662:T:C	1	3102662	5.89e-08	5.18e-05	0.0444444	NA
Chem200026_113	3i_(+)-Catechin hydrate_Epicatechin_ent-Epicatechin	1:3102662:T:C	1	3102662	2.25e-07	0.0010226	0.0416667	NA
Chem100022_113	4-Methoxyindole-glucosinolate	1:3146294:C:G	1	3146294	1.63e-07	0.00140196	0.0555556	Same-Sense SNP: AT1G09720.1 CAT>CAT; H|His 931	AT1G09720.1 | Symbols: | Kinase interacting (KIP1-like) family protein | chr1:3144438-3147303 REVERSE LENGTH=928
Chem100022_113	4-Methoxyindole-glucosinolate	1:3146743:C:G	1	3146743	9.22e-09	0.000116035	0.047619	Same-Sense SNP: AT1G09720.1 CCT>CCT; P|Pro 482	AT1G09720.1 | Symbols: | Kinase interacting (KIP1-like) family protein | chr1:3144438-3147303 REVERSE LENGTH=928
Chem100022_113	4-Methoxyindole-glucosinolate	1:3147036:A:T	1	3147036	9.22e-09	0.000116035	0.047619	Same-Sense SNP: AT1G09720.1 CCA>CCA; P|Pro 189	AT1G09720.1 | Symbols: | Kinase interacting (KIP1-like) family protein | chr1:3144438-3147303 REVERSE LENGTH=928
Chem100022_113	4-Methoxyindole-glucosinolate	1:3148263:G:A	1	3148263	9.22e-09	0.000116035	0.047619	NA
Chem100022_113	4-Methoxyindole-glucosinolate	1:3151111:G:A	1	3151111	9.22e-09	0.000116035	0.047619	NA
Chem100022_114	4-Methoxyindole-glucosinolate	5:3154153:A:T	5	3154153	2.51e-08	0.000144858	0.0442478	Mis-Sense SNP: AT5G10090.1 TTC>TAC; F|Phe 1442 Y|Tyr	AT5G10090.1 | Symbols: TPR13 | Tetratricopeptide repeat (TPR)-like superfamily protein | chr5:3153722-3155745 REVERSE LENGTH=594
Chem100022_113	4-Methoxyindole-glucosinolate	1:3160181:A:C	1	3160181	1.82e-07	0.00143903	0.0555556	NA
Chem100022_111	4-Methoxyindole-glucosinolate	1:3165093:G:A	1	3165093	1.64e-09	6.63e-06	0.015748	NA
Chem200001_114	2i_Kaempferol-3-Glucoside-2"-Rhamnoside,-7-Rhamnoside_Kaempferol-3-O-alpha-L-rhamnopyranosyl(1->2)-beta-D-glucopyranoside-7-O-alpha-L-rhamnopyranoside	1:3173085:G:C	1	3173085	1.39e-07	0.00372847	0.109948	intergenic INDEL|SNP
Chem200088_115	2i_(2R)_(2S)-2-Hydroxybut-3-enylglucosinolate	3:3174967:C:T	3	3174967	8.15e-18	8.72e-13	0.132184	AT3G10270.1 intronic SNP	AT3G10270.1 | Symbols: GYRB1 | DNA GYRASE B1 | chr3:3173805-3179756 REVERSE LENGTH=772
Chem1079_116	Gluconasturtiin	1:3190241:C:G	1	3190241	2.91e-09	5.65e-05	0.00534759	AT1G09815.1 3-UTR INDEL|SNP	AT1G09815.1 | Symbols: POLD4 | polymerase delta 4 | chr1:3189460-3190050 FORWARD LENGTH=124
Chem853_113	luteolin-3',7-di-O-glucoside	1:3190241:C:G	1	3190241	2.21e-43	7.86e-39	0.00571429	AT1G09815.1 3-UTR INDEL|SNP	AT1G09815.1 | Symbols: POLD4 | polymerase delta 4 | chr1:3189460-3190050 FORWARD LENGTH=124
Chem200022_114	Gamma-Tocopherol	5:3198696:T:G	5	3198696	3.75e-08	0.00802524	0.338542	intergenic INDEL|SNP
Chem200010_114	2i_Kaempferol-3-O-alpha-L-rhamnoside_Kaempferol-3-Rhamnoside	1:3209806:G:T	1	3209806	1.81e-53	5.54e-49	0.00520833	Mis-Sense SNP: AT1G09880.1 CGT>AGT; R|Arg 1156 S|Ser	AT1G09880.1 | Symbols: | Rhamnogalacturonate lyase family protein | chr1:3208828-3211653 REVERSE LENGTH=631
Chem200010_115	2i_Kaempferol-3-O-alpha-L-rhamnoside_Kaempferol-3-Rhamnoside	1:3209806:G:T	1	3209806	4.8e-48	1.47e-43	0.0052356	Mis-Sense SNP: AT1G09880.1 CGT>AGT; R|Arg 1156 S|Ser	AT1G09880.1 | Symbols: | Rhamnogalacturonate lyase family protein | chr1:3208828-3211653 REVERSE LENGTH=631
Chem200010_116	2i_Kaempferol-3-O-alpha-L-rhamnoside_Kaempferol-3-Rhamnoside	1:3209806:G:T	1	3209806	1.01e-30	3.08e-26	0.0052356	Mis-Sense SNP: AT1G09880.1 CGT>AGT; R|Arg 1156 S|Ser	AT1G09880.1 | Symbols: | Rhamnogalacturonate lyase family protein | chr1:3208828-3211653 REVERSE LENGTH=631
Chem1070_114	But-3-enylglucosinolate	5:3210060:T:G	5	3210060	7.55e-11	6.09e-08	0.010989	Mis-Sense SNP: AT5G10230.1 AAC>ACC; N|Asn 629 T|Thr	AT5G10230.1 | Symbols: ANNAT7, ANN7 | annexin 7 | chr5:3209738-3211396 REVERSE LENGTH=316
Chem1070_115	But-3-enylglucosinolate	5:3210060:T:G	5	3210060	5.74e-22	9.44e-19	0.00564972	Mis-Sense SNP: AT5G10230.1 AAC>ACC; N|Asn 629 T|Thr	AT5G10230.1 | Symbols: ANNAT7, ANN7 | annexin 7 | chr5:3209738-3211396 REVERSE LENGTH=316
Chem1070_114	But-3-enylglucosinolate	5:3210088:T:C	5	3210088	7.55e-11	6.09e-08	0.010989	Mis-Sense SNP: AT5G10230.1 ATC>GTC; I|Ile 601 V|Val	AT5G10230.1 | Symbols: ANNAT7, ANN7 | annexin 7 | chr5:3209738-3211396 REVERSE LENGTH=316
Chem1070_115	But-3-enylglucosinolate	5:3210088:T:C	5	3210088	5.74e-22	9.44e-19	0.00564972	Mis-Sense SNP: AT5G10230.1 ATC>GTC; I|Ile 601 V|Val	AT5G10230.1 | Symbols: ANNAT7, ANN7 | annexin 7 | chr5:3209738-3211396 REVERSE LENGTH=316
Chem200032_111	3i_D-(+)-Gluconic acid delta-lactone_L-Glucono-1,5-lactone_D(-)-Gulono-gamma-lactone	5:3218325:A:T	5	3218325	1.66e-18	3.56e-13	0.0049505	Non-Sense SNP: AT5G10250.1 TTG>TAG; L|Leu 821 *|Stp	AT5G10250.1 | Symbols: DOT3 | Phototropic-responsive NPH3 family protein | chr5:3217028-3219368 REVERSE LENGTH=607
Chem200032_112	3i_D-(+)-Gluconic acid delta-lactone_L-Glucono-1,5-lactone_D(-)-Gulono-gamma-lactone	5:3218325:A:T	5	3218325	3.47e-13	2.47e-08	0.0049505	Non-Sense SNP: AT5G10250.1 TTG>TAG; L|Leu 821 *|Stp	AT5G10250.1 | Symbols: DOT3 | Phototropic-responsive NPH3 family protein | chr5:3217028-3219368 REVERSE LENGTH=607
Chem200032_113	3i_D-(+)-Gluconic acid delta-lactone_L-Glucono-1,5-lactone_D(-)-Gulono-gamma-lactone	5:3218325:A:T	5	3218325	6.76e-08	0.00241164	0.00502513	Non-Sense SNP: AT5G10250.1 TTG>TAG; L|Leu 821 *|Stp	AT5G10250.1 | Symbols: DOT3 | Phototropic-responsive NPH3 family protein | chr5:3217028-3219368 REVERSE LENGTH=607
Chem389_112	gamma-Amino-n-butyric acid	5:3218325:A:T	5	3218325	4.39e-09	0.000313251	0.00497512	Non-Sense SNP: AT5G10250.1 TTG>TAG; L|Leu 821 *|Stp	AT5G10250.1 | Symbols: DOT3 | Phototropic-responsive NPH3 family protein | chr5:3217028-3219368 REVERSE LENGTH=607
Chem100021_111	1-Methoxyindole-glucosinolate	3:3225166:C:T	3	3225166	2.3e-14	2.47e-09	0.0260417	Mis-Sense SNP: AT3G10380.1 AGT>AAT; S|Ser 1181 N|Asn	AT3G10380.1 | Symbols: SEC8, ATSEC8 | subunit of exocyst complex 8 | chr3:3219922-3228356 REVERSE LENGTH=1053
Chem200010_114	2i_Kaempferol-3-O-alpha-L-rhamnoside_Kaempferol-3-Rhamnoside	3:3249032:G:A	3	3249032	6.43e-08	0.000118147	0.03125	intergenic INDEL|SNP
Chem1070_112	But-3-enylglucosinolate	5:3266110:G:C	5	3266110	2.1e-09	1.7e-06	0.010582	Mis-Sense SNP: AT5G10370.1 CGT>CCT; R|Arg 4250 P|Pro	AT5G10370.1 | Symbols: | helicase domain-containing protein / IBR domain-containing protein / zinc finger protein-related | chr5:3261245-3267188 FORWARD LENGTH=1775
Chem1070_113	But-3-enylglucosinolate	5:3266110:G:C	5	3266110	9.13e-08	0.000128476	0.0105263	Mis-Sense SNP: AT5G10370.1 CGT>CCT; R|Arg 4250 P|Pro	AT5G10370.1 | Symbols: | helicase domain-containing protein / IBR domain-containing protein / zinc finger protein-related | chr5:3261245-3267188 FORWARD LENGTH=1775
Chem764_114	3-Hydroxypyridine	3:3267537:G:A	3	3267537	1.08e-08	0.000289212	0.0340909	intergenic INDEL|SNP
Chem967_114	3-Methyl-L-histidine	3:3267537:G:A	3	3267537	1.92e-08	0.000513741	0.0376344	intergenic INDEL|SNP
Chem1070_112	But-3-enylglucosinolate	5:3268448:C:G	5	3268448	2.1e-09	1.7e-06	0.010582	Mis-Sense SNP: AT5G10380.1 GAC>GAG; D|Asp 630 E|Glu	AT5G10380.1 | Symbols: RING1, ATRING1 | RING/U-box superfamily protein | chr5:3267819-3268724 FORWARD LENGTH=301
Chem1070_113	But-3-enylglucosinolate	5:3268448:C:G	5	3268448	9.13e-08	0.000128476	0.0105263	Mis-Sense SNP: AT5G10380.1 GAC>GAG; D|Asp 630 E|Glu	AT5G10380.1 | Symbols: RING1, ATRING1 | RING/U-box superfamily protein | chr5:3267819-3268724 FORWARD LENGTH=301
Chem200010_114	2i_Kaempferol-3-O-alpha-L-rhamnoside_Kaempferol-3-Rhamnoside	1:3274359:C:T	1	3274359	4.67e-12	2.04e-08	0.0104167	AT1G10030.1 intronic SNP	AT1G10030.1 | Symbols: ERG28 | homolog of yeast ergosterol28 | chr1:3273972-3275631 FORWARD LENGTH=129
Chem200010_115	2i_Kaempferol-3-O-alpha-L-rhamnoside_Kaempferol-3-Rhamnoside	1:3274359:C:T	1	3274359	8.16e-12	3.56e-08	0.0104712	AT1G10030.1 intronic SNP	AT1G10030.1 | Symbols: ERG28 | homolog of yeast ergosterol28 | chr1:3273972-3275631 FORWARD LENGTH=129
Chem200010_116	2i_Kaempferol-3-O-alpha-L-rhamnoside_Kaempferol-3-Rhamnoside	1:3274359:C:T	1	3274359	9.2e-09	3.28e-05	0.0104712	AT1G10030.1 intronic SNP	AT1G10030.1 | Symbols: ERG28 | homolog of yeast ergosterol28 | chr1:3273972-3275631 FORWARD LENGTH=129
Chem1070_114	But-3-enylglucosinolate	5:3278886:T:C	5	3278886	1.99e-08	1.11e-05	0.0164835	intergenic INDEL|SNP
Chem1070_111	But-3-enylglucosinolate	5:3280058:G:C	5	3280058	2.11e-07	0.000176974	0.00520833	intergenic INDEL|SNP
Chem1070_112	But-3-enylglucosinolate	5:3280058:G:C	5	3280058	2.82e-26	5.29e-23	0.005291	intergenic INDEL|SNP
Chem1070_114	But-3-enylglucosinolate	5:3280058:G:C	5	3280058	3.16e-34	6.15e-31	0.00549451	intergenic INDEL|SNP
Chem1070_115	But-3-enylglucosinolate	5:3280058:G:C	5	3280058	5.74e-22	9.44e-19	0.00564972	intergenic INDEL|SNP
Chem1070_116	But-3-enylglucosinolate	5:3280058:G:C	5	3280058	1.54e-13	2.16e-10	0.00555556	intergenic INDEL|SNP
Chem1082_112	(2R)-2-Hydroxy-2-phenethylglucosinolate	5:3280283:T:A	5	3280283	6.55e-57	1.4e-51	0.0267857	intergenic INDEL|SNP
Chem1070_112	But-3-enylglucosinolate	3:3309215:G:T	3	3309215	1.58e-07	8.18e-05	0.015873	Mis-Sense SNP: AT3G10585.1 GCC>GAC; A|Ala 215 D|Asp	AT3G10585.1 | Symbols: | Homeodomain-like superfamily protein | chr3:3308567-3309429 REVERSE LENGTH=165
Chem1070_114	But-3-enylglucosinolate	3:3309215:G:T	3	3309215	5.62e-08	2.87e-05	0.0164835	Mis-Sense SNP: AT3G10585.1 GCC>GAC; A|Ala 215 D|Asp	AT3G10585.1 | Symbols: | Homeodomain-like superfamily protein | chr3:3308567-3309429 REVERSE LENGTH=165
Chem900_116	N-acetyl-DL-serine	3:3309393:T:G	3	3309393	1.2e-07	0.000802586	0.0217391	Mis-Sense SNP: AT3G10585.1 AAG>CAG; K|Lys 37 Q|Gln	AT3G10585.1 | Symbols: | Homeodomain-like superfamily protein | chr3:3308567-3309429 REVERSE LENGTH=165
Chem100013_114	6-Methylthio-n-hexyl-glucosinolate	5:3336760:T:A	5	3336760	1.7e-09	0.000121103	0.0677083	Mis-Sense SNP: AT5G10560.1 ATC>TTC; I|Ile 1954 F|Phe	AT5G10560.1 | Symbols: | Glycosyl hydrolase family protein | chr5:3336335-3339351 REVERSE LENGTH=792
Chem1070_114	But-3-enylglucosinolate	5:3345652:G:A	5	3345652	1.07e-07	5.02e-05	0.0164835	intergenic INDEL|SNP
Chem1097_115	DL-Pipecolinic acid	5:3360546:G:A	5	3360546	3.97e-09	0.000212064	0.015625	intergenic INDEL|SNP
Chem41_115	Allantoic acid	3:3362000:A:G	3	3362000	2.61e-13	5.59e-08	0.0208333	Same-Sense SNP: AT3G10740.1 TTT>TTC; F|Phe 1386	AT3G10740.1 | Symbols: ASD1, ARAF1, ARAF, ATASD1 | alpha-L-arabinofuranosidase 1 | chr3:3361031-3364573 REVERSE LENGTH=678
Chem1097_114	DL-Pipecolinic acid	5:3364406:G:C	5	3364406	1.75e-09	0.000187308	0.0104167	Mis-Sense SNP: AT5G10630.1 GAC>CAC; D|Asp 1996 H|His	AT5G10630.1 | Symbols: | Translation elongation factor EF1A/initiation factor IF2gamma family protein | chr5:3360561-3364414 FORWARD LENGTH=667
Chem373_114	Xanthine	3:3368515:T:A	3	3368515	1.39e-22	9.94e-18	0.00595238	intergenic INDEL|SNP
Chem1070_112	But-3-enylglucosinolate	3:3385309:G:T	3	3385309	2.03e-08	1.18e-05	0.015873	Same-Sense SNP: AT3G10815.1 GCC>GCA; A|Ala 300	AT3G10815.1 | Symbols: | RING/U-box superfamily protein | chr3:3385009-3385608 REVERSE LENGTH=199
Chem1070_114	But-3-enylglucosinolate	3:3385309:G:T	3	3385309	1.08e-07	5.04e-05	0.0164835	Same-Sense SNP: AT3G10815.1 GCC>GCA; A|Ala 300	AT3G10815.1 | Symbols: | RING/U-box superfamily protein | chr3:3385009-3385608 REVERSE LENGTH=199
Chem373_114	Xanthine	3:3385309:G:T	3	3385309	1.91e-12	5.1e-08	0.0119048	Same-Sense SNP: AT3G10815.1 GCC>GCA; A|Ala 300	AT3G10815.1 | Symbols: | RING/U-box superfamily protein | chr3:3385009-3385608 REVERSE LENGTH=199
Chem1070_114	But-3-enylglucosinolate	5:3392146:G:A	5	3392146	1.68e-07	7.48e-05	0.0164835	Same-Sense SNP: AT5G10730.1 GCC>GCT; A|Ala 297	AT5G10730.1 | Symbols: | NAD(P)-binding Rossmann-fold superfamily protein | chr5:3390822-3392947 REVERSE LENGTH=287
Chem373_114	Xanthine	3:3392495:A:T	3	3392495	7.5e-08	0.000641607	0.0119048	Mis-Sense SNP: AT3G10840.1 TCT>ACT; S|Ser 517 T|Thr	AT3G10840.1 | Symbols: | alpha/beta-Hydrolases superfamily protein | chr3:3391207-3393281 REVERSE LENGTH=466
Chem163_112	Acetylcholine chloride	3:3404789:T:C	3	3404789	2.03e-10	1.09e-05	0.0163934	intergenic INDEL|SNP
Chem41_112	Allantoic acid	3:3404789:T:C	3	3404789	1.85e-09	0.000395907	0.019802	intergenic INDEL|SNP
Chem1070_112	But-3-enylglucosinolate	5:3405823:A:C	5	3405823	1.11e-09	1.07e-06	0.010582	intergenic INDEL|SNP
Chem1070_114	But-3-enylglucosinolate	5:3405823:A:C	5	3405823	1.03e-11	1.01e-08	0.010989	intergenic INDEL|SNP
Chem1070_115	But-3-enylglucosinolate	5:3405823:A:C	5	3405823	4.37e-08	3.49e-05	0.0112994	intergenic INDEL|SNP
Chem188_112	Cytidine,cell culture tested	1:3406492:T:C	1	3406492	4.69e-08	0.0016723	0.0547264	NA
Chem1144_113	S-Methyl-L-cysteine	3:3407687:C:A	3	3407687	6.72e-09	2.12e-05	0.0106383	Mis-Sense SNP: AT3G10890.1 AGA>ATA; R|Arg 1013 I|Ile	AT3G10890.1 | Symbols: | Glycosyl hydrolase superfamily protein | chr3:3407455-3409000 REVERSE LENGTH=414
Chem1070_112	But-3-enylglucosinolate	5:3408362:C:T	5	3408362	1.11e-09	1.07e-06	0.010582	AT5G10780.1 5-UTR INDEL|SNP	AT5G10780.1 | Symbols: | CONTAINS InterPro DOMAIN/s: Uncharacterised conserved protein UCP017207, transmembrane protein 85 (InterPro:IPR016687), Protein of unknown function DUF1077 (InterPro:IPR009445); Has 30201 Blast hits to 17322 proteins in 780 species: Archae - 12; Bacteria - 1396; Metazoa - 17338; Fungi - 3422; Plants - 5037; Viruses - 0; Other Eukaryotes - 2996 (source: NCBI BLink). | chr5…
Chem1070_114	But-3-enylglucosinolate	5:3408362:C:T	5	3408362	1.03e-11	1.01e-08	0.010989	AT5G10780.1 5-UTR INDEL|SNP	AT5G10780.1 | Symbols: | CONTAINS InterPro DOMAIN/s: Uncharacterised conserved protein UCP017207, transmembrane protein 85 (InterPro:IPR016687), Protein of unknown function DUF1077 (InterPro:IPR009445); Has 30201 Blast hits to 17322 proteins in 780 species: Archae - 12; Bacteria - 1396; Metazoa - 17338; Fungi - 3422; Plants - 5037; Viruses - 0; Other Eukaryotes - 2996 (source: NCBI BLink). | chr5…
Chem1070_115	But-3-enylglucosinolate	5:3408362:C:T	5	3408362	4.37e-08	3.49e-05	0.0112994	AT5G10780.1 5-UTR INDEL|SNP	AT5G10780.1 | Symbols: | CONTAINS InterPro DOMAIN/s: Uncharacterised conserved protein UCP017207, transmembrane protein 85 (InterPro:IPR016687), Protein of unknown function DUF1077 (InterPro:IPR009445); Has 30201 Blast hits to 17322 proteins in 780 species: Archae - 12; Bacteria - 1396; Metazoa - 17338; Fungi - 3422; Plants - 5037; Viruses - 0; Other Eukaryotes - 2996 (source: NCBI BLink). | chr5…
Chem1070_114	But-3-enylglucosinolate	5:3408858:A:T	5	3408858	2.23e-07	9.42e-05	0.0164835	AT5G10780.1 intronic SNP	AT5G10780.1 | Symbols: | CONTAINS InterPro DOMAIN/s: Uncharacterised conserved protein UCP017207, transmembrane protein 85 (InterPro:IPR016687), Protein of unknown function DUF1077 (InterPro:IPR009445); Has 30201 Blast hits to 17322 proteins in 780 species: Archae - 12; Bacteria - 1396; Metazoa - 17338; Fungi - 3422; Plants - 5037; Viruses - 0; Other Eukaryotes - 2996 (source: NCBI BLink). | chr5…
Chem1070_112	But-3-enylglucosinolate	5:3409353:T:A	5	3409353	1.11e-09	1.07e-06	0.010582	Mis-Sense SNP: AT5G10780.1 TTA>ATA; L|Leu 388 I|Ile	AT5G10780.1 | Symbols: | CONTAINS InterPro DOMAIN/s: Uncharacterised conserved protein UCP017207, transmembrane protein 85 (InterPro:IPR016687), Protein of unknown function DUF1077 (InterPro:IPR009445); Has 30201 Blast hits to 17322 proteins in 780 species: Archae - 12; Bacteria - 1396; Metazoa - 17338; Fungi - 3422; Plants - 5037; Viruses - 0; Other Eukaryotes - 2996 (source: NCBI BLink). | chr5…
Chem1070_114	But-3-enylglucosinolate	5:3409353:T:A	5	3409353	1.03e-11	1.01e-08	0.010989	Mis-Sense SNP: AT5G10780.1 TTA>ATA; L|Leu 388 I|Ile	AT5G10780.1 | Symbols: | CONTAINS InterPro DOMAIN/s: Uncharacterised conserved protein UCP017207, transmembrane protein 85 (InterPro:IPR016687), Protein of unknown function DUF1077 (InterPro:IPR009445); Has 30201 Blast hits to 17322 proteins in 780 species: Archae - 12; Bacteria - 1396; Metazoa - 17338; Fungi - 3422; Plants - 5037; Viruses - 0; Other Eukaryotes - 2996 (source: NCBI BLink). | chr5…
Chem1070_115	But-3-enylglucosinolate	5:3409353:T:A	5	3409353	4.37e-08	3.49e-05	0.0112994	Mis-Sense SNP: AT5G10780.1 TTA>ATA; L|Leu 388 I|Ile	AT5G10780.1 | Symbols: | CONTAINS InterPro DOMAIN/s: Uncharacterised conserved protein UCP017207, transmembrane protein 85 (InterPro:IPR016687), Protein of unknown function DUF1077 (InterPro:IPR009445); Has 30201 Blast hits to 17322 proteins in 780 species: Archae - 12; Bacteria - 1396; Metazoa - 17338; Fungi - 3422; Plants - 5037; Viruses - 0; Other Eukaryotes - 2996 (source: NCBI BLink). | chr5…
Chem344_114	Succinic acid	5:3409598:A:T	5	3409598	1.08e-08	0.000462924	0.322917	AT5G10780.1 intronic SNP	AT5G10780.1 | Symbols: | CONTAINS InterPro DOMAIN/s: Uncharacterised conserved protein UCP017207, transmembrane protein 85 (InterPro:IPR016687), Protein of unknown function DUF1077 (InterPro:IPR009445); Has 30201 Blast hits to 17322 proteins in 780 species: Archae - 12; Bacteria - 1396; Metazoa - 17338; Fungi - 3422; Plants - 5037; Viruses - 0; Other Eukaryotes - 2996 (source: NCBI BLink). | chr5…
Chem1070_111	But-3-enylglucosinolate	5:3410949:C:T	5	3410949	2.11e-07	0.000176974	0.00520833	Same-Sense SNP: AT5G10790.1 TGC>TGT; C|Cys 312	AT5G10790.1 | Symbols: UBP22 | ubiquitin-specific protease 22 | chr5:3410638-3412559 FORWARD LENGTH=557
Chem1070_112	But-3-enylglucosinolate	5:3410949:C:T	5	3410949	2.82e-26	5.29e-23	0.005291	Same-Sense SNP: AT5G10790.1 TGC>TGT; C|Cys 312	AT5G10790.1 | Symbols: UBP22 | ubiquitin-specific protease 22 | chr5:3410638-3412559 FORWARD LENGTH=557
Chem1070_114	But-3-enylglucosinolate	5:3410949:C:T	5	3410949	3.16e-34	6.15e-31	0.00549451	Same-Sense SNP: AT5G10790.1 TGC>TGT; C|Cys 312	AT5G10790.1 | Symbols: UBP22 | ubiquitin-specific protease 22 | chr5:3410638-3412559 FORWARD LENGTH=557
Chem1070_115	But-3-enylglucosinolate	5:3410949:C:T	5	3410949	5.74e-22	9.44e-19	0.00564972	Same-Sense SNP: AT5G10790.1 TGC>TGT; C|Cys 312	AT5G10790.1 | Symbols: UBP22 | ubiquitin-specific protease 22 | chr5:3410638-3412559 FORWARD LENGTH=557
Chem1070_116	But-3-enylglucosinolate	5:3410949:C:T	5	3410949	1.54e-13	2.16e-10	0.00555556	Same-Sense SNP: AT5G10790.1 TGC>TGT; C|Cys 312	AT5G10790.1 | Symbols: UBP22 | ubiquitin-specific protease 22 | chr5:3410638-3412559 FORWARD LENGTH=557
Chem1070_112	But-3-enylglucosinolate	5:3415727:C:G	5	3415727	1.57e-07	8.16e-05	0.015873	Mis-Sense SNP: AT5G10800.1 GCT>CCT; A|Ala 1048 P|Pro	AT5G10800.1 | Symbols: | RNA recognition motif (RRM)-containing protein | chr5:3412898-3418382 REVERSE LENGTH=947
Chem1070_114	But-3-enylglucosinolate	5:3415727:C:G	5	3415727	1.49e-07	6.75e-05	0.0164835	Mis-Sense SNP: AT5G10800.1 GCT>CCT; A|Ala 1048 P|Pro	AT5G10800.1 | Symbols: | RNA recognition motif (RRM)-containing protein | chr5:3412898-3418382 REVERSE LENGTH=947
Chem1079_115	Gluconasturtiin	5:3415727:C:G	5	3415727	7.07e-11	2.52e-06	0.0162162	Mis-Sense SNP: AT5G10800.1 GCT>CCT; A|Ala 1048 P|Pro	AT5G10800.1 | Symbols: | RNA recognition motif (RRM)-containing protein | chr5:3412898-3418382 REVERSE LENGTH=947
Chem1070_111	But-3-enylglucosinolate	5:3416182:A:T	5	3416182	2.11e-07	0.000176974	0.00520833	AT5G10800.1 intronic SNP	AT5G10800.1 | Symbols: | RNA recognition motif (RRM)-containing protein | chr5:3412898-3418382 REVERSE LENGTH=947
Chem1070_112	But-3-enylglucosinolate	5:3416182:A:T	5	3416182	2.82e-26	5.29e-23	0.005291	AT5G10800.1 intronic SNP	AT5G10800.1 | Symbols: | RNA recognition motif (RRM)-containing protein | chr5:3412898-3418382 REVERSE LENGTH=947
Chem1070_114	But-3-enylglucosinolate	5:3416182:A:T	5	3416182	3.16e-34	6.15e-31	0.00549451	AT5G10800.1 intronic SNP	AT5G10800.1 | Symbols: | RNA recognition motif (RRM)-containing protein | chr5:3412898-3418382 REVERSE LENGTH=947
Chem1070_115	But-3-enylglucosinolate	5:3416182:A:T	5	3416182	5.74e-22	9.44e-19	0.00564972	AT5G10800.1 intronic SNP	AT5G10800.1 | Symbols: | RNA recognition motif (RRM)-containing protein | chr5:3412898-3418382 REVERSE LENGTH=947
Chem1070_116	But-3-enylglucosinolate	5:3416182:A:T	5	3416182	1.54e-13	2.16e-10	0.00555556	AT5G10800.1 intronic SNP	AT5G10800.1 | Symbols: | RNA recognition motif (RRM)-containing protein | chr5:3412898-3418382 REVERSE LENGTH=947
Chem1070_111	But-3-enylglucosinolate	5:3417902:C:A	5	3417902	2.11e-07	0.000176974	0.00520833	Mis-Sense SNP: AT5G10800.1 AAG>AAT; K|Lys 228 N|Asn	AT5G10800.1 | Symbols: | RNA recognition motif (RRM)-containing protein | chr5:3412898-3418382 REVERSE LENGTH=947
Chem1070_112	But-3-enylglucosinolate	5:3417902:C:A	5	3417902	2.82e-26	5.29e-23	0.005291	Mis-Sense SNP: AT5G10800.1 AAG>AAT; K|Lys 228 N|Asn	AT5G10800.1 | Symbols: | RNA recognition motif (RRM)-containing protein | chr5:3412898-3418382 REVERSE LENGTH=947
Chem1070_114	But-3-enylglucosinolate	5:3417902:C:A	5	3417902	3.16e-34	6.15e-31	0.00549451	Mis-Sense SNP: AT5G10800.1 AAG>AAT; K|Lys 228 N|Asn	AT5G10800.1 | Symbols: | RNA recognition motif (RRM)-containing protein | chr5:3412898-3418382 REVERSE LENGTH=947
Chem1070_115	But-3-enylglucosinolate	5:3417902:C:A	5	3417902	5.74e-22	9.44e-19	0.00564972	Mis-Sense SNP: AT5G10800.1 AAG>AAT; K|Lys 228 N|Asn	AT5G10800.1 | Symbols: | RNA recognition motif (RRM)-containing protein | chr5:3412898-3418382 REVERSE LENGTH=947
Chem1070_116	But-3-enylglucosinolate	5:3417902:C:A	5	3417902	1.54e-13	2.16e-10	0.00555556	Mis-Sense SNP: AT5G10800.1 AAG>AAT; K|Lys 228 N|Asn	AT5G10800.1 | Symbols: | RNA recognition motif (RRM)-containing protein | chr5:3412898-3418382 REVERSE LENGTH=947
Chem1070_111	But-3-enylglucosinolate	5:3419070:T:G	5	3419070	2.11e-07	0.000176974	0.00520833	AT5G10810.1 intronic SNP	AT5G10810.1 | Symbols: ATER, ER | enhancer of rudimentary protein, putative | chr5:3418897-3420556 REVERSE LENGTH=109
Chem1070_112	But-3-enylglucosinolate	5:3419070:T:G	5	3419070	2.82e-26	5.29e-23	0.005291	AT5G10810.1 intronic SNP	AT5G10810.1 | Symbols: ATER, ER | enhancer of rudimentary protein, putative | chr5:3418897-3420556 REVERSE LENGTH=109
Chem1070_114	But-3-enylglucosinolate	5:3419070:T:G	5	3419070	3.16e-34	6.15e-31	0.00549451	AT5G10810.1 intronic SNP	AT5G10810.1 | Symbols: ATER, ER | enhancer of rudimentary protein, putative | chr5:3418897-3420556 REVERSE LENGTH=109
Chem1070_115	But-3-enylglucosinolate	5:3419070:T:G	5	3419070	5.74e-22	9.44e-19	0.00564972	AT5G10810.1 intronic SNP	AT5G10810.1 | Symbols: ATER, ER | enhancer of rudimentary protein, putative | chr5:3418897-3420556 REVERSE LENGTH=109
Chem1070_116	But-3-enylglucosinolate	5:3419070:T:G	5	3419070	1.54e-13	2.16e-10	0.00555556	AT5G10810.1 intronic SNP	AT5G10810.1 | Symbols: ATER, ER | enhancer of rudimentary protein, putative | chr5:3418897-3420556 REVERSE LENGTH=109
Chem1070_111	But-3-enylglucosinolate	5:3421461:G:C	5	3421461	2.11e-07	0.000176974	0.00520833	AT5G10820.1 intronic SNP	AT5G10820.1 | Symbols: | Major facilitator superfamily protein | chr5:3420876-3423166 REVERSE LENGTH=503
Chem1070_112	But-3-enylglucosinolate	5:3421461:G:C	5	3421461	2.82e-26	5.29e-23	0.005291	AT5G10820.1 intronic SNP	AT5G10820.1 | Symbols: | Major facilitator superfamily protein | chr5:3420876-3423166 REVERSE LENGTH=503
Chem1070_114	But-3-enylglucosinolate	5:3421461:G:C	5	3421461	3.16e-34	6.15e-31	0.00549451	AT5G10820.1 intronic SNP	AT5G10820.1 | Symbols: | Major facilitator superfamily protein | chr5:3420876-3423166 REVERSE LENGTH=503
Chem1070_115	But-3-enylglucosinolate	5:3421461:G:C	5	3421461	5.74e-22	9.44e-19	0.00564972	AT5G10820.1 intronic SNP	AT5G10820.1 | Symbols: | Major facilitator superfamily protein | chr5:3420876-3423166 REVERSE LENGTH=503
Chem1070_116	But-3-enylglucosinolate	5:3421461:G:C	5	3421461	1.54e-13	2.16e-10	0.00555556	AT5G10820.1 intronic SNP	AT5G10820.1 | Symbols: | Major facilitator superfamily protein | chr5:3420876-3423166 REVERSE LENGTH=503
Chem1070_114	But-3-enylglucosinolate	5:3422619:T:C	5	3422619	4.76e-12	5.68e-09	0.010989	Mis-Sense SNP: AT5G10820.1 AAT>AGT; N|Asn 548 S|Ser	AT5G10820.1 | Symbols: | Major facilitator superfamily protein | chr5:3420876-3423166 REVERSE LENGTH=503
Chem1070_112	But-3-enylglucosinolate	1:3454322:G:T	1	3454322	1.08e-10	1.57e-07	0.010582	AT1G10490.1 intronic SNP	AT1G10490.1 | Symbols: | Domain of unknown function (DUF1726) ;Putative ATPase (DUF699) | chr1:3453589-3459925 FORWARD LENGTH=1028
Chem1070_114	But-3-enylglucosinolate	1:3454322:G:T	1	3454322	1.98e-12	2.97e-09	0.010989	AT1G10490.1 intronic SNP	AT1G10490.1 | Symbols: | Domain of unknown function (DUF1726) ;Putative ATPase (DUF699) | chr1:3453589-3459925 FORWARD LENGTH=1028
Chem1070_115	But-3-enylglucosinolate	1:3454322:G:T	1	3454322	2.91e-08	2.68e-05	0.0112994	AT1G10490.1 intronic SNP	AT1G10490.1 | Symbols: | Domain of unknown function (DUF1726) ;Putative ATPase (DUF699) | chr1:3453589-3459925 FORWARD LENGTH=1028
Chem1219_113	Quercetin-3,4'-O-di-beta-glucopyranoside	1:3454322:G:T	1	3454322	1.06e-09	1.08e-05	0.0121951	AT1G10490.1 intronic SNP	AT1G10490.1 | Symbols: | Domain of unknown function (DUF1726) ;Putative ATPase (DUF699) | chr1:3453589-3459925 FORWARD LENGTH=1028
Chem200056_113	3i_Glycolaldehyde dimer,mixture of stereoisomers_D-Erythrose_D(-)-Threose	1:3454322:G:T	1	3454322	4.45e-08	0.00475618	0.00990099	AT1G10490.1 intronic SNP	AT1G10490.1 | Symbols: | Domain of unknown function (DUF1726) ;Putative ATPase (DUF699) | chr1:3453589-3459925 FORWARD LENGTH=1028
Chem220_113	DL-beta-Hydroxybutyric acid	1:3454322:G:T	1	3454322	1.86e-08	0.00199451	0.00990099	AT1G10490.1 intronic SNP	AT1G10490.1 | Symbols: | Domain of unknown function (DUF1726) ;Putative ATPase (DUF699) | chr1:3453589-3459925 FORWARD LENGTH=1028
Chem699_113	dUDP	1:3454322:G:T	1	3454322	3.32e-14	3.55e-09	0.00990099	AT1G10490.1 intronic SNP	AT1G10490.1 | Symbols: | Domain of unknown function (DUF1726) ;Putative ATPase (DUF699) | chr1:3453589-3459925 FORWARD LENGTH=1028
Chem764_111	3-Hydroxypyridine	3:3456472:A:T	3	3456472	1.15e-09	2.46e-05	0.0324324	Mis-Sense SNP: AT3G11020.1 AAT>ATT; N|Asn 464 I|Ile	AT3G11020.1 | Symbols: DREB2B, DREB2 | DRE/CRT-binding protein 2B | chr3:3456009-3457001 FORWARD LENGTH=330
Chem1070_111	But-3-enylglucosinolate	1:3462890:G:C	1	3462890	2.11e-07	0.000176974	0.00520833	AT1G10510.1 intronic SNP	AT1G10510.1 | Symbols: emb2004 | RNI-like superfamily protein | chr1:3461771-3465590 FORWARD LENGTH=605
Chem1070_112	But-3-enylglucosinolate	1:3462890:G:C	1	3462890	2.82e-26	5.29e-23	0.005291	AT1G10510.1 intronic SNP	AT1G10510.1 | Symbols: emb2004 | RNI-like superfamily protein | chr1:3461771-3465590 FORWARD LENGTH=605
Chem1070_114	But-3-enylglucosinolate	1:3462890:G:C	1	3462890	3.16e-34	6.15e-31	0.00549451	AT1G10510.1 intronic SNP	AT1G10510.1 | Symbols: emb2004 | RNI-like superfamily protein | chr1:3461771-3465590 FORWARD LENGTH=605
Chem1070_115	But-3-enylglucosinolate	1:3462890:G:C	1	3462890	5.74e-22	9.44e-19	0.00564972	AT1G10510.1 intronic SNP	AT1G10510.1 | Symbols: emb2004 | RNI-like superfamily protein | chr1:3461771-3465590 FORWARD LENGTH=605
Chem1070_116	But-3-enylglucosinolate	1:3462890:G:C	1	3462890	1.54e-13	2.16e-10	0.00555556	AT1G10510.1 intronic SNP	AT1G10510.1 | Symbols: emb2004 | RNI-like superfamily protein | chr1:3461771-3465590 FORWARD LENGTH=605
Chem1070_112	But-3-enylglucosinolate	1:3465345:T:C	1	3465345	1.41e-09	1.33e-06	0.010582	Same-Sense SNP: AT1G10510.1 GAT>GAC; D|Asp 1653	AT1G10510.1 | Symbols: emb2004 | RNI-like superfamily protein | chr1:3461771-3465590 FORWARD LENGTH=605
Chem1070_114	But-3-enylglucosinolate	1:3465345:T:C	1	3465345	4.76e-12	5.68e-09	0.010989	Same-Sense SNP: AT1G10510.1 GAT>GAC; D|Asp 1653	AT1G10510.1 | Symbols: emb2004 | RNI-like superfamily protein | chr1:3461771-3465590 FORWARD LENGTH=605
Chem1070_115	But-3-enylglucosinolate	1:3465345:T:C	1	3465345	3.76e-08	3.31e-05	0.0112994	Same-Sense SNP: AT1G10510.1 GAT>GAC; D|Asp 1653	AT1G10510.1 | Symbols: emb2004 | RNI-like superfamily protein | chr1:3461771-3465590 FORWARD LENGTH=605
Chem1070_114	But-3-enylglucosinolate	1:3468554:C:T	1	3468554	2.33e-07	9.66e-05	0.0164835	AT1G10520.1 intronic SNP	AT1G10520.1 | Symbols: | DNA polymerase lambda (POLL) | chr1:3465964-3469248 FORWARD LENGTH=529
Chem200010_114	2i_Kaempferol-3-O-alpha-L-rhamnoside_Kaempferol-3-Rhamnoside	1:3490723:C:A	1	3490723	1.81e-53	5.54e-49	0.00520833	intergenic INDEL|SNP
Chem200010_115	2i_Kaempferol-3-O-alpha-L-rhamnoside_Kaempferol-3-Rhamnoside	1:3490723:C:A	1	3490723	4.8e-48	1.47e-43	0.0052356	intergenic INDEL|SNP
Chem200010_116	2i_Kaempferol-3-O-alpha-L-rhamnoside_Kaempferol-3-Rhamnoside	1:3490723:C:A	1	3490723	1.01e-30	3.08e-26	0.0052356	intergenic INDEL|SNP
Chem1024_116	O-Phosphocholine	3:3506926:C:A	3	3506926	1.25e-08	0.001337	0.0364583	AT3G11180.1 3-UTR INDEL|SNP	AT3G11180.1 | Symbols: | 2-oxoglutarate (2OG) and Fe(II)-dependent oxygenase superfamily protein | chr3:3504249-3506688 FORWARD LENGTH=400
Chem1070_114	But-3-enylglucosinolate	3:3506926:C:A	3	3506926	3.94e-08	2.13e-05	0.0384615	AT3G11180.1 3-UTR INDEL|SNP	AT3G11180.1 | Symbols: | 2-oxoglutarate (2OG) and Fe(II)-dependent oxygenase superfamily protein | chr3:3504249-3506688 FORWARD LENGTH=400
Chem764_111	3-Hydroxypyridine	3:3506926:C:A	3	3506926	1.45e-09	2.68e-05	0.0378378	AT3G11180.1 3-UTR INDEL|SNP	AT3G11180.1 | Symbols: | 2-oxoglutarate (2OG) and Fe(II)-dependent oxygenase superfamily protein | chr3:3504249-3506688 FORWARD LENGTH=400
Chem100026_111	S-Methylmethionine	1:3508559:C:G	1	3508559	2.72e-48	5.82e-43	0.0121951	Same-Sense SNP: AT1G10610.1 CTC>CTG; L|Leu 1221	AT1G10610.1 | Symbols: | basic helix-loop-helix (bHLH) DNA-binding superfamily protein | chr1:3506463-3508752 FORWARD LENGTH=441
Chem364_112	Tyramine	1:3508559:C:G	1	3508559	2.21e-08	0.000175292	0.0125786	Same-Sense SNP: AT1G10610.1 CTC>CTG; L|Leu 1221	AT1G10610.1 | Symbols: | basic helix-loop-helix (bHLH) DNA-binding superfamily protein | chr1:3506463-3508752 FORWARD LENGTH=441
Chem100004_112	3-Methylsulfinyl-n-propyl-glucosinolate	1:3511089:G:A	1	3511089	5.41e-10	5.79e-05	0.00518135	Mis-Sense SNP: AT1G10620.1 TCT>TTT; S|Ser 887 F|Phe	AT1G10620.1 | Symbols: | Protein kinase superfamily protein | chr1:3509001-3511975 REVERSE LENGTH=718
Chem1097_114	DL-Pipecolinic acid	1:3511089:G:A	1	3511089	3.78e-08	0.00202191	0.00520833	Mis-Sense SNP: AT1G10620.1 TCT>TTT; S|Ser 887 F|Phe	AT1G10620.1 | Symbols: | Protein kinase superfamily protein | chr1:3509001-3511975 REVERSE LENGTH=718
Chem200032_111	3i_D-(+)-Gluconic acid delta-lactone_L-Glucono-1,5-lactone_D(-)-Gulono-gamma-lactone	1:3511089:G:A	1	3511089	3.98e-14	4.25e-09	0.0049505	Mis-Sense SNP: AT1G10620.1 TCT>TTT; S|Ser 887 F|Phe	AT1G10620.1 | Symbols: | Protein kinase superfamily protein | chr1:3509001-3511975 REVERSE LENGTH=718
Chem200032_112	3i_D-(+)-Gluconic acid delta-lactone_L-Glucono-1,5-lactone_D(-)-Gulono-gamma-lactone	1:3511089:G:A	1	3511089	8.88e-15	9.49e-10	0.0049505	Mis-Sense SNP: AT1G10620.1 TCT>TTT; S|Ser 887 F|Phe	AT1G10620.1 | Symbols: | Protein kinase superfamily protein | chr1:3509001-3511975 REVERSE LENGTH=718
Chem364_112	Tyramine	1:3511089:G:A	1	3511089	3.61e-18	1.93e-13	0.00628931	Mis-Sense SNP: AT1G10620.1 TCT>TTT; S|Ser 887 F|Phe	AT1G10620.1 | Symbols: | Protein kinase superfamily protein | chr1:3509001-3511975 REVERSE LENGTH=718
Chem900_113	N-acetyl-DL-serine	1:3511089:G:A	1	3511089	6.49e-60	1.39e-54	0.00515464	Mis-Sense SNP: AT1G10620.1 TCT>TTT; S|Ser 887 F|Phe	AT1G10620.1 | Symbols: | Protein kinase superfamily protein | chr1:3509001-3511975 REVERSE LENGTH=718
Chem188_113	Cytidine,cell culture tested	1:3516006:C:G	1	3516006	1.28e-08	8.06e-05	0.00497512	Same-Sense SNP: AT1G10640.1 GTG>GTC; V|Val 1071	AT1G10640.1 | Symbols: | Pectin lyase-like superfamily protein | chr1:3515478-3517807 REVERSE LENGTH=532
Chem364_112	Tyramine	1:3516270:T:C	1	3516270	1.6e-08	0.000131249	0.0125786	Same-Sense SNP: AT1G10640.1 AAA>AAG; K|Lys 885	AT1G10640.1 | Symbols: | Pectin lyase-like superfamily protein | chr1:3515478-3517807 REVERSE LENGTH=532
Chem364_112	Tyramine	1:3521717:C:T	1	3521717	1.6e-08	0.000131249	0.0125786	intergenic INDEL|SNP
Chem1076_113	4-(Methylsulfinyl)but-3-enylglucosinolate	1:3523079:C:T	1	3523079	2.51e-16	1.08e-11	0.00719425	intergenic INDEL|SNP
Chem364_112	Tyramine	1:3523079:C:T	1	3523079	1.6e-08	0.000131249	0.0125786	intergenic INDEL|SNP
Chem364_112	Tyramine	1:3523860:C:T	1	3523860	1.6e-08	0.000131249	0.0125786	intergenic INDEL|SNP
Chem100022_114	4-Methoxyindole-glucosinolate	1:3540423:C:T	1	3540423	1.84e-07	0.000838445	0.0265487	AT1G10680.1 intronic SNP	AT1G10680.1 | Symbols: PGP10 | P-glycoprotein 10 | chr1:3538470-3543782 REVERSE LENGTH=1227
Chem100009_112	8-Methylsulfinyl-n-octyl-glucosinolate	1:3560074:G:A	1	3560074	3.52e-12	3.76e-07	0.386139	Mis-Sense SNP: AT1G10710.1 GTG>ATG; V|Val 928 M|Met	AT1G10710.2 | Symbols: PHS1 | poor homologous synapsis 1 | chr1:3558423-3560407 FORWARD LENGTH=349
Chem1219_113	Quercetin-3,4'-O-di-beta-glucopyranoside	5:3560079:A:C	5	3560079	1.81e-24	2.97e-20	0.00609756	Non-Sense SNP: AT5G11180.1 TAT>TAG; Y|Tyr 525 *|Stp	AT5G11180.1 | Symbols: ATGLR2.6, GLR2.6 | glutamate receptor 2.6 | chr5:3557261-3561575 REVERSE LENGTH=906
Chem416_115	Keracyanin Chloride	2:3568203:G:A	2	3568203	2.66e-10	9.5e-06	0.0234375	intergenic INDEL|SNP
Chem1070_114	But-3-enylglucosinolate	1:3572335:G:C	1	3572335	1.73e-08	9.93e-06	0.0164835	intergenic INDEL|SNP
Chem1144_113	S-Methyl-L-cysteine	3:3603933:G:A	3	3603933	3.05e-10	1.25e-06	0.00531915	Mis-Sense SNP: AT3G11440.1 ATG>ATA; M|Met 759 I|Ile	AT3G11440.1 | Symbols: ATMYB65, MYB65 | myb domain protein 65 | chr3:3603056-3604929 FORWARD LENGTH=553
Chem853_114	luteolin-3',7-di-O-glucoside	3:3603933:G:A	3	3603933	1.27e-08	8.21e-05	0.00574713	Mis-Sense SNP: AT3G11440.1 ATG>ATA; M|Met 759 I|Ile	AT3G11440.1 | Symbols: ATMYB65, MYB65 | myb domain protein 65 | chr3:3603056-3604929 FORWARD LENGTH=553
Chem1144_113	S-Methyl-L-cysteine	3:3604005:C:T	3	3604005	3.05e-10	1.25e-06	0.00531915	Same-Sense SNP: AT3G11440.1 CCC>CCT; P|Pro 831	AT3G11440.1 | Symbols: ATMYB65, MYB65 | myb domain protein 65 | chr3:3603056-3604929 FORWARD LENGTH=553
Chem853_114	luteolin-3',7-di-O-glucoside	3:3604005:C:T	3	3604005	1.27e-08	8.21e-05	0.00574713	Same-Sense SNP: AT3G11440.1 CCC>CCT; P|Pro 831	AT3G11440.1 | Symbols: ATMYB65, MYB65 | myb domain protein 65 | chr3:3603056-3604929 FORWARD LENGTH=553
Chem100019_111	4-Benzoyloxy-n-butyl-glucosinolate	4:3620701:C:G	4	3620701	4.48e-09	0.000136825	0.25	intergenic INDEL|SNP
Chem100019_112	4-Benzoyloxy-n-butyl-glucosinolate	4:3620701:C:G	4	3620701	1.15e-07	0.0123149	0.251256	intergenic INDEL|SNP
Chem100019_113	4-Benzoyloxy-n-butyl-glucosinolate	4:3620701:C:G	4	3620701	1.67e-07	0.00892431	0.252525	intergenic INDEL|SNP
Chem1144_113	S-Methyl-L-cysteine	3:3638338:G:A	3	3638338	3.05e-10	1.25e-06	0.00531915	Mis-Sense SNP: AT3G11550.1 GGT>GAT; G|Gly 77 D|Asp	AT3G11550.1 | Symbols: | Uncharacterised protein family (UPF0497) | chr3:3638262-3639052 FORWARD LENGTH=204
Chem853_114	luteolin-3',7-di-O-glucoside	3:3638338:G:A	3	3638338	1.27e-08	8.21e-05	0.00574713	Mis-Sense SNP: AT3G11550.1 GGT>GAT; G|Gly 77 D|Asp	AT3G11550.1 | Symbols: | Uncharacterised protein family (UPF0497) | chr3:3638262-3639052 FORWARD LENGTH=204
Chem55_113	L-Tryptophane	3:3639324:A:G	3	3639324	3.59e-10	2.56e-05	0.039604	intergenic INDEL|SNP
Chem364_111	Tyramine	1:3644971:C:T	1	3644971	8.09e-18	2.89e-13	0.011976	Same-Sense SNP: AT1G10920.1 TTG>TTA; L|Leu 1800	AT1G10920.2 | Symbols: LOV1 | NB-ARC domain-containing disease resistance protein | chr1:3644587-3647004 REVERSE LENGTH=727
Chem1070_112	But-3-enylglucosinolate	5:3648831:C:T	5	3648831	6.49e-10	7.63e-07	0.010582	Same-Sense SNP: AT5G11430.1 TCC>TCT; S|Ser 363	AT5G11430.1 | Symbols: | SPOC domain / Transcription elongation factor S-II protein | chr5:3648469-3652256 FORWARD LENGTH=873
Chem1070_114	But-3-enylglucosinolate	5:3648831:C:T	5	3648831	5.14e-12	5.97e-09	0.010989	Same-Sense SNP: AT5G11430.1 TCC>TCT; S|Ser 363	AT5G11430.1 | Symbols: | SPOC domain / Transcription elongation factor S-II protein | chr5:3648469-3652256 FORWARD LENGTH=873
Chem1070_115	But-3-enylglucosinolate	5:3648831:C:T	5	3648831	2.82e-08	2.68e-05	0.0112994	Same-Sense SNP: AT5G11430.1 TCC>TCT; S|Ser 363	AT5G11430.1 | Symbols: | SPOC domain / Transcription elongation factor S-II protein | chr5:3648469-3652256 FORWARD LENGTH=873
Chem1070_111	But-3-enylglucosinolate	5:3654153:G:A	5	3654153	1.04e-12	4.72e-09	0.0208333	AT5G11440.1 5-UTR INDEL|SNP	AT5G11440.1 | Symbols: CID5, IPD1 | CTC-interacting domain 5 | chr5:3653060-3653607 REVERSE LENGTH=155
Chem1070_113	But-3-enylglucosinolate	5:3654153:G:A	5	3654153	1.29e-18	1.84e-14	0.0210526	AT5G11440.1 5-UTR INDEL|SNP	AT5G11440.1 | Symbols: CID5, IPD1 | CTC-interacting domain 5 | chr5:3653060-3653607 REVERSE LENGTH=155
Chem1070_116	But-3-enylglucosinolate	5:3654153:G:A	5	3654153	5.03e-15	3.47e-11	0.0222222	AT5G11440.1 5-UTR INDEL|SNP	AT5G11440.1 | Symbols: CID5, IPD1 | CTC-interacting domain 5 | chr5:3653060-3653607 REVERSE LENGTH=155
Chem1070_113	But-3-enylglucosinolate	5:3654981:T:C	5	3654981	1.68e-07	0.000211916	0.0210526	AT5G11450.1 intronic SNP	AT5G11450.1 | Symbols: | Mog1/PsbP/DUF1795-like photosystem II reaction center PsbP family protein | chr5:3654475-3656357 FORWARD LENGTH=297
Chem1070_113	But-3-enylglucosinolate	5:3655338:T:C	5	3655338	1.68e-07	0.000211916	0.0210526	Same-Sense SNP: AT5G11450.1 TTA>CTA; L|Leu 418	AT5G11450.1 | Symbols: | Mog1/PsbP/DUF1795-like photosystem II reaction center PsbP family protein | chr5:3654475-3656357 FORWARD LENGTH=297
Chem1070_116	But-3-enylglucosinolate	5:3657508:G:A	5	3657508	3.3e-09	3.53e-06	0.0166667	AT5G11460.1 intronic SNP	AT5G11460.1 | Symbols: | Protein of unknown function (DUF581) | chr5:3657064-3658388 REVERSE LENGTH=344
Chem1070_113	But-3-enylglucosinolate	5:3658623:C:G	5	3658623	1.68e-07	0.000211916	0.0210526	intergenic INDEL|SNP
Chem1070_113	But-3-enylglucosinolate	5:3660612:G:T	5	3660612	1.68e-07	0.000211916	0.0210526	intergenic INDEL|SNP
Chem200010_114	2i_Kaempferol-3-O-alpha-L-rhamnoside_Kaempferol-3-Rhamnoside	1:3661499:T:G	1	3661499	4.18e-08	8.13e-05	0.015625	AT1G10950.1 intronic SNP	AT1G10950.1 | Symbols: TMN1, AtTMN1 | transmembrane nine 1 | chr1:3659322-3663622 FORWARD LENGTH=589
Chem200010_115	2i_Kaempferol-3-O-alpha-L-rhamnoside_Kaempferol-3-Rhamnoside	1:3661499:T:G	1	3661499	1.82e-07	0.000280065	0.0157068	AT1G10950.1 intronic SNP	AT1G10950.1 | Symbols: TMN1, AtTMN1 | transmembrane nine 1 | chr1:3659322-3663622 FORWARD LENGTH=589
Chem1026_111	Trigonelline hydrochloride	1:3666193:C:A	1	3666193	1.64e-18	1.75e-13	0.0153061	Mis-Sense SNP: AT1G10970.1 GCT>TCT; A|Ala 436 S|Ser	AT1G10970.1 | Symbols: ZIP4, ATZIP4 | zinc transporter 4 precursor | chr1:3665201-3666933 REVERSE LENGTH=408
Chem1064_112	1-Isothiocyanato-8-(methylsulfinyl)-octane	1:3666193:C:A	1	3666193	1.29e-57	2.76e-52	0.0108108	Mis-Sense SNP: AT1G10970.1 GCT>TCT; A|Ala 436 S|Ser	AT1G10970.1 | Symbols: ZIP4, ATZIP4 | zinc transporter 4 precursor | chr1:3665201-3666933 REVERSE LENGTH=408
Chem100012_114	5-Methylthio-n-pentyl-glucosinolate	5:3675931:C:G	5	3675931	1.41e-11	6.04e-07	0.09375	Same-Sense SNP: AT5G11490.1 TCC>TCG; S|Ser 2313	AT5G11490.1 | Symbols: | adaptin family protein | chr5:3671964-3676144 FORWARD LENGTH=841
Chem1078_113	Benzylglucosinolate	1:3683430:T:C	1	3683430	3.21e-20	2.29e-15	0.018018	Same-Sense SNP: AT1G11050.1 TTT>TTC; F|Phe 1539	AT1G11050.1 | Symbols: | Protein kinase superfamily protein | chr1:3681892-3683769 FORWARD LENGTH=625
Chem1078_113	Benzylglucosinolate	1:3686071:G:C	1	3686071	1.12e-14	4.77e-10	0.018018	Mis-Sense SNP: AT1G11060.1 GAT>CAT; D|Asp 877 H|His	AT1G11060.1 | Symbols: | WAPL (Wings apart-like protein regulation of heterochromatin) protein | chr1:3684568-3689537 FORWARD LENGTH=930
Chem1219_115	Quercetin-3,4'-O-di-beta-glucopyranoside	3:3687076:A:G	3	3687076	2.34e-07	0.00166525	0.00617284	Same-Sense SNP: AT3G11680.1 ACT>ACC; T|Thr 1386	AT3G11680.1 | Symbols: | Aluminium activated malate transporter family protein | chr3:3686995-3689329 REVERSE LENGTH=488
Chem432_114	Hyperoside	1:3691395:G:A	1	3691395	7.06e-08	0.00503394	0.0364583	AT1G11070.1 intronic SNP	AT1G11070.1 | Symbols: | BEST Arabidopsis thaliana protein match is: Hydroxyproline-rich glycoprotein family protein (TAIR:AT1G61080.1); Has 579 Blast hits to 567 proteins in 152 species: Archae - 0; Bacteria - 68; Metazoa - 159; Fungi - 113; Plants - 172; Viruses - 0; Other Eukaryotes - 67 (source: NCBI BLink). | chr1:3690406-3693648 REVERSE LENGTH=763
Chem200012_116	2i_Maritimein_luteolin-7-O-glucoside	2:3730396:C:T	2	3730396	4.22e-10	9.03e-05	0.0588235	NA
Chem422_115	kaempferol-3-O-glucoside	1:3745853:C:A	1	3745853	6.48e-10	2.77e-05	0.184971	NA
Chem200010_114	2i_Kaempferol-3-O-alpha-L-rhamnoside_Kaempferol-3-Rhamnoside	3:3756488:G:A	3	3756488	3.64e-25	6.49e-21	0.0208333	Mis-Sense SNP: AT3G11890.1 GTG>ATG; V|Val 463 M|Met	AT3G11890.1 | Symbols: | Sterile alpha motif (SAM) domain-containing protein | chr3:3756026-3757609 FORWARD LENGTH=500
Chem200010_115	2i_Kaempferol-3-O-alpha-L-rhamnoside_Kaempferol-3-Rhamnoside	3:3756488:G:A	3	3756488	2.97e-25	5.29e-21	0.0209424	Mis-Sense SNP: AT3G11890.1 GTG>ATG; V|Val 463 M|Met	AT3G11890.1 | Symbols: | Sterile alpha motif (SAM) domain-containing protein | chr3:3756026-3757609 FORWARD LENGTH=500
Chem200010_116	2i_Kaempferol-3-O-alpha-L-rhamnoside_Kaempferol-3-Rhamnoside	3:3756488:G:A	3	3756488	4.31e-19	7.68e-15	0.0209424	Mis-Sense SNP: AT3G11890.1 GTG>ATG; V|Val 463 M|Met	AT3G11890.1 | Symbols: | Sterile alpha motif (SAM) domain-containing protein | chr3:3756026-3757609 FORWARD LENGTH=500
Chem200012_113	2i_Maritimein_luteolin-7-O-glucoside	3:3796492:A:G	3	3796492	2.08e-16	2.23e-11	0.0122699	Same-Sense SNP: AT3G11964.1 ACT>ACC; T|Thr 4188	AT3G11964.1 | Symbols: | RNA binding;RNA binding | chr3:3793957-3806626 REVERSE LENGTH=1896
Chem100022_111	4-Methoxyindole-glucosinolate	4:3798291:G:A	4	3798291	1.95e-07	0.000358713	0.015748	intergenic INDEL|SNP
Chem1070_113	But-3-enylglucosinolate	4:3798291:G:A	4	3798291	7.39e-10	2.82e-06	0.0210526	intergenic INDEL|SNP
Chem1070_115	But-3-enylglucosinolate	4:3798291:G:A	4	3798291	2.05e-07	0.000122225	0.0225989	intergenic INDEL|SNP
Chem200026_115	3i_(+)-Catechin hydrate_Epicatechin_ent-Epicatechin	2:3800143:A:T	2	3800143	2.68e-11	1.91e-06	0.0978261	intergenic INDEL|SNP
Chem900_116	N-acetyl-DL-serine	3:3801067:T:A	3	3801067	6.56e-08	0.000467735	0.00543478	intergenic INDEL|SNP
Chem764_111	3-Hydroxypyridine	4:3804183:C:T	4	3804183	3.29e-08	0.000270878	0.0216216	intergenic INDEL|SNP
Chem1070_111	But-3-enylglucosinolate	5:3804982:T:C	5	3804982	1.25e-09	2.69e-06	0.015625	AT5G11800.1 intronic SNP	AT5G11800.1 | Symbols: KEA6, ATKEA6 | K+ efflux antiporter 6 | chr5:3803635-3808069 REVERSE LENGTH=597
Chem1070_113	But-3-enylglucosinolate	5:3804982:T:C	5	3804982	4.4e-14	3.77e-10	0.0157895	AT5G11800.1 intronic SNP	AT5G11800.1 | Symbols: KEA6, ATKEA6 | K+ efflux antiporter 6 | chr5:3803635-3808069 REVERSE LENGTH=597
Chem1070_116	But-3-enylglucosinolate	5:3804982:T:C	5	3804982	7.36e-11	9.49e-08	0.0166667	AT5G11800.1 intronic SNP	AT5G11800.1 | Symbols: KEA6, ATKEA6 | K+ efflux antiporter 6 | chr5:3803635-3808069 REVERSE LENGTH=597
Chem188_114	Cytidine,cell culture tested	5:3818956:C:G	5	3818956	7.09e-50	2.53e-45	0.0157068	Mis-Sense SNP: AT5G11850.1 GAG>CAG; E|Glu 1525 Q|Gln	AT5G11850.1 | Symbols: | Protein kinase superfamily protein | chr5:3816632-3821024 REVERSE LENGTH=880
Chem188_114	Cytidine,cell culture tested	5:3819555:A:G	5	3819555	7.09e-50	2.53e-45	0.0157068	AT5G11850.1 intronic SNP	AT5G11850.1 | Symbols: | Protein kinase superfamily protein | chr5:3816632-3821024 REVERSE LENGTH=880
Chem200011_114	2i_Ideain chloride_cyanidin-3-glucoside chloride	3:3819993:T:G	3	3819993	6.82e-31	4.86e-26	0.0163043	intergenic INDEL|SNP
Chem188_114	Cytidine,cell culture tested	5:3822491:C:T	5	3822491	7.09e-50	2.53e-45	0.0157068	AT5G11860.1 intronic SNP	AT5G11860.4 | Symbols: | SCP1-like small phosphatase 5 | chr5:3822024-3823395 REVERSE LENGTH=305
Chem1144_113	S-Methyl-L-cysteine	3:3829977:G:A	3	3829977	3.05e-10	1.25e-06	0.00531915	Mis-Sense SNP: AT3G12020.1 GGT>AGT; G|Gly 844 S|Ser	AT3G12020.1 | Symbols: | P-loop containing nucleoside triphosphate hydrolases superfamily protein | chr3:3827016-3834146 FORWARD LENGTH=965
Chem853_114	luteolin-3',7-di-O-glucoside	3:3829977:G:A	3	3829977	1.27e-08	8.21e-05	0.00574713	Mis-Sense SNP: AT3G12020.1 GGT>AGT; G|Gly 844 S|Ser	AT3G12020.1 | Symbols: | P-loop containing nucleoside triphosphate hydrolases superfamily protein | chr3:3827016-3834146 FORWARD LENGTH=965
Chem1070_112	But-3-enylglucosinolate	5:3843413:G:A	5	3843413	5.27e-10	6.3e-07	0.010582	intergenic INDEL|SNP
Chem1070_114	But-3-enylglucosinolate	5:3843413:G:A	5	3843413	1.34e-10	9.36e-08	0.010989	intergenic INDEL|SNP
Chem1070_115	But-3-enylglucosinolate	5:3843413:G:A	5	3843413	5.56e-08	3.82e-05	0.0112994	intergenic INDEL|SNP
Chem100022_114	4-Methoxyindole-glucosinolate	3:3847644:C:T	3	3847644	8.29e-10	7.71e-06	0.0353982	intergenic INDEL|SNP
Chem1144_113	S-Methyl-L-cysteine	2:3853806:C:T	2	3853806	9.16e-12	7e-08	0.0212766	NA
Chem200010_114	2i_Kaempferol-3-O-alpha-L-rhamnoside_Kaempferol-3-Rhamnoside	2:3853806:C:T	2	3853806	4.32e-09	1.11e-05	0.0208333	NA
Chem1219_115	Quercetin-3,4'-O-di-beta-glucopyranoside	5:3855891:G:T	5	3855891	2.34e-07	0.00166525	0.00617284	AT5G11950.1 intronic SNP	AT5G11950.2 | Symbols: | Putative lysine decarboxylase family protein | chr5:3855072-3856815 FORWARD LENGTH=216
Chem200001_115	2i_Kaempferol-3-Glucoside-2"-Rhamnoside,-7-Rhamnoside_Kaempferol-3-O-alpha-L-rhamnopyranosyl(1->2)-beta-D-glucopyranoside-7-O-alpha-L-rhamnopyranoside	1:3860325:G:A	1	3860325	7.35e-08	0.00300324	0.0572917	AT1G11470.1 intronic SNP	AT1G11470.1 | Symbols: | Pentatricopeptide repeat (PPR) superfamily protein | chr1:3859874-3860522 REVERSE LENGTH=150
Chem1082_112	(2R)-2-Hydroxy-2-phenethylglucosinolate	1:3867567:G:A	1	3867567	8.67e-22	3.09e-17	0.0625	intergenic INDEL|SNP
Chem1070_114	But-3-enylglucosinolate	3:3870446:A:C	3	3870446	3.96e-08	2.14e-05	0.043956	AT3G12140.1 intronic SNP	AT3G12140.2 | Symbols: | Emsy N Terminus (ENT)/ plant Tudor-like domains-containing protein | chr3:3868947-3870964 REVERSE LENGTH=327
Chem100022_114	4-Methoxyindole-glucosinolate	1:3871573:C:A	1	3871573	2.02e-08	0.000120229	0.0265487	intergenic INDEL|SNP
Chem100022_116	4-Methoxyindole-glucosinolate	1:3871573:C:A	1	3871573	8.27e-08	0.000631771	0.0183486	intergenic INDEL|SNP
Chem1144_113	S-Methyl-L-cysteine	3:3874803:G:A	3	3874803	3.05e-10	1.25e-06	0.00531915	Same-Sense SNP: AT3G12145.1 CAC>CAT; H|His 939	AT3G12145.1 | Symbols: FLR1, FLOR1 | Leucine-rich repeat (LRR) family protein | chr3:3874764-3876075 REVERSE LENGTH=325
Chem853_114	luteolin-3',7-di-O-glucoside	3:3874803:G:A	3	3874803	1.27e-08	8.21e-05	0.00574713	Same-Sense SNP: AT3G12145.1 CAC>CAT; H|His 939	AT3G12145.1 | Symbols: FLR1, FLOR1 | Leucine-rich repeat (LRR) family protein | chr3:3874764-3876075 REVERSE LENGTH=325
Chem100022_114	4-Methoxyindole-glucosinolate	1:3875534:A:C	1	3875534	2.02e-08	0.000120229	0.0265487	Mis-Sense SNP: AT1G11540.1 TTT>TGT; F|Phe 1046 C|Cys	AT1G11540.1 | Symbols: | Sulfite exporter TauE/SafE family protein | chr1:3875476-3876973 REVERSE LENGTH=367
Chem100022_116	4-Methoxyindole-glucosinolate	1:3875534:A:C	1	3875534	8.27e-08	0.000631771	0.0183486	Mis-Sense SNP: AT1G11540.1 TTT>TGT; F|Phe 1046 C|Cys	AT1G11540.1 | Symbols: | Sulfite exporter TauE/SafE family protein | chr1:3875476-3876973 REVERSE LENGTH=367
Chem1144_113	S-Methyl-L-cysteine	3:3876838:G:A	3	3876838	3.05e-10	1.25e-06	0.00531915	Same-Sense SNP: AT3G12150.1 CAC>CAT; H|His 942	AT3G12150.1 | Symbols: | unknown protein; CONTAINS InterPro DOMAIN/s: Protein of unknown function DUF2048 (InterPro:IPR019149); Has 421 Blast hits to 334 proteins in 155 species: Archae - 2; Bacteria - 147; Metazoa - 215; Fungi - 0; Plants - 43; Viruses - 0; Other Eukaryotes - 14 (source: NCBI BLink). | chr3:3876688-3878621 REVERSE LENGTH=363
Chem853_114	luteolin-3',7-di-O-glucoside	3:3876838:G:A	3	3876838	1.27e-08	8.21e-05	0.00574713	Same-Sense SNP: AT3G12150.1 CAC>CAT; H|His 942	AT3G12150.1 | Symbols: | unknown protein; CONTAINS InterPro DOMAIN/s: Protein of unknown function DUF2048 (InterPro:IPR019149); Has 421 Blast hits to 334 proteins in 155 species: Archae - 2; Bacteria - 147; Metazoa - 215; Fungi - 0; Plants - 43; Viruses - 0; Other Eukaryotes - 14 (source: NCBI BLink). | chr3:3876688-3878621 REVERSE LENGTH=363
Chem273_111	L-Glutamine	3:3883025:C:T	3	3883025	5.87e-08	0.00418566	0.0594059	NA
Chem100022_114	4-Methoxyindole-glucosinolate	1:3889618:G:A	1	3889618	2.02e-08	0.000120229	0.0265487	Same-Sense SNP: AT1G11580.1 GCG>GCA; A|Ala 735	AT1G11580.1 | Symbols: ATPMEPCRA, PMEPCRA | methylesterase PCR A | chr1:3888730-3890649 FORWARD LENGTH=557
Chem100022_114	4-Methoxyindole-glucosinolate	5:3912861:C:T	5	3912861	4.17e-09	3.18e-05	0.0265487	Mis-Sense SNP: AT5G12100.1 CCG>TCG; P|Pro 1474 S|Ser	AT5G12100.1 | Symbols: | pentatricopeptide (PPR) repeat-containing protein | chr5:3911388-3913838 FORWARD LENGTH=816
Chem1144_113	S-Methyl-L-cysteine	3:3914878:A:G	3	3914878	3.05e-10	1.25e-06	0.00531915	Same-Sense SNP: AT3G12280.1 TGT>TGC; C|Cys 2292	AT3G12280.1 | Symbols: RBR1, RBR, RB, ATRBR1, RB1 | retinoblastoma-related 1 | chr3:3913671-3918433 REVERSE LENGTH=1013
Chem853_114	luteolin-3',7-di-O-glucoside	3:3914878:A:G	3	3914878	1.27e-08	8.21e-05	0.00574713	Same-Sense SNP: AT3G12280.1 TGT>TGC; C|Cys 2292	AT3G12280.1 | Symbols: RBR1, RBR, RB, ATRBR1, RB1 | retinoblastoma-related 1 | chr3:3913671-3918433 REVERSE LENGTH=1013
Chem1070_112	But-3-enylglucosinolate	3:3921691:A:G	3	3921691	2.03e-08	1.18e-05	0.015873	AT3G12300.1 3-UTR INDEL|SNP	AT3G12300.1 | Symbols: | unknown protein; FUNCTIONS IN: molecular function unknown; INVOLVED IN: biological process unknown; LOCATED IN: endomembrane system; EXPRESSED IN: 23 plant structures; EXPRESSED DURING: 15 growth stages; CONTAINS InterPro DOMAIN/s: Protein of unknown function DUF667 (InterPro:IPR007714); Has 373 Blast hits to 371 proteins in 116 species: Archae - 0; Bacteria - 0; Metazoa …
Chem1070_114	But-3-enylglucosinolate	3:3921691:A:G	3	3921691	1.08e-07	5.04e-05	0.0164835	AT3G12300.1 3-UTR INDEL|SNP	AT3G12300.1 | Symbols: | unknown protein; FUNCTIONS IN: molecular function unknown; INVOLVED IN: biological process unknown; LOCATED IN: endomembrane system; EXPRESSED IN: 23 plant structures; EXPRESSED DURING: 15 growth stages; CONTAINS InterPro DOMAIN/s: Protein of unknown function DUF667 (InterPro:IPR007714); Has 373 Blast hits to 371 proteins in 116 species: Archae - 0; Bacteria - 0; Metazoa …
Chem373_114	Xanthine	3:3921691:A:G	3	3921691	1.91e-12	5.1e-08	0.0119048	AT3G12300.1 3-UTR INDEL|SNP	AT3G12300.1 | Symbols: | unknown protein; FUNCTIONS IN: molecular function unknown; INVOLVED IN: biological process unknown; LOCATED IN: endomembrane system; EXPRESSED IN: 23 plant structures; EXPRESSED DURING: 15 growth stages; CONTAINS InterPro DOMAIN/s: Protein of unknown function DUF667 (InterPro:IPR007714); Has 373 Blast hits to 371 proteins in 116 species: Archae - 0; Bacteria - 0; Metazoa …
Chem200088_111	2i_(2R)_(2S)-2-Hydroxybut-3-enylglucosinolate	1:3929469:G:A	1	3929469	1.22e-17	8.73e-13	0.0165746	Same-Sense SNP: AT1G11670.1 TTC>TTT; F|Phe 972	AT1G11670.1 | Symbols: | MATE efflux family protein | chr1:3928520-3931482 REVERSE LENGTH=503
Chem200088_113	2i_(2R)_(2S)-2-Hydroxybut-3-enylglucosinolate	1:3929469:G:A	1	3929469	5.11e-16	3.64e-11	0.0166667	Same-Sense SNP: AT1G11670.1 TTC>TTT; F|Phe 972	AT1G11670.1 | Symbols: | MATE efflux family protein | chr1:3928520-3931482 REVERSE LENGTH=503
Chem39_114	Adenine	2:3940051:T:A	2	3940051	1.82e-13	1.94e-08	0.129252	Same-Sense SNP: AT2G10260.1 GTA>GTA; V|Val 1116	AT2G10260.1 | Symbols: | FUNCTIONS IN: molecular function unknown; INVOLVED IN: biological process unknown; LOCATED IN: cellular component unknown; BEST Arabidopsis thaliana protein match is: Ulp1 protease family protein (TAIR:AT5G45570.1); Has 598 Blast hits to 556 proteins in 152 species: Archae - 0; Bacteria - 266; Metazoa - 60; Fungi - 10; Plants - 112; Viruses - 0; Other Eukaryotes - 150 (so…
Chem1070_112	But-3-enylglucosinolate	3:3943402:A:G	3	3943402	7.19e-08	3.96e-05	0.026455	Mis-Sense SNP: AT3G12390.1 AAT>AGT; N|Asn 419 S|Ser	AT3G12390.1 | Symbols: | Nascent polypeptide-associated complex (NAC), alpha subunit family protein | chr3:3942344-3943595 FORWARD LENGTH=203
Chem373_114	Xanthine	3:3943402:A:G	3	3943402	2.13e-09	3.8e-05	0.0178571	Mis-Sense SNP: AT3G12390.1 AAT>AGT; N|Asn 419 S|Ser	AT3G12390.1 | Symbols: | Nascent polypeptide-associated complex (NAC), alpha subunit family protein | chr3:3942344-3943595 FORWARD LENGTH=203
Chem200012_113	2i_Maritimein_luteolin-7-O-glucoside	2:3943949:G:A	2	3943949	7.61e-09	0.000232569	0.122699	intergenic INDEL|SNP
Chem100022_114	4-Methoxyindole-glucosinolate	5:3944718:C:T	5	3944718	1.18e-07	0.000572374	0.0353982	Mis-Sense SNP: AT5G12200.1 GAT>AAT; D|Asp 10 N|Asn	AT5G12200.1 | Symbols: PYD2 | pyrimidine 2 | chr5:3941700-3944727 REVERSE LENGTH=531
Chem373_114	Xanthine	3:3945087:C:G	3	3945087	7.46e-08	0.000641607	0.0178571	Mis-Sense SNP: AT3G12400.1 AGC>ACC; S|Ser 710 T|Thr	AT3G12400.1 | Symbols: ELC, ATELC | Ubiquitin-conjugating enzyme/RWD-like protein | chr3:3944600-3945796 REVERSE LENGTH=398
Chem373_114	Xanthine	3:3945317:A:T	3	3945317	1.34e-13	5.74e-09	0.0178571	Same-Sense SNP: AT3G12400.1 TCT>TCA; S|Ser 480	AT3G12400.1 | Symbols: ELC, ATELC | Ubiquitin-conjugating enzyme/RWD-like protein | chr3:3944600-3945796 REVERSE LENGTH=398
Chem1070_112	But-3-enylglucosinolate	3:3945698:G:A	3	3945698	1.5e-07	7.85e-05	0.021164	Same-Sense SNP: AT3G12400.1 AAC>AAT; N|Asn 99	AT3G12400.1 | Symbols: ELC, ATELC | Ubiquitin-conjugating enzyme/RWD-like protein | chr3:3944600-3945796 REVERSE LENGTH=398
Chem373_114	Xanthine	3:3945698:G:A	3	3945698	1.91e-12	5.1e-08	0.0119048	Same-Sense SNP: AT3G12400.1 AAC>AAT; N|Asn 99	AT3G12400.1 | Symbols: ELC, ATELC | Ubiquitin-conjugating enzyme/RWD-like protein | chr3:3944600-3945796 REVERSE LENGTH=398
Chem100022_114	4-Methoxyindole-glucosinolate	5:3953591:C:G	5	3953591	2.83e-08	0.000155046	0.0442478	intergenic INDEL|SNP
Chem100022_114	4-Methoxyindole-glucosinolate	5:3959908:C:T	5	3959908	4.17e-09	3.18e-05	0.0265487	AT5G12240.1 intronic SNP	AT5G12240.1 | Symbols: | unknown protein; Has 1807 Blast hits to 1807 proteins in 277 species: Archae - 0; Bacteria - 0; Metazoa - 736; Fungi - 347; Plants - 385; Viruses - 0; Other Eukaryotes - 339 (source: NCBI BLink). | chr5:3959120-3960777 REVERSE LENGTH=168
Chem163_115	Acetylcholine chloride	5:3965207:G:C	5	3965207	3.8e-09	0.000271252	0.0483871	intergenic INDEL|SNP
Chem1219_115	Quercetin-3,4'-O-di-beta-glucopyranoside	5:3990117:A:G	5	3990117	2.34e-07	0.00166525	0.00617284	intergenic INDEL|SNP
Chem1144_113	S-Methyl-L-cysteine	3:3996490:G:A	3	3996490	3.05e-10	1.25e-06	0.00531915	Same-Sense SNP: AT3G12590.1 CTA>TTA; L|Leu 3538	AT3G12590.1 | Symbols: | unknown protein; INVOLVED IN: biological process unknown; LOCATED IN: chloroplast; Has 50 Blast hits to 41 proteins in 15 species: Archae - 0; Bacteria - 0; Metazoa - 2; Fungi - 0; Plants - 43; Viruses - 0; Other Eukaryotes - 5 (source: NCBI BLink). | chr3:3996473-4003657 REVERSE LENGTH=1184
Chem853_114	luteolin-3',7-di-O-glucoside	3:3996490:G:A	3	3996490	1.27e-08	8.21e-05	0.00574713	Same-Sense SNP: AT3G12590.1 CTA>TTA; L|Leu 3538	AT3G12590.1 | Symbols: | unknown protein; INVOLVED IN: biological process unknown; LOCATED IN: chloroplast; Has 50 Blast hits to 41 proteins in 15 species: Archae - 0; Bacteria - 0; Metazoa - 2; Fungi - 0; Plants - 43; Viruses - 0; Other Eukaryotes - 5 (source: NCBI BLink). | chr3:3996473-4003657 REVERSE LENGTH=1184
Chem286_114	L-Proline	2:4006937:G:T	2	4006937	9.77e-08	0.00131218	0.104167	intergenic INDEL|SNP
Chem200032_113	3i_D-(+)-Gluconic acid delta-lactone_L-Glucono-1,5-lactone_D(-)-Gulono-gamma-lactone	5:4014665:G:C	5	4014665	1.95e-08	0.00104028	0.0301508	Mis-Sense SNP: AT5G12400.1 GAT>CAT; D|Asp 853 H|His	AT5G12400.1 | Symbols: | DNA binding;zinc ion binding;DNA binding | chr5:4013813-4021018 FORWARD LENGTH=1602
Chem188_114	Cytidine,cell culture tested	5:4038310:T:C	5	4038310	7.09e-50	2.53e-45	0.0157068	Mis-Sense SNP: AT5G12440.1 ATG>GTG; M|Met 295 V|Val	AT5G12440.3 | Symbols: | CCCH-type zinc fingerfamily protein with RNA-binding domain | chr5:4035891-4038604 REVERSE LENGTH=650
Chem200026_115	3i_(+)-Catechin hydrate_Epicatechin_ent-Epicatechin	2:4067025:C:T	2	4067025	4.07e-11	2.18e-06	0.0815217	intergenic INDEL|SNP
Chem100016_115	3-Hydroxy-n-propyl-glucosinolate	5:4070414:C:A	5	4070414	1.52e-08	0.000811016	0.026178	Mis-Sense SNP: AT5G12890.1 ATG>ATT; M|Met 711 I|Ile	AT5G12890.1 | Symbols: | UDP-Glycosyltransferase superfamily protein | chr5:4069658-4071124 REVERSE LENGTH=488
Chem200026_115	3i_(+)-Catechin hydrate_Epicatechin_ent-Epicatechin	2:4073653:G:A	2	4073653	1e-16	2.15e-11	0.076087	intergenic INDEL|SNP
Chem200026_115	3i_(+)-Catechin hydrate_Epicatechin_ent-Epicatechin	2:4074824:T:G	2	4074824	9.13e-12	9.76e-07	0.0815217	intergenic INDEL|SNP
Chem163_112	Acetylcholine chloride	4:4076539:G:A	4	4076539	5.63e-08	0.00200698	0.218579	NA
Chem853_113	luteolin-3',7-di-O-glucoside	2:4090100:G:A	2	4090100	6.61e-08	0.000336573	0.0571429	intergenic INDEL|SNP
Chem1070_111	But-3-enylglucosinolate	3:4095650:G:T	3	4095650	2.11e-07	0.000176974	0.00520833	Non-Sense SNP: AT3G12880.1 GAG>TAG; E|Glu 88 *|Stp	AT3G12880.1 | Symbols: | Plant invertase/pectin methylesterase inhibitor superfamily protein | chr3:4095563-4096102 FORWARD LENGTH=179
Chem1070_112	But-3-enylglucosinolate	3:4095650:G:T	3	4095650	2.82e-26	5.29e-23	0.005291	Non-Sense SNP: AT3G12880.1 GAG>TAG; E|Glu 88 *|Stp	AT3G12880.1 | Symbols: | Plant invertase/pectin methylesterase inhibitor superfamily protein | chr3:4095563-4096102 FORWARD LENGTH=179
Chem1070_114	But-3-enylglucosinolate	3:4095650:G:T	3	4095650	3.16e-34	6.15e-31	0.00549451	Non-Sense SNP: AT3G12880.1 GAG>TAG; E|Glu 88 *|Stp	AT3G12880.1 | Symbols: | Plant invertase/pectin methylesterase inhibitor superfamily protein | chr3:4095563-4096102 FORWARD LENGTH=179
Chem1070_115	But-3-enylglucosinolate	3:4095650:G:T	3	4095650	5.74e-22	9.44e-19	0.00564972	Non-Sense SNP: AT3G12880.1 GAG>TAG; E|Glu 88 *|Stp	AT3G12880.1 | Symbols: | Plant invertase/pectin methylesterase inhibitor superfamily protein | chr3:4095563-4096102 FORWARD LENGTH=179
Chem1070_116	But-3-enylglucosinolate	3:4095650:G:T	3	4095650	1.54e-13	2.16e-10	0.00555556	Non-Sense SNP: AT3G12880.1 GAG>TAG; E|Glu 88 *|Stp	AT3G12880.1 | Symbols: | Plant invertase/pectin methylesterase inhibitor superfamily protein | chr3:4095563-4096102 FORWARD LENGTH=179
Chem1026_112	Trigonelline hydrochloride	5:4108843:C:T	5	4108843	2.5e-12	1.78e-07	0.00512821	intergenic INDEL|SNP
Chem1026_113	Trigonelline hydrochloride	5:4108843:C:T	5	4108843	1.7e-24	3.63e-19	0.0052356	intergenic INDEL|SNP
Chem1128_114	cyanidin-3-O-rhamnoside chloride	5:4108843:C:T	5	4108843	3.36e-15	1.8e-10	0.005291	intergenic INDEL|SNP
Chem200001_114	2i_Kaempferol-3-Glucoside-2"-Rhamnoside,-7-Rhamnoside_Kaempferol-3-O-alpha-L-rhamnopyranosyl(1->2)-beta-D-glucopyranoside-7-O-alpha-L-rhamnopyranoside	5:4108843:C:T	5	4108843	7.58e-10	2.7e-05	0.0052356	intergenic INDEL|SNP
Chem1097_115	DL-Pipecolinic acid	3:4119167:G:A	3	4119167	4.43e-08	0.000394978	0.00520833	intergenic INDEL|SNP
Chem200001_113	2i_Kaempferol-3-Glucoside-2"-Rhamnoside,-7-Rhamnoside_Kaempferol-3-O-alpha-L-rhamnopyranosyl(1->2)-beta-D-glucopyranoside-7-O-alpha-L-rhamnopyranoside	5:4123750:C:T	5	4123750	7.64e-08	0.000742681	0.005	Mis-Sense SNP: AT5G13010.1 ACC>ATC; T|Thr 464 I|Ile	AT5G13010.1 | Symbols: EMB3011 | RNA helicase family protein | chr5:4122747-4128660 FORWARD LENGTH=1255
Chem200012_113	2i_Maritimein_luteolin-7-O-glucoside	5:4123750:C:T	5	4123750	3.63e-08	0.000518005	0.00613497	Mis-Sense SNP: AT5G13010.1 ACC>ATC; T|Thr 464 I|Ile	AT5G13010.1 | Symbols: EMB3011 | RNA helicase family protein | chr5:4122747-4128660 FORWARD LENGTH=1255
Chem605_116	L-beta-homoglutamine-HCl	5:4187739:G:T	5	4187739	9.97e-08	0.00266702	0.0110497	intergenic INDEL|SNP
Chem100022_112	4-Methoxyindole-glucosinolate	3:4204829:T:C	3	4204829	1.69e-10	4.44e-07	0.0155039	Same-Sense SNP: AT3G13090.1 CAA>CAG; Q|Gln 3045	AT3G13090.1 | Symbols: ATMRP8, ABCC6, MRP8 | multidrug resistance-associated protein 8 | chr3:4203013-4208171 REVERSE LENGTH=1466
Chem1070_114	But-3-enylglucosinolate	3:4213259:C:T	3	4213259	3.35e-08	1.84e-05	0.0384615	Same-Sense SNP: AT3G13100.1 GTG>GTA; V|Val 915	AT3G13100.1 | Symbols: ATMRP7, MRP7, ABCC7 | multidrug resistance-associated protein 7 | chr3:4208859-4214173 REVERSE LENGTH=1493
Chem100003_111	sinigrin	1:4243248:A:G	1	4243248	1.68e-12	9.01e-08	0.38255	intergenic INDEL|SNP
Chem1079_116	Gluconasturtiin	5:4247058:C:A	5	4247058	2.91e-09	5.65e-05	0.00534759	Mis-Sense SNP: AT5G13270.1 GCA>TCA; A|Ala 2155 S|Ser	AT5G13270.1 | Symbols: RARE1 | Pentatricopeptide repeat (PPR) superfamily protein | chr5:4246954-4249212 REVERSE LENGTH=752
Chem1024_114	O-Phosphocholine	3:4255167:T:G	3	4255167	7.8e-09	0.000119171	0.0625	AT3G13224.1 intronic SNP	AT3G13224.1 | Symbols: | RNA-binding (RRM/RBD/RNP motifs) family protein | chr3:4254848-4256014 FORWARD LENGTH=231
Chem1024_114	O-Phosphocholine	3:4256899:G:A	3	4256899	1.03e-08	0.000147148	0.0677083	AT3G13224.1 3-UTR INDEL|SNP	AT3G13224.1 | Symbols: | RNA-binding (RRM/RBD/RNP motifs) family protein | chr3:4254848-4256014 FORWARD LENGTH=231
Chem1070_111	But-3-enylglucosinolate	5:4262591:A:T	5	4262591	2.11e-07	0.000176974	0.00520833	intergenic INDEL|SNP
Chem1070_112	But-3-enylglucosinolate	5:4262591:A:T	5	4262591	2.82e-26	5.29e-23	0.005291	intergenic INDEL|SNP
Chem1070_114	But-3-enylglucosinolate	5:4262591:A:T	5	4262591	3.16e-34	6.15e-31	0.00549451	intergenic INDEL|SNP
Chem1070_115	But-3-enylglucosinolate	5:4262591:A:T	5	4262591	5.74e-22	9.44e-19	0.00564972	intergenic INDEL|SNP
Chem1070_116	But-3-enylglucosinolate	5:4262591:A:T	5	4262591	1.54e-13	2.16e-10	0.00555556	intergenic INDEL|SNP
Chem1082_115	(2R)-2-Hydroxy-2-phenethylglucosinolate	5:4281796:G:T	5	4281796	7.25e-16	7.76e-11	0.0143885	Mis-Sense SNP: AT5G13350.1 GTG>TTG; V|Val 1273 L|Leu	AT5G13350.1 | Symbols: | Auxin-responsive GH3 family protein | chr5:4279884-4282287 FORWARD LENGTH=587
Chem100016_114	3-Hydroxy-n-propyl-glucosinolate	1:4307622:G:A	1	4307622	2.44e-14	1.74e-09	0.0418848	Same-Sense SNP: AT1G12650.1 AAG>AAA; K|Lys 696	AT1G12650.4 | Symbols: | unknown protein; FUNCTIONS IN: molecular function unknown; INVOLVED IN: biological process unknown; LOCATED IN: cellular component unknown; EXPRESSED IN: 23 plant structures; EXPRESSED DURING: 13 growth stages; CONTAINS InterPro DOMAIN/s: Protein of unknown function DUF947 (InterPro:IPR009292); Has 700 Blast hits to 631 proteins in 192 species: Archae - 0; Bacteria - 32; …
Chem764_116	3-Hydroxypyridine	4:4310971:G:T	4	4310971	2.74e-09	0.000292808	0.0946746	intergenic INDEL|SNP
Chem200010_114	2i_Kaempferol-3-O-alpha-L-rhamnoside_Kaempferol-3-Rhamnoside	1:4311017:C:T	1	4311017	1.35e-07	0.000208515	0.015625	Non-Sense SNP: AT1G12663.1 CAG>TAG; Q|Gln 49 *|Stp	AT1G12663.1 | Symbols: | Predicted to encode a PR (pathogenesis-related) protein. Belongs to the plant thionin (PR-13) family with the following members: At1g66100, At5g36910, At1g72260, At2g15010, At1g12663, At1g12660. | chr1:4310969-4311457 FORWARD LENGTH=115
Chem459_116	Procyanidin B1	1:4335144:C:A	1	4335144	3.86e-08	0.00825063	0.078125	Mis-Sense SNP: AT1G12730.1 CTC>ATC; L|Leu 268 I|Ile	AT1G12730.1 | Symbols: | GPI transamidase subunit PIG-U | chr1:4334675-4337609 FORWARD LENGTH=474
Chem1079_114	Gluconasturtiin	5:4338557:G:A	5	4338557	1.59e-09	5.65e-05	0.0744681	AT5G13500.1 5-UTR INDEL|SNP	AT5G13500.3 | Symbols: | unknown protein; FUNCTIONS IN: molecular function unknown; INVOLVED IN: biological process unknown; LOCATED IN: endomembrane system; EXPRESSED IN: 22 plant structures; EXPRESSED DURING: 13 growth stages; BEST Arabidopsis thaliana protein match is: unknown protein (TAIR:AT5G25265.1); Has 35333 Blast hits to 34131 proteins in 2444 species: Archae - 798; Bacteria - 22429; Me…
Chem1219_115	Quercetin-3,4'-O-di-beta-glucopyranoside	5:4344963:T:C	5	4344963	2.34e-07	0.00166525	0.00617284	intergenic INDEL|SNP
Chem1070_112	But-3-enylglucosinolate	2:4358723:T:G	2	4358723	2.1e-09	1.7e-06	0.010582	intergenic INDEL|SNP
Chem1070_113	But-3-enylglucosinolate	2:4358723:T:G	2	4358723	9.13e-08	0.000128476	0.0105263	intergenic INDEL|SNP
Chem100021_113	1-Methoxyindole-glucosinolate	3:4367783:G:A	3	4367783	2.16e-08	0.000288423	0.00537634	Non-Sense SNP: AT3G13430.1 TGG>TGA; W|Trp 30 *|Stp	AT3G13430.3 | Symbols: | RING/U-box superfamily protein | chr3:4367754-4368701 FORWARD LENGTH=315
Chem1128_113	cyanidin-3-O-rhamnoside chloride	3:4367783:G:A	3	4367783	2.71e-15	4.15e-11	0.005	Non-Sense SNP: AT3G13430.1 TGG>TGA; W|Trp 30 *|Stp	AT3G13430.3 | Symbols: | RING/U-box superfamily protein | chr3:4367754-4368701 FORWARD LENGTH=315
Chem200001_113	2i_Kaempferol-3-Glucoside-2"-Rhamnoside,-7-Rhamnoside_Kaempferol-3-O-alpha-L-rhamnopyranosyl(1->2)-beta-D-glucopyranoside-7-O-alpha-L-rhamnopyranoside	3:4367783:G:A	3	4367783	1.73e-10	2.84e-06	0.005	Non-Sense SNP: AT3G13430.1 TGG>TGA; W|Trp 30 *|Stp	AT3G13430.3 | Symbols: | RING/U-box superfamily protein | chr3:4367754-4368701 FORWARD LENGTH=315
Chem51_113	L-Histidine	3:4367783:G:A	3	4367783	7.67e-12	1.37e-07	0.0049505	Non-Sense SNP: AT3G13430.1 TGG>TGA; W|Trp 30 *|Stp	AT3G13430.3 | Symbols: | RING/U-box superfamily protein | chr3:4367754-4368701 FORWARD LENGTH=315
Chem853_112	luteolin-3',7-di-O-glucoside	3:4367783:G:A	3	4367783	1.06e-11	1.34e-07	0.00526316	Non-Sense SNP: AT3G13430.1 TGG>TGA; W|Trp 30 *|Stp	AT3G13430.3 | Symbols: | RING/U-box superfamily protein | chr3:4367754-4368701 FORWARD LENGTH=315
Chem853_113	luteolin-3',7-di-O-glucoside	3:4367783:G:A	3	4367783	6.03e-09	3.91e-05	0.00571429	Non-Sense SNP: AT3G13430.1 TGG>TGA; W|Trp 30 *|Stp	AT3G13430.3 | Symbols: | RING/U-box superfamily protein | chr3:4367754-4368701 FORWARD LENGTH=315
Chem1144_116	S-Methyl-L-cysteine	3:4378737:A:G	3	4378737	8.55e-18	6.1e-13	0.0352941	Mis-Sense SNP: AT3G13440.1 AAG>AGG; K|Lys 227 R|Arg	AT3G13440.1 | Symbols: | S-adenosyl-L-methionine-dependent methyltransferases superfamily protein | chr3:4378338-4379347 FORWARD LENGTH=278
Chem416_114	Keracyanin Chloride	5:4381821:G:A	5	4381821	1.15e-30	2.46e-25	0.016	Mis-Sense SNP: AT5G13600.1 GAG>AAG; E|Glu 1222 K|Lys	AT5G13600.1 | Symbols: | Phototropic-responsive NPH3 family protein | chr5:4380432-4382497 FORWARD LENGTH=591
Chem1070_113	But-3-enylglucosinolate	2:4414826:G:A	2	4414826	3.77e-08	7.82e-05	0.0421053	intergenic INDEL|SNP
Chem1079_116	Gluconasturtiin	5:4421954:A:G	5	4421954	2.91e-09	5.65e-05	0.00534759	AT5G13700.1 intronic SNP	AT5G13700.1 | Symbols: ATPAO1, APAO, PAO1 | polyamine oxidase 1 | chr5:4420222-4422974 REVERSE LENGTH=472
Chem1024_111	O-Phosphocholine	1:4434414:G:T	1	4434414	1.66e-10	1.78e-05	0.0940594	NA
Chem1099_115	D-(+)-Raffinose pentahydrate	3:4437347:A:T	3	4437347	3.44e-08	0.00368129	0.0364583	intergenic INDEL|SNP
Chem200089_115	2i_D-(+)-Melezitose monohydrate_1-Kestose	3:4437347:A:T	3	4437347	2.65e-09	0.000283511	0.0364583	intergenic INDEL|SNP
Chem1078_115	Benzylglucosinolate	5:4451532:C:G	5	4451532	2.4e-21	5.13e-16	0.0166667	intergenic INDEL|SNP
Chem200010_111	2i_Kaempferol-3-O-alpha-L-rhamnoside_Kaempferol-3-Rhamnoside	5:4456167:T:C	5	4456167	1.01e-24	2.17e-19	0.00990099	Same-Sense SNP: AT5G13810.1 TTT>TTC; F|Phe 399	AT5G13810.1 | Symbols: | Glutaredoxin family protein | chr5:4455769-4456593 FORWARD LENGTH=274
Chem200010_112	2i_Kaempferol-3-O-alpha-L-rhamnoside_Kaempferol-3-Rhamnoside	5:4456167:T:C	5	4456167	9.44e-12	4.19e-08	0.00990099	Same-Sense SNP: AT5G13810.1 TTT>TTC; F|Phe 399	AT5G13810.1 | Symbols: | Glutaredoxin family protein | chr5:4455769-4456593 FORWARD LENGTH=274
Chem200010_114	2i_Kaempferol-3-O-alpha-L-rhamnoside_Kaempferol-3-Rhamnoside	5:4456167:T:C	5	4456167	1.01e-11	4.14e-08	0.0104167	Same-Sense SNP: AT5G13810.1 TTT>TTC; F|Phe 399	AT5G13810.1 | Symbols: | Glutaredoxin family protein | chr5:4455769-4456593 FORWARD LENGTH=274
Chem200010_115	2i_Kaempferol-3-O-alpha-L-rhamnoside_Kaempferol-3-Rhamnoside	5:4456167:T:C	5	4456167	4.01e-11	1.59e-07	0.0104712	Same-Sense SNP: AT5G13810.1 TTT>TTC; F|Phe 399	AT5G13810.1 | Symbols: | Glutaredoxin family protein | chr5:4455769-4456593 FORWARD LENGTH=274
Chem200010_116	2i_Kaempferol-3-O-alpha-L-rhamnoside_Kaempferol-3-Rhamnoside	5:4456167:T:C	5	4456167	1.74e-08	5.83e-05	0.0104712	Same-Sense SNP: AT5G13810.1 TTT>TTC; F|Phe 399	AT5G13810.1 | Symbols: | Glutaredoxin family protein | chr5:4455769-4456593 FORWARD LENGTH=274
Chem200010_112	2i_Kaempferol-3-O-alpha-L-rhamnoside_Kaempferol-3-Rhamnoside	5:4456992:G:A	5	4456992	9.44e-12	4.19e-08	0.00990099	AT5G13810.1 3-UTR INDEL|SNP	AT5G13810.1 | Symbols: | Glutaredoxin family protein | chr5:4455769-4456593 FORWARD LENGTH=274
Chem200010_114	2i_Kaempferol-3-O-alpha-L-rhamnoside_Kaempferol-3-Rhamnoside	5:4456992:G:A	5	4456992	1.01e-11	4.14e-08	0.0104167	AT5G13810.1 3-UTR INDEL|SNP	AT5G13810.1 | Symbols: | Glutaredoxin family protein | chr5:4455769-4456593 FORWARD LENGTH=274
Chem200010_115	2i_Kaempferol-3-O-alpha-L-rhamnoside_Kaempferol-3-Rhamnoside	5:4456992:G:A	5	4456992	4.01e-11	1.59e-07	0.0104712	AT5G13810.1 3-UTR INDEL|SNP	AT5G13810.1 | Symbols: | Glutaredoxin family protein | chr5:4455769-4456593 FORWARD LENGTH=274
Chem200010_116	2i_Kaempferol-3-O-alpha-L-rhamnoside_Kaempferol-3-Rhamnoside	5:4456992:G:A	5	4456992	1.74e-08	5.83e-05	0.0104712	AT5G13810.1 3-UTR INDEL|SNP	AT5G13810.1 | Symbols: | Glutaredoxin family protein | chr5:4455769-4456593 FORWARD LENGTH=274
Chem200010_112	2i_Kaempferol-3-O-alpha-L-rhamnoside_Kaempferol-3-Rhamnoside	5:4457272:C:T	5	4457272	9.44e-12	4.19e-08	0.00990099	intergenic INDEL|SNP
Chem200010_114	2i_Kaempferol-3-O-alpha-L-rhamnoside_Kaempferol-3-Rhamnoside	5:4457272:C:T	5	4457272	1.01e-11	4.14e-08	0.0104167	intergenic INDEL|SNP
Chem200010_115	2i_Kaempferol-3-O-alpha-L-rhamnoside_Kaempferol-3-Rhamnoside	5:4457272:C:T	5	4457272	4.01e-11	1.59e-07	0.0104712	intergenic INDEL|SNP
Chem200010_116	2i_Kaempferol-3-O-alpha-L-rhamnoside_Kaempferol-3-Rhamnoside	5:4457272:C:T	5	4457272	1.74e-08	5.83e-05	0.0104712	intergenic INDEL|SNP
Chem422_114	kaempferol-3-O-glucoside	5:4457272:C:T	5	4457272	5.28e-08	0.00161295	0.0111732	intergenic INDEL|SNP
Chem1097_111	DL-Pipecolinic acid	3:4467577:G:T	3	4467577	1.29e-07	0.00275713	0.0346535	Mis-Sense SNP: AT3G13662.1 CGC>CTC; R|Arg 488 L|Leu	AT3G13662.1 | Symbols: | Disease resistance-responsive (dirigent-like protein) family protein | chr3:4467090-4468470 FORWARD LENGTH=173
Chem1128_114	cyanidin-3-O-rhamnoside chloride	3:4476945:A:G	3	4476945	1.93e-09	5.9e-05	0.010582	Same-Sense SNP: AT3G13677.1 CCA>CCG; P|Pro 369	AT3G13677.1 | Symbols: | unknown protein; Has 24 Blast hits to 24 proteins in 11 species: Archae - 0; Bacteria - 0; Metazoa - 0; Fungi - 0; Plants - 24; Viruses - 0; Other Eukaryotes - 0 (source: NCBI BLink). | chr3:4476296-4477092 FORWARD LENGTH=171
Chem200001_114	2i_Kaempferol-3-Glucoside-2"-Rhamnoside,-7-Rhamnoside_Kaempferol-3-O-alpha-L-rhamnopyranosyl(1->2)-beta-D-glucopyranoside-7-O-alpha-L-rhamnopyranoside	3:4476945:A:G	3	4476945	7.26e-09	0.000221993	0.0104712	Same-Sense SNP: AT3G13677.1 CCA>CCG; P|Pro 369	AT3G13677.1 | Symbols: | unknown protein; Has 24 Blast hits to 24 proteins in 11 species: Archae - 0; Bacteria - 0; Metazoa - 0; Fungi - 0; Plants - 24; Viruses - 0; Other Eukaryotes - 0 (source: NCBI BLink). | chr3:4476296-4477092 FORWARD LENGTH=171
Chem1144_113	S-Methyl-L-cysteine	3:4514041:T:A	3	4514041	1.31e-11	9.05e-08	0.0265957	AT3G13750.1 intronic SNP	AT3G13750.1 | Symbols: BGAL1 | beta galactosidase 1 | chr3:4511192-4515756 FORWARD LENGTH=847
Chem1078_116	Benzylglucosinolate	3:4527464:A:G	3	4527464	4.48e-13	9.58e-08	0.02	Mis-Sense SNP: AT3G13782.1 AAT>AGT; N|Asn 389 S|Ser	AT3G13782.1 | Symbols: NFA04, NAP1;4, NFA4 | nucleosome assembly protein1;4 | chr3:4526660-4528398 FORWARD LENGTH=317
Chem1219_113	Quercetin-3,4'-O-di-beta-glucopyranoside	3:4536628:A:C	3	4536628	1.81e-24	2.97e-20	0.00609756	intergenic INDEL|SNP
Chem1152_113	Betaine	3:4543647:A:G	3	4543647	8.71e-08	0.00465802	0.0808081	intergenic INDEL|SNP
Chem200026_111	3i_(+)-Catechin hydrate_Epicatechin_ent-Epicatechin	5:4545105:G:C	5	4545105	9.66e-18	2.07e-12	0.0208333	Mis-Sense SNP: AT5G14080.1 GCT>GGT; A|Ala 152 G|Gly	AT5G14080.1 | Symbols: | Tetratricopeptide repeat (TPR)-like superfamily protein | chr5:4543265-4545256 REVERSE LENGTH=634
Chem458_111	Procyanidin B2	5:4545105:G:C	5	4545105	5.13e-08	0.00274165	0.0207254	Mis-Sense SNP: AT5G14080.1 GCT>GGT; A|Ala 152 G|Gly	AT5G14080.1 | Symbols: | Tetratricopeptide repeat (TPR)-like superfamily protein | chr5:4543265-4545256 REVERSE LENGTH=634
Chem459_111	Procyanidin B1	5:4545105:G:C	5	4545105	5e-13	1.07e-07	0.0199005	Mis-Sense SNP: AT5G14080.1 GCT>GGT; A|Ala 152 G|Gly	AT5G14080.1 | Symbols: | Tetratricopeptide repeat (TPR)-like superfamily protein | chr5:4543265-4545256 REVERSE LENGTH=634
Chem200012_114	2i_Maritimein_luteolin-7-O-glucoside	5:4545374:A:T	5	4545374	7.4e-21	3.96e-16	0.0254777	intergenic INDEL|SNP
Chem100013_111	6-Methylthio-n-hexyl-glucosinolate	3:4555946:G:A	3	4555946	1e-08	0.00107424	0.0346535	Same-Sense SNP: AT3G13840.1 CTA>TTA; L|Leu 892	AT3G13840.1 | Symbols: | GRAS family transcription factor | chr3:4555305-4556837 REVERSE LENGTH=510
Chem200010_114	2i_Kaempferol-3-O-alpha-L-rhamnoside_Kaempferol-3-Rhamnoside	3:4575138:G:A	3	4575138	7.22e-09	1.82e-05	0.015625	AT3G13882.1 intronic SNP	AT3G13882.1 | Symbols: | Ribosomal protein L34 | chr3:4574600-4575852 FORWARD LENGTH=147
Chem200010_115	2i_Kaempferol-3-O-alpha-L-rhamnoside_Kaempferol-3-Rhamnoside	3:4575138:G:A	3	4575138	2.55e-08	4.99e-05	0.0157068	AT3G13882.1 intronic SNP	AT3G13882.1 | Symbols: | Ribosomal protein L34 | chr3:4574600-4575852 FORWARD LENGTH=147
Chem100022_114	4-Methoxyindole-glucosinolate	1:4597135:C:T	1	4597135	2.47e-10	2.4e-06	0.0353982	intergenic INDEL|SNP
Chem200011_116	2i_Ideain chloride_cyanidin-3-glucoside chloride	2:4598984:A:G	2	4598984	4.26e-10	9.1e-05	0.0378378	NA
Chem1261_116	Stachyose n-Hydrate	3:4603651:C:T	3	4603651	9.38e-13	6.69e-08	0.0471204	intergenic INDEL|SNP
Chem605_115	L-beta-homoglutamine-HCl	1:4607548:T:C	1	4607548	1.41e-25	3.02e-20	0.00552486	Mis-Sense SNP: AT1G13430.1 GTC>GCC; V|Val 1019 A|Ala	AT1G13430.1 | Symbols: ATST4C, ST4C | sulfotransferase 4C | chr1:4606530-4607585 FORWARD LENGTH=351
Chem364_111	Tyramine	5:4609491:T:A	5	4609491	8.86e-08	0.000430861	0.0359281	Mis-Sense SNP: AT5G14280.1 TAT>AAT; Y|Tyr 286 N|Asn	AT5G14280.1 | Symbols: | DNA-binding storekeeper protein-related | chr5:4609123-4611444 FORWARD LENGTH=572
Chem853_111	luteolin-3',7-di-O-glucoside	5:4613580:G:A	5	4613580	1.87e-08	0.000668087	0.0225989	Mis-Sense SNP: AT5G14300.1 GCT>ACT; A|Ala 307 T|Thr	AT5G14300.1 | Symbols: ATPHB5, PHB5 | prohibitin 5 | chr5:4613102-4614023 FORWARD LENGTH=249
Chem364_111	Tyramine	3:4618940:C:T	3	4618940	3.47e-62	2.47e-57	0.00598802	intergenic INDEL|SNP
Chem1152_112	Betaine	5:4652206:T:G	5	4652206	1.22e-14	1.3e-09	0.0150754	intergenic INDEL|SNP
Chem1174_113	Quercetin-3-O-alpha-L-rhamnopyranosyl(1->2)-beta-D-glucopyranoside-7-O-alpha-L-rhamnopyranoside	5:4661934:G:C	5	4661934	3.27e-09	0.00034964	0.0049505	Mis-Sense SNP: AT5G14460.1 CTG>GTG; L|Leu 610 V|Val	AT5G14460.1 | Symbols: | Pseudouridine synthase family protein | chr5:4660239-4662543 REVERSE LENGTH=540
Chem502_112	L-saccharopine	5:4662529:T:C	5	4662529	2.48e-08	0.00530249	0.111111	Same-Sense SNP: AT5G14460.1 CTA>CTG; L|Leu 15	AT5G14460.1 | Symbols: | Pseudouridine synthase family protein | chr5:4660239-4662543 REVERSE LENGTH=540
Chem1076_113	4-(Methylsulfinyl)but-3-enylglucosinolate	2:4670245:G:T	2	4670245	9.69e-36	1.04e-30	0.028777	NA
Chem1076_116	4-(Methylsulfinyl)but-3-enylglucosinolate	2:4670245:G:T	2	4670245	5.92e-08	0.00180865	0.0534351	NA
Chem365_115	Uridine	2:4677092:G:C	2	4677092	2.28e-07	0.0243402	0.046875	intergenic INDEL|SNP
Chem286_113	L-Proline	5:4677726:T:A	5	4677726	5.88e-08	0.00314481	0.0148515	intergenic INDEL|SNP
Chem1070_111	But-3-enylglucosinolate	5:4692477:T:C	5	4692477	2.11e-07	0.000176974	0.00520833	AT5G14550.1 intronic SNP	AT5G14550.1 | Symbols: | Core-2/I-branching beta-1,6-N-acetylglucosaminyltransferase family protein | chr5:4691321-4693732 REVERSE LENGTH=377
Chem1070_112	But-3-enylglucosinolate	5:4692477:T:C	5	4692477	2.82e-26	5.29e-23	0.005291	AT5G14550.1 intronic SNP	AT5G14550.1 | Symbols: | Core-2/I-branching beta-1,6-N-acetylglucosaminyltransferase family protein | chr5:4691321-4693732 REVERSE LENGTH=377
Chem1070_114	But-3-enylglucosinolate	5:4692477:T:C	5	4692477	3.16e-34	6.15e-31	0.00549451	AT5G14550.1 intronic SNP	AT5G14550.1 | Symbols: | Core-2/I-branching beta-1,6-N-acetylglucosaminyltransferase family protein | chr5:4691321-4693732 REVERSE LENGTH=377
Chem1070_115	But-3-enylglucosinolate	5:4692477:T:C	5	4692477	5.74e-22	9.44e-19	0.00564972	AT5G14550.1 intronic SNP	AT5G14550.1 | Symbols: | Core-2/I-branching beta-1,6-N-acetylglucosaminyltransferase family protein | chr5:4691321-4693732 REVERSE LENGTH=377
Chem1070_116	But-3-enylglucosinolate	5:4692477:T:C	5	4692477	1.54e-13	2.16e-10	0.00555556	AT5G14550.1 intronic SNP	AT5G14550.1 | Symbols: | Core-2/I-branching beta-1,6-N-acetylglucosaminyltransferase family protein | chr5:4691321-4693732 REVERSE LENGTH=377
Chem200010_111	2i_Kaempferol-3-O-alpha-L-rhamnoside_Kaempferol-3-Rhamnoside	5:4697681:C:T	5	4697681	3.86e-09	4.58e-05	0.0148515	Same-Sense SNP: AT5G14580.1 GTG>GTA; V|Val 2907	AT5G14580.1 | Symbols: | polyribonucleotide nucleotidyltransferase, putative | chr5:4697612-4703013 REVERSE LENGTH=991
Chem200010_112	2i_Kaempferol-3-O-alpha-L-rhamnoside_Kaempferol-3-Rhamnoside	5:4697681:C:T	5	4697681	1.93e-08	4.69e-05	0.0148515	Same-Sense SNP: AT5G14580.1 GTG>GTA; V|Val 2907	AT5G14580.1 | Symbols: | polyribonucleotide nucleotidyltransferase, putative | chr5:4697612-4703013 REVERSE LENGTH=991
Chem200010_114	2i_Kaempferol-3-O-alpha-L-rhamnoside_Kaempferol-3-Rhamnoside	5:4697681:C:T	5	4697681	4e-11	1.43e-07	0.015625	Same-Sense SNP: AT5G14580.1 GTG>GTA; V|Val 2907	AT5G14580.1 | Symbols: | polyribonucleotide nucleotidyltransferase, putative | chr5:4697612-4703013 REVERSE LENGTH=991
Chem200010_115	2i_Kaempferol-3-O-alpha-L-rhamnoside_Kaempferol-3-Rhamnoside	5:4697681:C:T	5	4697681	1.86e-09	5.6e-06	0.0157068	Same-Sense SNP: AT5G14580.1 GTG>GTA; V|Val 2907	AT5G14580.1 | Symbols: | polyribonucleotide nucleotidyltransferase, putative | chr5:4697612-4703013 REVERSE LENGTH=991
Chem200010_116	2i_Kaempferol-3-O-alpha-L-rhamnoside_Kaempferol-3-Rhamnoside	5:4697681:C:T	5	4697681	5.04e-08	0.000149713	0.0157068	Same-Sense SNP: AT5G14580.1 GTG>GTA; V|Val 2907	AT5G14580.1 | Symbols: | polyribonucleotide nucleotidyltransferase, putative | chr5:4697612-4703013 REVERSE LENGTH=991
Chem100001_111	Lidocain	3:4713786:A:C	3	4713786	2.74e-08	0.000532179	0.0049505	AT3G14200.1 intronic SNP	AT3G14200.1 | Symbols: | Chaperone DnaJ-domain superfamily protein | chr3:4712881-4714361 REVERSE LENGTH=230
Chem373_114	Xanthine	3:4714016:A:G	3	4714016	5.57e-08	0.000541912	0.0119048	AT3G14200.1 intronic SNP	AT3G14200.1 | Symbols: | Chaperone DnaJ-domain superfamily protein | chr3:4712881-4714361 REVERSE LENGTH=230
Chem373_114	Xanthine	3:4714288:T:G	3	4714288	1.94e-07	0.00142934	0.0178571	Mis-Sense SNP: AT3G14200.1 AAG>ACG; K|Lys 74 T|Thr	AT3G14200.1 | Symbols: | Chaperone DnaJ-domain superfamily protein | chr3:4712881-4714361 REVERSE LENGTH=230
Chem1064_116	1-Isothiocyanato-8-(methylsulfinyl)-octane	3:4717202:T:G	3	4717202	0	0	0.0114286	Same-Sense SNP: AT3G14205.1 AGG>CGG; R|Arg 1684	AT3G14205.1 | Symbols: | Phosphoinositide phosphatase family protein | chr3:4716008-4720524 REVERSE LENGTH=808
Chem1070_112	But-3-enylglucosinolate	1:4721010:C:G	1	4721010	2.19e-07	0.000109952	0.026455	Mis-Sense SNP: AT1G13760.1 TGT>TCT; C|Cys 92 S|Ser	AT1G13760.1 | Symbols: | unknown protein; FUNCTIONS IN: molecular function unknown; INVOLVED IN: biological process unknown; LOCATED IN: endomembrane system; Has 30201 Blast hits to 17322 proteins in 780 species: Archae - 12; Bacteria - 1396; Metazoa - 17338; Fungi - 3422; Plants - 5037; Viruses - 0; Other Eukaryotes - 2996 (source: NCBI BLink). | chr1:4720365-4721101 REVERSE LENGTH=65
Chem1070_114	But-3-enylglucosinolate	1:4721010:C:G	1	4721010	4e-09	2.46e-06	0.0274725	Mis-Sense SNP: AT1G13760.1 TGT>TCT; C|Cys 92 S|Ser	AT1G13760.1 | Symbols: | unknown protein; FUNCTIONS IN: molecular function unknown; INVOLVED IN: biological process unknown; LOCATED IN: endomembrane system; Has 30201 Blast hits to 17322 proteins in 780 species: Archae - 12; Bacteria - 1396; Metazoa - 17338; Fungi - 3422; Plants - 5037; Viruses - 0; Other Eukaryotes - 2996 (source: NCBI BLink). | chr1:4720365-4721101 REVERSE LENGTH=65
Chem1070_112	But-3-enylglucosinolate	1:4725415:A:T	1	4725415	5.84e-09	3.73e-06	0.026455	Non-Sense SNP: AT1G13780.1 AAG>TAG; K|Lys 655 *|Stp	AT1G13780.1 | Symbols: | F-box/RNI-like/FBD-like domains-containing protein | chr1:4724681-4726314 FORWARD LENGTH=456
Chem1070_114	But-3-enylglucosinolate	1:4725415:A:T	1	4725415	1.33e-10	9.36e-08	0.0274725	Non-Sense SNP: AT1G13780.1 AAG>TAG; K|Lys 655 *|Stp	AT1G13780.1 | Symbols: | F-box/RNI-like/FBD-like domains-containing protein | chr1:4724681-4726314 FORWARD LENGTH=456
Chem1219_113	Quercetin-3,4'-O-di-beta-glucopyranoside	1:4725415:A:T	1	4725415	1.21e-07	0.000846675	0.0304878	Non-Sense SNP: AT1G13780.1 AAG>TAG; K|Lys 655 *|Stp	AT1G13780.1 | Symbols: | F-box/RNI-like/FBD-like domains-containing protein | chr1:4724681-4726314 FORWARD LENGTH=456
Chem200012_111	2i_Maritimein_luteolin-7-O-glucoside	1:4729168:T:C	1	4729168	1.76e-07	0.00417262	0.0505618	NA
Chem1070_112	But-3-enylglucosinolate	3:4738306:G:A	3	4738306	1.52e-07	7.91e-05	0.015873	Same-Sense SNP: AT3G14230.1 TCC>TCT; S|Ser 450	AT3G14230.1 | Symbols: RAP2.2 | related to AP2 2 | chr3:4737616-4739000 REVERSE LENGTH=379
Chem1070_114	But-3-enylglucosinolate	3:4738306:G:A	3	4738306	2.53e-12	3.36e-09	0.010989	Same-Sense SNP: AT3G14230.1 TCC>TCT; S|Ser 450	AT3G14230.1 | Symbols: RAP2.2 | related to AP2 2 | chr3:4737616-4739000 REVERSE LENGTH=379
Chem1070_115	But-3-enylglucosinolate	3:4738306:G:A	3	4738306	4.67e-08	3.58e-05	0.0112994	Same-Sense SNP: AT3G14230.1 TCC>TCT; S|Ser 450	AT3G14230.1 | Symbols: RAP2.2 | related to AP2 2 | chr3:4737616-4739000 REVERSE LENGTH=379
Chem200012_111	2i_Maritimein_luteolin-7-O-glucoside	1:4740329:A:G	1	4740329	1.76e-07	0.00417262	0.0449438	NA
Chem853_111	luteolin-3',7-di-O-glucoside	1:4740329:A:G	1	4740329	1.27e-07	0.00303039	0.0508475	NA
Chem1070_114	But-3-enylglucosinolate	3:4743548:A:T	3	4743548	7.65e-08	3.71e-05	0.0164835	Same-Sense SNP: AT3G14240.1 GGT>GGA; G|Gly 417	AT3G14240.1 | Symbols: | Subtilase family protein | chr3:4741637-4743964 REVERSE LENGTH=775
Chem1070_111	But-3-enylglucosinolate	5:4746883:T:A	5	4746883	2.16e-10	6.16e-07	0.0416667	Same-Sense SNP: AT5G14710.1 GGT>GGA; G|Gly 129	AT5G14710.1 | Symbols: | CONTAINS InterPro DOMAIN/s: Proteasome assembly chaperone 3 (InterPro:IPR018788); Has 120 Blast hits to 120 proteins in 47 species: Archae - 0; Bacteria - 0; Metazoa - 62; Fungi - 2; Plants - 49; Viruses - 0; Other Eukaryotes - 7 (source: NCBI BLink). | chr5:4746465-4747776 FORWARD LENGTH=124
Chem1070_113	But-3-enylglucosinolate	5:4746883:T:A	5	4746883	8.44e-08	0.000128476	0.0421053	Same-Sense SNP: AT5G14710.1 GGT>GGA; G|Gly 129	AT5G14710.1 | Symbols: | CONTAINS InterPro DOMAIN/s: Proteasome assembly chaperone 3 (InterPro:IPR018788); Has 120 Blast hits to 120 proteins in 47 species: Archae - 0; Bacteria - 0; Metazoa - 62; Fungi - 2; Plants - 49; Viruses - 0; Other Eukaryotes - 7 (source: NCBI BLink). | chr5:4746465-4747776 FORWARD LENGTH=124
Chem1070_116	But-3-enylglucosinolate	5:4746883:T:A	5	4746883	2.87e-09	3.14e-06	0.0444444	Same-Sense SNP: AT5G14710.1 GGT>GGA; G|Gly 129	AT5G14710.1 | Symbols: | CONTAINS InterPro DOMAIN/s: Proteasome assembly chaperone 3 (InterPro:IPR018788); Has 120 Blast hits to 120 proteins in 47 species: Archae - 0; Bacteria - 0; Metazoa - 62; Fungi - 2; Plants - 49; Viruses - 0; Other Eukaryotes - 7 (source: NCBI BLink). | chr5:4746465-4747776 FORWARD LENGTH=124
Chem200012_111	2i_Maritimein_luteolin-7-O-glucoside	1:4764640:C:T	1	4764640	1.29e-24	9.21e-20	0.00561798	Mis-Sense SNP: AT1G13940.1 GGT>AGT; G|Gly 1081 S|Ser	AT1G13940.1 | Symbols: | Plant protein of unknown function (DUF863) | chr1:4762703-4765923 REVERSE LENGTH=1005
Chem100005_112	4-Methylsulfinyl-n-butyl-glucosinolate	3:4780611:T:C	3	4780611	1.04e-27	7.42e-23	0.0247934	NA
Chem200012_111	2i_Maritimein_luteolin-7-O-glucoside	3:4793877:G:A	3	4793877	1.69e-33	1.81e-28	0.011236	AT3G14362.1 3-UTR INDEL|SNP	AT3G14362.1 | Symbols: DVL19, RTFL10 | ROTUNDIFOLIA like 10 | chr3:4794181-4794327 REVERSE LENGTH=48
Chem364_112	Tyramine	1:4793904:G:T	1	4793904	8.1e-08	0.000481094	0.0125786	Mis-Sense SNP: AT1G13980.1 TGG>TTG; W|Trp 3863 L|Leu	AT1G13980.2 | Symbols: GN | sec7 domain-containing protein | chr1:4789587-4794397 FORWARD LENGTH=1451
Chem1070_114	But-3-enylglucosinolate	2:4806168:C:T	2	4806168	6.33e-09	3.86e-06	0.0659341	Same-Sense SNP: AT2G11910.1 GAG>GAA; E|Glu 201	AT2G11910.2 | Symbols: | unknown protein; FUNCTIONS IN: molecular function unknown; INVOLVED IN: biological process unknown; LOCATED IN: chloroplast envelope; EXPRESSED IN: 22 plant structures; EXPRESSED DURING: 13 growth stages; Has 92883 Blast hits to 31060 proteins in 1576 species: Archae - 765; Bacteria - 32670; Metazoa - 21164; Fungi - 12252; Plants - 4238; Viruses - 1282; Other Eukaryotes -…
Chem1070_114	But-3-enylglucosinolate	2:4806437:G:A	2	4806437	1.86e-08	1.05e-05	0.0824176	AT2G11910.1 intronic SNP	AT2G11910.2 | Symbols: | unknown protein; FUNCTIONS IN: molecular function unknown; INVOLVED IN: biological process unknown; LOCATED IN: chloroplast envelope; EXPRESSED IN: 22 plant structures; EXPRESSED DURING: 13 growth stages; Has 92883 Blast hits to 31060 proteins in 1576 species: Archae - 765; Bacteria - 32670; Metazoa - 21164; Fungi - 12252; Plants - 4238; Viruses - 1282; Other Eukaryotes -…
Chem1070_114	But-3-enylglucosinolate	1:4806518:G:A	1	4806518	1.92e-07	8.33e-05	0.0164835	intergenic INDEL|SNP
Chem1219_113	Quercetin-3,4'-O-di-beta-glucopyranoside	1:4806518:G:A	1	4806518	2.22e-07	0.00131829	0.0182927	intergenic INDEL|SNP
Chem285_114	L-Ornithine monohydrochloride	5:4808235:A:G	5	4808235	2.49e-08	0.00266644	0.00520833	AT5G14870.1 3-UTR INDEL|SNP	AT5G14870.1 | Symbols: CNGC18, ATCNGC18 | cyclic nucleotide-gated channel 18 | chr5:4808268-4810897 REVERSE LENGTH=706
Chem200011_111	2i_Ideain chloride_cyanidin-3-glucoside chloride	3:4812780:G:A	3	4812780	8.79e-68	1.88e-62	0.0209424	Mis-Sense SNP: AT3G14400.1 ACG>ATG; T|Thr 1427 M|Met	AT3G14400.1 | Symbols: UBP25 | ubiquitin-specific protease 25 | chr3:4811953-4815210 REVERSE LENGTH=661
Chem100004_114	3-Methylsulfinyl-n-propyl-glucosinolate	1:4812798:G:T	1	4812798	4.99e-25	1.07e-19	0.00531915	AT1G14040.1 intronic SNP	AT1G14040.1 | Symbols: | EXS (ERD1/XPR1/SYG1) family protein | chr1:4810488-4814543 FORWARD LENGTH=813
Chem1097_112	DL-Pipecolinic acid	1:4812798:G:T	1	4812798	1.01e-19	2.16e-14	0.00990099	AT1G14040.1 intronic SNP	AT1G14040.1 | Symbols: | EXS (ERD1/XPR1/SYG1) family protein | chr1:4810488-4814543 FORWARD LENGTH=813
Chem1097_114	DL-Pipecolinic acid	1:4812798:G:T	1	4812798	9.25e-13	1.98e-07	0.00520833	AT1G14040.1 intronic SNP	AT1G14040.1 | Symbols: | EXS (ERD1/XPR1/SYG1) family protein | chr1:4810488-4814543 FORWARD LENGTH=813
Chem1097_115	DL-Pipecolinic acid	1:4812798:G:T	1	4812798	5.66e-28	1.21e-22	0.00520833	AT1G14040.1 intronic SNP	AT1G14040.1 | Symbols: | EXS (ERD1/XPR1/SYG1) family protein | chr1:4810488-4814543 FORWARD LENGTH=813
Chem1097_116	DL-Pipecolinic acid	1:4812798:G:T	1	4812798	9.37e-21	2.01e-15	0.00520833	AT1G14040.1 intronic SNP	AT1G14040.1 | Symbols: | EXS (ERD1/XPR1/SYG1) family protein | chr1:4810488-4814543 FORWARD LENGTH=813
Chem200005_115	7i_kaempferol-3-O-rutinoside_Datiscin_Kaempferol-3-O-beta-D-glucoside-7-O-alpha-L-rhamnoside_Kaempferol-3-O-beta-D-galactoside-7-O-alpha-L-rhamnoside_Kaempferol-3-O-b-glucopyranosyl-7-O-a-rhamnopyranoside_kaempferol-7-O-neohesperidoside_Kaempferol-3-Gluco	1:4812798:G:T	1	4812798	3.49e-08	0.000355767	0.00520833	AT1G14040.1 intronic SNP	AT1G14040.1 | Symbols: | EXS (ERD1/XPR1/SYG1) family protein | chr1:4810488-4814543 FORWARD LENGTH=813
Chem200005_116	7i_kaempferol-3-O-rutinoside_Datiscin_Kaempferol-3-O-beta-D-glucoside-7-O-alpha-L-rhamnoside_Kaempferol-3-O-beta-D-galactoside-7-O-alpha-L-rhamnoside_Kaempferol-3-O-b-glucopyranosyl-7-O-a-rhamnopyranoside_kaempferol-7-O-neohesperidoside_Kaempferol-3-Gluco	1:4812798:G:T	1	4812798	3.53e-11	7.55e-06	0.00520833	AT1G14040.1 intronic SNP	AT1G14040.1 | Symbols: | EXS (ERD1/XPR1/SYG1) family protein | chr1:4810488-4814543 FORWARD LENGTH=813
Chem200047_116	4i_L(+)-Arginine_JHCl_Nalpha-Acetyl-L-ornithine_L-Citrulline	1:4812798:G:T	1	4812798	6.09e-13	4.34e-08	0.00520833	AT1G14040.1 intronic SNP	AT1G14040.1 | Symbols: | EXS (ERD1/XPR1/SYG1) family protein | chr1:4810488-4814543 FORWARD LENGTH=813
Chem200073_114	DL-2-Aminoadipic Acid	1:4812798:G:T	1	4812798	1.67e-21	3.57e-16	0.00520833	AT1G14040.1 intronic SNP	AT1G14040.1 | Symbols: | EXS (ERD1/XPR1/SYG1) family protein | chr1:4810488-4814543 FORWARD LENGTH=813
Chem200073_116	DL-2-Aminoadipic Acid	1:4812798:G:T	1	4812798	4.35e-28	9.32e-23	0.00520833	AT1G14040.1 intronic SNP	AT1G14040.1 | Symbols: | EXS (ERD1/XPR1/SYG1) family protein | chr1:4810488-4814543 FORWARD LENGTH=813
Chem422_114	kaempferol-3-O-glucoside	1:4812798:G:T	1	4812798	1.18e-72	2.52e-67	0.00558659	AT1G14040.1 intronic SNP	AT1G14040.1 | Symbols: | EXS (ERD1/XPR1/SYG1) family protein | chr1:4810488-4814543 FORWARD LENGTH=813
Chem853_114	luteolin-3',7-di-O-glucoside	1:4812798:G:T	1	4812798	3.22e-35	2.3e-30	0.00574713	AT1G14040.1 intronic SNP	AT1G14040.1 | Symbols: | EXS (ERD1/XPR1/SYG1) family protein | chr1:4810488-4814543 FORWARD LENGTH=813
Chem1064_116	1-Isothiocyanato-8-(methylsulfinyl)-octane	5:4820426:C:A	5	4820426	5.78e-09	0.000309349	0.0171429	Same-Sense SNP: AT5G14890.1 CGC>CGA; R|Arg 1398	AT5G14890.1 | Symbols: | NHL domain-containing protein | chr5:4818056-4821534 FORWARD LENGTH=754
Chem853_114	luteolin-3',7-di-O-glucoside	5:4822948:T:A	5	4822948	1.27e-08	8.21e-05	0.00574713	Non-Sense SNP: AT5G14900.1 AGA>TGA; R|Arg 634 *|Stp	AT5G14900.1 | Symbols: | helicase associated (HA2) domain-containing protein | chr5:4822676-4823581 REVERSE LENGTH=301
Chem1070_111	But-3-enylglucosinolate	5:4825862:T:A	5	4825862	2.11e-07	0.000176974	0.00520833	intergenic INDEL|SNP
Chem1070_112	But-3-enylglucosinolate	5:4825862:T:A	5	4825862	2.82e-26	5.29e-23	0.005291	intergenic INDEL|SNP
Chem1070_114	But-3-enylglucosinolate	5:4825862:T:A	5	4825862	3.16e-34	6.15e-31	0.00549451	intergenic INDEL|SNP
Chem1070_115	But-3-enylglucosinolate	5:4825862:T:A	5	4825862	5.74e-22	9.44e-19	0.00564972	intergenic INDEL|SNP
Chem1070_116	But-3-enylglucosinolate	5:4825862:T:A	5	4825862	1.54e-13	2.16e-10	0.00555556	intergenic INDEL|SNP
Chem1070_111	But-3-enylglucosinolate	5:4826095:C:T	5	4826095	2.11e-07	0.000176974	0.00520833	intergenic INDEL|SNP
Chem1070_112	But-3-enylglucosinolate	5:4826095:C:T	5	4826095	2.82e-26	5.29e-23	0.005291	intergenic INDEL|SNP
Chem1070_114	But-3-enylglucosinolate	5:4826095:C:T	5	4826095	3.16e-34	6.15e-31	0.00549451	intergenic INDEL|SNP
Chem1070_115	But-3-enylglucosinolate	5:4826095:C:T	5	4826095	5.74e-22	9.44e-19	0.00564972	intergenic INDEL|SNP
Chem1070_116	But-3-enylglucosinolate	5:4826095:C:T	5	4826095	1.54e-13	2.16e-10	0.00555556	intergenic INDEL|SNP
Chem100006_114	5-Methylsulfinyl-n-pentyl-glucosinolate	1:4828626:C:T	1	4828626	1.4e-07	0.00374966	0.0585106	Mis-Sense SNP: AT1G14100.1 TCT>TTT; S|Ser 590 F|Phe	AT1G14100.1 | Symbols: FUT8 | fucosyltransferase 8 | chr1:4827961-4829587 FORWARD LENGTH=516
Chem100022_116	4-Methoxyindole-glucosinolate	1:4834241:C:A	1	4834241	2.75e-08	0.000280466	0.0458716	Mis-Sense SNP: AT1G14120.1 TTG>TTT; L|Leu 444 F|Phe	AT1G14120.1 | Symbols: | 2-oxoglutarate (2OG) and Fe(II)-dependent oxygenase superfamily protein | chr1:4833648-4834833 REVERSE LENGTH=312
Chem100020_111	Indol-3-ylmethyl-glucosinolate	3:4835271:A:C	3	4835271	8.68e-14	6.19e-09	0.039604	intergenic INDEL|SNP
Chem1070_111	But-3-enylglucosinolate	1:4838213:C:T	1	4838213	2.11e-07	0.000176974	0.00520833	Non-Sense SNP: AT1G14140.1 TGG>TAG; W|Trp 836 *|Stp	AT1G14140.1 | Symbols: | Mitochondrial substrate carrier family protein | chr1:4838131-4839602 REVERSE LENGTH=305
Chem1070_112	But-3-enylglucosinolate	1:4838213:C:T	1	4838213	2.82e-26	5.29e-23	0.005291	Non-Sense SNP: AT1G14140.1 TGG>TAG; W|Trp 836 *|Stp	AT1G14140.1 | Symbols: | Mitochondrial substrate carrier family protein | chr1:4838131-4839602 REVERSE LENGTH=305
Chem1070_114	But-3-enylglucosinolate	1:4838213:C:T	1	4838213	3.16e-34	6.15e-31	0.00549451	Non-Sense SNP: AT1G14140.1 TGG>TAG; W|Trp 836 *|Stp	AT1G14140.1 | Symbols: | Mitochondrial substrate carrier family protein | chr1:4838131-4839602 REVERSE LENGTH=305
Chem1070_115	But-3-enylglucosinolate	1:4838213:C:T	1	4838213	5.74e-22	9.44e-19	0.00564972	Non-Sense SNP: AT1G14140.1 TGG>TAG; W|Trp 836 *|Stp	AT1G14140.1 | Symbols: | Mitochondrial substrate carrier family protein | chr1:4838131-4839602 REVERSE LENGTH=305
Chem1070_116	But-3-enylglucosinolate	1:4838213:C:T	1	4838213	1.54e-13	2.16e-10	0.00555556	Non-Sense SNP: AT1G14140.1 TGG>TAG; W|Trp 836 *|Stp	AT1G14140.1 | Symbols: | Mitochondrial substrate carrier family protein | chr1:4838131-4839602 REVERSE LENGTH=305
Chem100005_115	4-Methylsulfinyl-n-butyl-glucosinolate	4:4843136:G:T	4	4843136	4.15e-12	1.48e-07	0.017094	intergenic INDEL|SNP
Chem200032_113	3i_D-(+)-Gluconic acid delta-lactone_L-Glucono-1,5-lactone_D(-)-Gulono-gamma-lactone	5:4845140:T:C	5	4845140	6.76e-08	0.00241164	0.00502513	AT5G14960.1 intronic SNP	AT5G14960.1 | Symbols: DEL2, E2L1, E2FD | DP-E2F-like 2 | chr5:4843966-4846373 FORWARD LENGTH=359
Chem389_112	gamma-Amino-n-butyric acid	5:4845140:T:C	5	4845140	4.39e-09	0.000313251	0.00497512	AT5G14960.1 intronic SNP	AT5G14960.1 | Symbols: DEL2, E2L1, E2FD | DP-E2F-like 2 | chr5:4843966-4846373 FORWARD LENGTH=359
Chem764_111	3-Hydroxypyridine	5:4845241:T:A	5	4845241	4.15e-12	2.96e-07	0.0216216	AT5G14960.1 intronic SNP	AT5G14960.1 | Symbols: DEL2, E2L1, E2FD | DP-E2F-like 2 | chr5:4843966-4846373 FORWARD LENGTH=359
Chem764_113	3-Hydroxypyridine	5:4845241:T:A	5	4845241	7.63e-11	5.44e-06	0.0215054	AT5G14960.1 intronic SNP	AT5G14960.1 | Symbols: DEL2, E2L1, E2FD | DP-E2F-like 2 | chr5:4843966-4846373 FORWARD LENGTH=359
Chem764_114	3-Hydroxypyridine	5:4845241:T:A	5	4845241	2.43e-11	5.2e-06	0.0227273	AT5G14960.1 intronic SNP	AT5G14960.1 | Symbols: DEL2, E2L1, E2FD | DP-E2F-like 2 | chr5:4843966-4846373 FORWARD LENGTH=359
Chem1219_111	Quercetin-3,4'-O-di-beta-glucopyranoside	5:4846795:C:A	5	4846795	3.05e-08	0.000543721	0.010989	intergenic INDEL|SNP
Chem299_113	1-Methylguanidine hydrochloride	1:4848907:G:A	1	4848907	2.65e-08	0.00566962	0.055	Mis-Sense SNP: AT1G14180.1 ATG>ATA; M|Met 984 I|Ile	AT1G14180.1 | Symbols: | RING/U-box superfamily protein | chr1:4847828-4848970 FORWARD LENGTH=348
Chem1219_115	Quercetin-3,4'-O-di-beta-glucopyranoside	5:4852335:A:G	5	4852335	2.34e-07	0.00166525	0.00617284	Same-Sense SNP: AT5G14990.1 TCA>TCG; S|Ser 1572	AT5G14990.1 | Symbols: | BEST Arabidopsis thaliana protein match is: myosin heavy chain-related (TAIR:AT2G34730.1); Has 8284 Blast hits to 6001 proteins in 578 species: Archae - 107; Bacteria - 678; Metazoa - 3983; Fungi - 607; Plants - 315; Viruses - 16; Other Eukaryotes - 2578 (source: NCBI BLink). | chr5:4850764-4853003 FORWARD LENGTH=666
Chem1219_115	Quercetin-3,4'-O-di-beta-glucopyranoside	5:4860885:T:A	5	4860885	2.34e-07	0.00166525	0.00617284	Mis-Sense SNP: AT5G15020.1 ATA>TTA; I|Ile 3172 L|Leu	AT5G15020.1 | Symbols: SNL2 | SIN3-like 2 | chr5:4859408-4865569 REVERSE LENGTH=1367
Chem100022_113	4-Methoxyindole-glucosinolate	5:4867460:G:A	5	4867460	4.64e-08	0.000496351	0.0714286	AT5G15030.1 intronic SNP	AT5G15030.2 | Symbols: | Paired amphipathic helix (PAH2) superfamily protein | chr5:4866954-4869043 REVERSE LENGTH=307
Chem100021_112	1-Methoxyindole-glucosinolate	5:4867631:G:A	5	4867631	4.35e-08	0.00232432	0.0777202	AT5G15030.1 intronic SNP	AT5G15030.2 | Symbols: | Paired amphipathic helix (PAH2) superfamily protein | chr5:4866954-4869043 REVERSE LENGTH=307
Chem286_111	L-Proline	5:4872370:T:A	5	4872370	1.19e-08	0.00042361	0.0049505	AT5G15050.1 intronic SNP	AT5G15050.1 | Symbols: | Core-2/I-branching beta-1,6-N-acetylglucosaminyltransferase family protein | chr5:4871820-4873454 REVERSE LENGTH=434
Chem373_114	Xanthine	5:4883317:C:T	5	4883317	1.16e-09	2.48e-05	0.0119048	Non-Sense SNP: AT5G15070.1 CAA>TAA; Q|Gln 1942 *|Stp	AT5G15070.1 | Symbols: | Phosphoglycerate mutase-like family protein | chr5:4876898-4885615 FORWARD LENGTH=1049
Chem1219_114	Quercetin-3,4'-O-di-beta-glucopyranoside	1:4886424:T:A	1	4886424	1.41e-59	3.02e-54	0.0479042	Mis-Sense SNP: AT1G14310.1 GAT>GAA; D|Asp 621 E|Glu	AT1G14310.1 | Symbols: | Haloacid dehalogenase-like hydrolase (HAD) superfamily protein | chr1:4885049-4886672 FORWARD LENGTH=254
Chem100022_112	4-Methoxyindole-glucosinolate	1:4887550:G:A	1	4887550	3.66e-11	1.2e-07	0.0155039	Same-Sense SNP: AT1G14315.2 TTC>TTT; F|Phe 384	AT1G14315.2 | Symbols: | F-box and associated interaction domains-containing protein | chr1:4886861-4887933 REVERSE LENGTH=303
Chem1070_114	But-3-enylglucosinolate	5:4899547:C:G	5	4899547	5.83e-08	2.95e-05	0.0164835	AT5G15120.1 intronic SNP	AT5G15120.1 | Symbols: | Protein of unknown function (DUF1637) | chr5:4898814-4900351 FORWARD LENGTH=293
Chem1070_112	But-3-enylglucosinolate	5:4900141:C:A	5	4900141	8.66e-10	9.2e-07	0.010582	AT5G15120.1 intronic SNP	AT5G15120.1 | Symbols: | Protein of unknown function (DUF1637) | chr5:4898814-4900351 FORWARD LENGTH=293
Chem1070_114	But-3-enylglucosinolate	5:4900141:C:A	5	4900141	2.53e-12	3.36e-09	0.010989	AT5G15120.1 intronic SNP	AT5G15120.1 | Symbols: | Protein of unknown function (DUF1637) | chr5:4898814-4900351 FORWARD LENGTH=293
Chem1070_115	But-3-enylglucosinolate	5:4900141:C:A	5	4900141	4.67e-08	3.58e-05	0.0112994	AT5G15120.1 intronic SNP	AT5G15120.1 | Symbols: | Protein of unknown function (DUF1637) | chr5:4898814-4900351 FORWARD LENGTH=293
Chem200010_114	2i_Kaempferol-3-O-alpha-L-rhamnoside_Kaempferol-3-Rhamnoside	1:4913821:G:A	1	4913821	8.55e-14	6.36e-10	0.0104167	intergenic INDEL|SNP
Chem200010_115	2i_Kaempferol-3-O-alpha-L-rhamnoside_Kaempferol-3-Rhamnoside	1:4913821:G:A	1	4913821	4.57e-13	2.57e-09	0.0104712	intergenic INDEL|SNP
Chem200010_116	2i_Kaempferol-3-O-alpha-L-rhamnoside_Kaempferol-3-Rhamnoside	1:4913821:G:A	1	4913821	2.38e-10	1.5e-06	0.0104712	intergenic INDEL|SNP
Chem1064_111	1-Isothiocyanato-8-(methylsulfinyl)-octane	5:4914800:G:T	5	4914800	1.42e-08	0.000757522	0.00571429	AT5G15150.1 intronic SNP	AT5G15150.1 | Symbols: ATHB-3, HAT7, ATHB3, HB-3 | homeobox 3 | chr5:4913951-4915609 REVERSE LENGTH=314
Chem1152_115	Betaine	5:4914800:G:T	5	4914800	4.53e-18	9.68e-13	0.0052356	AT5G15150.1 intronic SNP	AT5G15150.1 | Symbols: ATHB-3, HAT7, ATHB3, HB-3 | homeobox 3 | chr5:4913951-4915609 REVERSE LENGTH=314
Chem200012_113	2i_Maritimein_luteolin-7-O-glucoside	5:4918242:C:T	5	4918242	6.13e-16	4.37e-11	0.0122699	intergenic INDEL|SNP
Chem100022_112	4-Methoxyindole-glucosinolate	1:4937287:T:A	1	4937287	2.31e-07	0.000360766	0.0232558	intergenic INDEL|SNP
Chem286_114	L-Proline	1:4937287:T:A	1	4937287	1.95e-09	0.000417284	0.046875	intergenic INDEL|SNP
Chem853_113	luteolin-3',7-di-O-glucoside	1:4951412:T:C	1	4951412	5.8e-08	0.000302447	0.0285714	Mis-Sense SNP: AT1G14460.1 ATG>GTG; M|Met 1339 V|Val	AT1G14460.1 | Symbols: | AAA-type ATPase family protein | chr1:4948962-4952750 REVERSE LENGTH=1116
Chem853_113	luteolin-3',7-di-O-glucoside	1:4955056:G:A	1	4955056	2.13e-10	3.25e-06	0.0228571	Mis-Sense SNP: AT1G14470.1 GGT>GAT; G|Gly 977 D|Asp	AT1G14470.1 | Symbols: | Pentatricopeptide repeat (PPR) superfamily protein | chr1:4954080-4955702 FORWARD LENGTH=540
Chem853_113	luteolin-3',7-di-O-glucoside	1:4955127:G:T	1	4955127	2.13e-10	3.25e-06	0.0228571	Mis-Sense SNP: AT1G14470.1 GCT>TCT; A|Ala 1048 S|Ser	AT1G14470.1 | Symbols: | Pentatricopeptide repeat (PPR) superfamily protein | chr1:4954080-4955702 FORWARD LENGTH=540
Chem853_113	luteolin-3',7-di-O-glucoside	1:4956433:G:A	1	4956433	2.13e-10	3.25e-06	0.0228571	Same-Sense SNP: AT1G14480.1 GAG>GAA; E|Glu 30	AT1G14480.1 | Symbols: | Ankyrin repeat family protein | chr1:4956404-4957888 FORWARD LENGTH=441
Chem1144_114	S-Methyl-L-cysteine	2:4962284:G:A	2	4962284	1.89e-07	0.00122263	0.0924855	NA
Chem200088_116	2i_(2R)_(2S)-2-Hydroxybut-3-enylglucosinolate	3:4974438:T:G	3	4974438	2.19e-13	7.8e-09	0.0701754	intergenic INDEL|SNP
Chem764_116	3-Hydroxypyridine	4:4983727:G:A	4	4983727	1.2e-07	0.00507093	0.0946746	intergenic INDEL|SNP
Chem1070_113	But-3-enylglucosinolate	5:4985718:C:G	5	4985718	2.07e-07	0.000251522	0.0368421	AT5G15350.1 intronic SNP	AT5G15350.1 | Symbols: ENODL17, AtENODL17 | early nodulin-like protein 17 | chr5:4985184-4986154 REVERSE LENGTH=172
Chem1070_113	But-3-enylglucosinolate	2:5013706:C:T	2	5013706	3.89e-09	1.11e-05	0.0368421	intergenic INDEL|SNP
Chem200047_116	4i_L(+)-Arginine_JHCl_Nalpha-Acetyl-L-ornithine_L-Citrulline	2:5065633:C:T	2	5065633	1.38e-07	0.00420795	0.0416667	NA
Chem1070_113	But-3-enylglucosinolate	2:5084182:G:A	2	5084182	1.12e-13	9.21e-10	0.0157895	intergenic INDEL|SNP
Chem1070_112	But-3-enylglucosinolate	5:5097040:G:T	5	5097040	2.38e-08	1.37e-05	0.010582	Mis-Sense SNP: AT5G15660.1 TGA>TTA; *|Stp 1316 L|Leu	AT5G15660.1 | Symbols: | F-box and associated interaction domains-containing protein | chr5:5095652-5097041 FORWARD LENGTH=438
Chem1070_114	But-3-enylglucosinolate	5:5097040:G:T	5	5097040	1.24e-08	7.22e-06	0.010989	Mis-Sense SNP: AT5G15660.1 TGA>TTA; *|Stp 1316 L|Leu	AT5G15660.1 | Symbols: | F-box and associated interaction domains-containing protein | chr5:5095652-5097041 FORWARD LENGTH=438
Chem764_113	3-Hydroxypyridine	5:5116527:G:A	5	5116527	1.59e-07	0.00189104	0.0537634	AT5G15700.1 intronic SNP	AT5G15700.1 | Symbols: | DNA/RNA polymerases superfamily protein | chr5:5115793-5121609 REVERSE LENGTH=1011
Chem54_111	L-(-)-Phenylalanine	2:5121133:C:T	2	5121133	2.23e-07	0.0238933	0.193069	intergenic INDEL|SNP
Chem1076_115	4-(Methylsulfinyl)but-3-enylglucosinolate	5:5140623:G:T	5	5140623	7.32e-35	7.83e-30	0.0314961	NA
Chem764_111	3-Hydroxypyridine	1:5155499:C:T	1	5155499	1.51e-11	6.45e-07	0.0324324	Mis-Sense SNP: AT1G14940.1 GGA>GAA; G|Gly 14 E|Glu	AT1G14940.1 | Symbols: | Polyketide cyclase/dehydrase and lipid transport superfamily protein | chr1:5154775-5155512 REVERSE LENGTH=155
Chem1070_111	But-3-enylglucosinolate	4:5169878:A:G	4	5169878	3.63e-09	7.12e-06	0.0520833	Mis-Sense SNP: AT4G08180.1 TAT>TGT; Y|Tyr 152 C|Cys	AT4G08180.1 | Symbols: ORP1C | OSBP(oxysterol binding protein)-related protein 1C | chr4:5169727-5173360 FORWARD LENGTH=814
Chem1070_116	But-3-enylglucosinolate	4:5169878:A:G	4	5169878	7.31e-08	6.33e-05	0.0555556	Mis-Sense SNP: AT4G08180.1 TAT>TGT; Y|Tyr 152 C|Cys	AT4G08180.1 | Symbols: ORP1C | OSBP(oxysterol binding protein)-related protein 1C | chr4:5169727-5173360 FORWARD LENGTH=814
Chem200010_112	2i_Kaempferol-3-O-alpha-L-rhamnoside_Kaempferol-3-Rhamnoside	1:5172411:A:T	1	5172411	4.07e-08	8.89e-05	0.0148515	Mis-Sense SNP: AT1G15015.1 AAA>AAT; K|Lys 72 N|Asn	AT1G15015.1 | Symbols: | F-box family protein | chr1:5172340-5172822 FORWARD LENGTH=160
Chem100005_116	4-Methylsulfinyl-n-butyl-glucosinolate	5:5197169:A:C	5	5197169	3.36e-14	2.4e-09	0.0630631	NA
Chem200022_113	Gamma-Tocopherol	4:5214287:A:T	4	5214287	8.45e-08	0.00451966	0.193069	intergenic INDEL|SNP
Chem1070_112	But-3-enylglucosinolate	3:5217215:C:T	3	5217215	5.27e-10	6.3e-07	0.010582	Same-Sense SNP: AT3G15470.1 ACG>ACA; T|Thr 2067	AT3G15470.1 | Symbols: | Transducin/WD40 repeat-like superfamily protein | chr3:5216630-5219868 REVERSE LENGTH=883
Chem1070_114	But-3-enylglucosinolate	3:5217215:C:T	3	5217215	1.34e-10	9.36e-08	0.010989	Same-Sense SNP: AT3G15470.1 ACG>ACA; T|Thr 2067	AT3G15470.1 | Symbols: | Transducin/WD40 repeat-like superfamily protein | chr3:5216630-5219868 REVERSE LENGTH=883
Chem1070_115	But-3-enylglucosinolate	3:5217215:C:T	3	5217215	5.56e-08	3.82e-05	0.0112994	Same-Sense SNP: AT3G15470.1 ACG>ACA; T|Thr 2067	AT3G15470.1 | Symbols: | Transducin/WD40 repeat-like superfamily protein | chr3:5216630-5219868 REVERSE LENGTH=883
Chem1070_112	But-3-enylglucosinolate	1:5218618:C:T	1	5218618	3.34e-10	4.49e-07	0.010582	Non-Sense SNP: AT1G15165.1 TGG>TAG; W|Trp 413 *|Stp	AT1G15165.1 | Symbols: | RING/FYVE/PHD zinc finger superfamily protein | chr1:5217719-5220067 REVERSE LENGTH=329
Chem1070_114	But-3-enylglucosinolate	1:5218618:C:T	1	5218618	7.46e-12	8.44e-09	0.010989	Non-Sense SNP: AT1G15165.1 TGG>TAG; W|Trp 413 *|Stp	AT1G15165.1 | Symbols: | RING/FYVE/PHD zinc finger superfamily protein | chr1:5217719-5220067 REVERSE LENGTH=329
Chem1070_115	But-3-enylglucosinolate	1:5218618:C:T	1	5218618	5.74e-22	9.44e-19	0.00564972	Non-Sense SNP: AT1G15165.1 TGG>TAG; W|Trp 413 *|Stp	AT1G15165.1 | Symbols: | RING/FYVE/PHD zinc finger superfamily protein | chr1:5217719-5220067 REVERSE LENGTH=329
Chem1070_112	But-3-enylglucosinolate	3:5236696:G:T	3	5236696	9.64e-10	9.87e-07	0.031746	intergenic INDEL|SNP
Chem1070_114	But-3-enylglucosinolate	3:5236696:G:T	3	5236696	3.82e-08	2.08e-05	0.032967	intergenic INDEL|SNP
Chem200010_112	2i_Kaempferol-3-O-alpha-L-rhamnoside_Kaempferol-3-Rhamnoside	3:5236696:G:T	3	5236696	4.6e-09	1.32e-05	0.029703	intergenic INDEL|SNP
Chem764_113	3-Hydroxypyridine	4:5245319:T:C	4	5245319	9.12e-10	2.44e-05	0.0645161	AT4G08300.1 intronic SNP	AT4G08300.1 | Symbols: | nodulin MtN21 /EamA-like transporter family protein | chr4:5245024-5248153 FORWARD LENGTH=373
Chem764_112	3-Hydroxypyridine	4:5291454:T:A	4	5291454	8.55e-09	0.00018286	0.010929	AT4G08350.1 intronic SNP	AT4G08350.1 | Symbols: GTA02, GTA2 | global transcription factor group A2 | chr4:5286351-5292072 FORWARD LENGTH=1041
Chem200010_113	2i_Kaempferol-3-O-alpha-L-rhamnoside_Kaempferol-3-Rhamnoside	5:5292263:T:C	5	5292263	3.71e-08	0.000721149	0.0495049	Mis-Sense SNP: AT5G16210.1 AAG>AGG; K|Lys 2615 R|Arg	AT5G16210.1 | Symbols: | HEAT repeat-containing protein | chr5:5290999-5297779 REVERSE LENGTH=1180
Chem373_114	Xanthine	3:5298091:A:G	3	5298091	8.49e-08	0.000698475	0.0535714	intergenic INDEL|SNP
Chem100026_113	S-Methylmethionine	1:5298455:C:G	1	5298455	4.21e-13	1.5e-08	0.0714286	intergenic INDEL|SNP
Chem364_111	Tyramine	3:5308165:T:C	3	5308165	2.78e-10	3.5e-06	0.0419162	Mis-Sense SNP: AT3G15660.1 AAG>AGG; K|Lys 479 R|Arg	AT3G15660.2 | Symbols: ATGRX4, GRX4 | glutaredoxin 4 | chr3:5308134-5309383 REVERSE LENGTH=169
Chem967_112	3-Methyl-L-histidine	4:5309788:C:A	4	5309788	3.99e-14	4.27e-09	0.0102564	intergenic INDEL|SNP
Chem967_113	3-Methyl-L-histidine	4:5309788:C:A	4	5309788	6.39e-11	3.42e-06	0.010101	intergenic INDEL|SNP
Chem764_112	3-Hydroxypyridine	4:5316724:C:T	4	5316724	1.02e-16	1.09e-11	0.00546448	AT4G08390.1 intronic SNP	AT4G08390.2 | Symbols: SAPX | stromal ascorbate peroxidase | chr4:5314999-5317071 FORWARD LENGTH=372
Chem967_112	3-Methyl-L-histidine	4:5316724:C:T	4	5316724	2.26e-12	9.67e-08	0.00512821	AT4G08390.1 intronic SNP	AT4G08390.2 | Symbols: SAPX | stromal ascorbate peroxidase | chr4:5314999-5317071 FORWARD LENGTH=372
Chem967_113	3-Methyl-L-histidine	4:5316724:C:T	4	5316724	1.14e-13	8.13e-09	0.00505051	AT4G08390.1 intronic SNP	AT4G08390.2 | Symbols: SAPX | stromal ascorbate peroxidase | chr4:5314999-5317071 FORWARD LENGTH=372
Chem764_112	3-Hydroxypyridine	4:5317542:G:C	4	5317542	1.15e-07	0.00153129	0.0655738	intergenic INDEL|SNP
Chem764_115	3-Hydroxypyridine	4:5317542:G:C	4	5317542	3.57e-14	1.09e-09	0.0568182	intergenic INDEL|SNP
Chem967_113	3-Methyl-L-histidine	4:5317542:G:C	4	5317542	9.07e-09	0.000215473	0.0606061	intergenic INDEL|SNP
Chem853_113	luteolin-3',7-di-O-glucoside	3:5333925:C:T	3	5333925	1.17e-08	7.13e-05	0.0514286	Mis-Sense SNP: AT3G15740.1 AGG>AAG; R|Arg 629 K|Lys	AT3G15740.1 | Symbols: | RING/U-box superfamily protein | chr3:5333879-5334553 REVERSE LENGTH=224
Chem1070_115	But-3-enylglucosinolate	5:5345365:G:T	5	5345365	5.74e-22	9.44e-19	0.00564972	Non-Sense SNP: AT5G16320.1 GAG>TAG; E|Glu 859 *|Stp	AT5G16320.1 | Symbols: FRL1 | FRIGIDA like 1 | chr5:5344507-5345919 FORWARD LENGTH=470
Chem200005_115	7i_kaempferol-3-O-rutinoside_Datiscin_Kaempferol-3-O-beta-D-glucoside-7-O-alpha-L-rhamnoside_Kaempferol-3-O-beta-D-galactoside-7-O-alpha-L-rhamnoside_Kaempferol-3-O-b-glucopyranosyl-7-O-a-rhamnopyranoside_kaempferol-7-O-neohesperidoside_Kaempferol-3-Gluco	5:5345365:G:T	5	5345365	2.13e-10	2.4e-06	0.00520833	Non-Sense SNP: AT5G16320.1 GAG>TAG; E|Glu 859 *|Stp	AT5G16320.1 | Symbols: FRL1 | FRIGIDA like 1 | chr5:5344507-5345919 FORWARD LENGTH=470
Chem200010_112	2i_Kaempferol-3-O-alpha-L-rhamnoside_Kaempferol-3-Rhamnoside	5:5345365:G:T	5	5345365	1.34e-12	7.17e-09	0.00990099	Non-Sense SNP: AT5G16320.1 GAG>TAG; E|Glu 859 *|Stp	AT5G16320.1 | Symbols: FRL1 | FRIGIDA like 1 | chr5:5344507-5345919 FORWARD LENGTH=470
Chem1070_112	But-3-enylglucosinolate	3:5355297:G:T	3	5355297	2.1e-09	1.7e-06	0.010582	Same-Sense SNP: AT3G15830.1 GCG>GCT; A|Ala 324	AT3G15830.1 | Symbols: | phosphatidic acid phosphatase-related / PAP2-related | chr3:5354974-5356327 FORWARD LENGTH=296
Chem1070_113	But-3-enylglucosinolate	3:5355297:G:T	3	5355297	9.13e-08	0.000128476	0.0105263	Same-Sense SNP: AT3G15830.1 GCG>GCT; A|Ala 324	AT3G15830.1 | Symbols: | phosphatidic acid phosphatase-related / PAP2-related | chr3:5354974-5356327 FORWARD LENGTH=296
Chem100026_113	S-Methylmethionine	3:5364963:G:A	3	5364963	1.84e-14	7.89e-10	0.228571	NA
Chem100017_114	4-Hydroxy-n-butyl-glucosinolate	5:5370288:G:A	5	5370288	5.06e-08	0.00541699	0.25	intergenic INDEL|SNP
Chem100017_115	4-Hydroxy-n-butyl-glucosinolate	5:5370288:G:A	5	5370288	1.63e-09	6.95e-05	0.256831	intergenic INDEL|SNP
Chem1070_112	But-3-enylglucosinolate	1:5375090:C:T	1	5375090	5.78e-09	3.73e-06	0.021164	intergenic INDEL|SNP
Chem1070_114	But-3-enylglucosinolate	1:5375090:C:T	1	5375090	1.58e-11	1.49e-08	0.021978	intergenic INDEL|SNP
Chem1070_115	But-3-enylglucosinolate	1:5375090:C:T	1	5375090	2.13e-09	2.79e-06	0.0225989	intergenic INDEL|SNP
Chem1219_113	Quercetin-3,4'-O-di-beta-glucopyranoside	4:5376493:A:G	4	5376493	3.62e-08	0.000297661	0.0121951	Same-Sense SNP: AT4G08455.1 GAA>GAG; E|Glu 303	AT4G08455.1 | Symbols: | BTB/POZ domain-containing protein | chr4:5375891-5376922 FORWARD LENGTH=243
Chem373_111	Xanthine	3:5376835:G:A	3	5376835	8.21e-08	0.00292787	0.0297619	Same-Sense SNP: AT3G15900.1 AAC>AAT; N|Asn 138	AT3G15900.1 | Symbols: | unknown protein; FUNCTIONS IN: molecular function unknown; INVOLVED IN: biological process unknown; LOCATED IN: chloroplast; EXPRESSED IN: 23 plant structures; EXPRESSED DURING: 13 growth stages; Has 26 Blast hits to 26 proteins in 10 species: Archae - 0; Bacteria - 0; Metazoa - 0; Fungi - 0; Plants - 26; Viruses - 0; Other Eukaryotes - 0 (source: NCBI BLink). | chr3:5376…
Chem100020_113	Indol-3-ylmethyl-glucosinolate	2:5385365:G:C	2	5385365	5.91e-14	4.21e-09	0.0346535	intergenic INDEL|SNP
Chem55_115	L-Tryptophane	4:5389299:C:G	4	5389299	1.69e-07	0.012079	0.078125	AT4G08480.1 intronic SNP	AT4G08480.1 | Symbols: MAPKKK9, MEKK2 | mitogen-activated protein kinase kinase kinase 9 | chr4:5388253-5391507 REVERSE LENGTH=773
Chem1070_112	But-3-enylglucosinolate	1:5391275:T:G	1	5391275	8.34e-09	5.14e-06	0.015873	NA
Chem1070_114	But-3-enylglucosinolate	1:5391275:T:G	1	5391275	5.61e-12	6.38e-09	0.0164835	NA
Chem1070_115	But-3-enylglucosinolate	1:5391275:T:G	1	5391275	6.94e-08	4.68e-05	0.0169492	NA
Chem200026_113	3i_(+)-Catechin hydrate_Epicatechin_ent-Epicatechin	1:5391275:T:G	1	5391275	6.21e-29	2.66e-24	0.015625	NA
Chem364_112	Tyramine	5:5392779:T:A	5	5392779	5.96e-09	6.38e-05	0.0251572	intergenic INDEL|SNP
Chem1070_112	But-3-enylglucosinolate	1:5392782:G:A	1	5392782	8.34e-09	5.14e-06	0.015873	NA
Chem1070_114	But-3-enylglucosinolate	1:5392782:G:A	1	5392782	5.61e-12	6.38e-09	0.0164835	NA
Chem1070_115	But-3-enylglucosinolate	1:5392782:G:A	1	5392782	6.94e-08	4.68e-05	0.0169492	NA
Chem200026_113	3i_(+)-Catechin hydrate_Epicatechin_ent-Epicatechin	1:5392782:G:A	1	5392782	6.21e-29	2.66e-24	0.015625	NA
Chem364_112	Tyramine	5:5393703:T:G	5	5393703	5.77e-10	1.37e-05	0.0314465	Same-Sense SNP: AT5G16510.1 CTT>CTG; L|Leu 408	AT5G16510.2 | Symbols: | Alpha-1,4-glucan-protein synthase family protein | chr5:5393296-5394342 FORWARD LENGTH=348
Chem1070_112	But-3-enylglucosinolate	1:5393794:G:A	1	5393794	8.34e-09	5.14e-06	0.015873	NA
Chem1070_114	But-3-enylglucosinolate	1:5393794:G:A	1	5393794	5.61e-12	6.38e-09	0.0164835	NA
Chem1070_115	But-3-enylglucosinolate	1:5393794:G:A	1	5393794	6.94e-08	4.68e-05	0.0169492	NA
Chem200026_113	3i_(+)-Catechin hydrate_Epicatechin_ent-Epicatechin	1:5393794:G:A	1	5393794	6.21e-29	2.66e-24	0.015625	NA
Chem200026_113	3i_(+)-Catechin hydrate_Epicatechin_ent-Epicatechin	1:5394184:T:C	1	5394184	1.87e-08	0.000124938	0.03125	NA
Chem1070_112	But-3-enylglucosinolate	1:5404858:T:C	1	5404858	8.34e-09	5.14e-06	0.015873	NA
Chem1070_114	But-3-enylglucosinolate	1:5404858:T:C	1	5404858	5.61e-12	6.38e-09	0.0164835	NA
Chem1070_115	But-3-enylglucosinolate	1:5404858:T:C	1	5404858	6.94e-08	4.68e-05	0.0169492	NA
Chem200026_113	3i_(+)-Catechin hydrate_Epicatechin_ent-Epicatechin	1:5404858:T:C	1	5404858	6.21e-29	2.66e-24	0.015625	NA
Chem365_114	Uridine	3:5409854:T:A	3	5409854	1.95e-09	0.000417062	0.0729167	Mis-Sense SNP: AT3G15970.1 ATT>TTT; I|Ile 526 F|Phe	AT3G15970.1 | Symbols: | NUP50 (Nucleoporin 50 kDa) protein | chr3:5408982-5410379 REVERSE LENGTH=465
Chem764_116	3-Hydroxypyridine	2:5411991:C:T	2	5411991	5.43e-08	0.00387282	0.0946746	intergenic INDEL|SNP
Chem1070_112	But-3-enylglucosinolate	1:5415822:T:A	1	5415822	4.55e-10	6.04e-07	0.010582	Mis-Sense SNP: AT1G15750.1 AAG>ATG; K|Lys 2870 M|Met	AT1G15750.4 | Symbols: WSIP1, TPL | Transducin family protein / WD-40 repeat family protein | chr1:5415086-5420359 REVERSE LENGTH=1131
Chem1070_114	But-3-enylglucosinolate	1:5415822:T:A	1	5415822	3.76e-12	4.74e-09	0.010989	Mis-Sense SNP: AT1G15750.1 AAG>ATG; K|Lys 2870 M|Met	AT1G15750.4 | Symbols: WSIP1, TPL | Transducin family protein / WD-40 repeat family protein | chr1:5415086-5420359 REVERSE LENGTH=1131
Chem1070_115	But-3-enylglucosinolate	1:5415822:T:A	1	5415822	3.87e-08	3.38e-05	0.0112994	Mis-Sense SNP: AT1G15750.1 AAG>ATG; K|Lys 2870 M|Met	AT1G15750.4 | Symbols: WSIP1, TPL | Transducin family protein / WD-40 repeat family protein | chr1:5415086-5420359 REVERSE LENGTH=1131
Chem344_112	Succinic acid	5:5440130:A:C	5	5440130	1.91e-07	0.0204327	0.455446	Mis-Sense SNP: AT5G16600.1 GAA>GAC; E|Glu 900 D|Asp	AT5G16600.1 | Symbols: MYB43, AtMYB43 | myb domain protein 43 | chr5:5438291-5440214 FORWARD LENGTH=327
Chem1076_111	4-(Methylsulfinyl)but-3-enylglucosinolate	3:5445544:A:T	3	5445544	4.34e-12	1.86e-07	0.0289855	intergenic INDEL|SNP
Chem100010_113	3-Methylthio-n-propyl-glucosinolate	2:5450123:G:A	2	5450123	5.75e-09	0.000307574	0.232673	NA
Chem100020_111	Indol-3-ylmethyl-glucosinolate	4:5451282:G:A	4	5451282	6.96e-18	1.49e-12	0.029703	Same-Sense SNP: AT4G08560.1 GCG>GCA; A|Ala 390	AT4G08560.1 | Symbols: APUM15, PUM15 | pumilio 15 | chr4:5450434-5453183 FORWARD LENGTH=477
Chem364_111	Tyramine	3:5456282:T:G	3	5456282	2.65e-10	3.5e-06	0.0658683	AT3G16090.1 5-UTR INDEL|SNP	AT3G16090.1 | Symbols: | RING/U-box superfamily protein | chr3:5456513-5458694 FORWARD LENGTH=492
Chem100021_113	1-Methoxyindole-glucosinolate	4:5472957:C:T	4	5472957	4.47e-08	0.000562692	0.0537634	intergenic INDEL|SNP
Chem764_111	3-Hydroxypyridine	1:5481989:T:G	1	5481989	4.01e-11	1.43e-06	0.0702703	AT1G15950.1 3-UTR INDEL|SNP	AT1G15950.1 | Symbols: CCR1, IRX4, ATCCR1 | cinnamoyl coa reductase 1 | chr1:5478855-5481915 FORWARD LENGTH=344
Chem1070_114	But-3-enylglucosinolate	4:5482830:A:G	4	5482830	8.92e-08	4.24e-05	0.0164835	intergenic INDEL|SNP
Chem200010_115	2i_Kaempferol-3-O-alpha-L-rhamnoside_Kaempferol-3-Rhamnoside	4:5482830:A:G	4	5482830	6.46e-09	1.61e-05	0.0157068	intergenic INDEL|SNP
Chem1070_112	But-3-enylglucosinolate	3:5501843:G:A	3	5501843	2e-07	0.000100595	0.0634921	AT3G16230.1 intronic SNP	AT3G16230.2 | Symbols: | Predicted eukaryotic LigT | chr3:5500563-5503303 FORWARD LENGTH=449
Chem1082_115	(2R)-2-Hydroxy-2-phenethylglucosinolate	3:5502541:T:G	3	5502541	1.09e-23	2.33e-18	0.0143885	AT3G16230.1 intronic SNP	AT3G16230.2 | Symbols: | Predicted eukaryotic LigT | chr3:5500563-5503303 FORWARD LENGTH=449
Chem1076_112	4-(Methylsulfinyl)but-3-enylglucosinolate	5:5505261:G:A	5	5505261	2.86e-27	1.23e-22	0.00787402	NA
Chem200046_115	3i_L-Iditol_D-Sorbitol_D-(-)-Mannitol	3:5524863:C:G	3	5524863	7.02e-08	0.0075098	0.0729167	Mis-Sense SNP: AT3G16290.1 GAT>CAT; D|Asp 133 H|His	AT3G16290.1 | Symbols: EMB2083 | AAA-type ATPase family protein | chr3:5521187-5524995 REVERSE LENGTH=876
Chem422_114	kaempferol-3-O-glucoside	2:5540226:C:G	2	5540226	2.82e-14	1.51e-09	0.357542	Same-Sense SNP: AT2G13360.1 GGG>GGC; G|Gly 594	AT2G13360.2 | Symbols: AGT, AGT1, SGAT | alanine:glyoxylate aminotransferase | chr2:5539417-5540902 REVERSE LENGTH=401
Chem1081_111	p-Hydroxybenzylglucosinolate	2:5542392:C:T	2	5542392	7.6e-08	0.00541976	0.0310559	NA
Chem1081_111	p-Hydroxybenzylglucosinolate	2:5543194:A:C	2	5543194	7.6e-08	0.00541976	0.0310559	NA
Chem967_112	3-Methyl-L-histidine	3:5544005:C:A	3	5544005	2.26e-08	0.000242225	0.0461538	Mis-Sense SNP: AT3G16340.1 TCC>TAC; S|Ser 2504 Y|Tyr	AT3G16340.1 | Symbols: ATPDR1, PDR1 | pleiotropic drug resistance 1 | chr3:5539897-5546263 FORWARD LENGTH=1416
Chem967_112	3-Methyl-L-histidine	3:5552766:T:G	3	5552766	2.26e-08	0.000242225	0.0461538	intergenic INDEL|SNP
Chem200010_114	2i_Kaempferol-3-O-alpha-L-rhamnoside_Kaempferol-3-Rhamnoside	4:5555961:G:A	4	5555961	1.81e-53	5.54e-49	0.00520833	Mis-Sense SNP: AT4G08691.1 CCT>TCT; P|Pro 394 S|Ser	AT4G08691.1 | Symbols: | unknown protein; Has 21 Blast hits to 21 proteins in 6 species: Archae - 0; Bacteria - 0; Metazoa - 15; Fungi - 0; Plants - 5; Viruses - 0; Other Eukaryotes - 1 (source: NCBI BLink). | chr4:5555662-5556354 REVERSE LENGTH=167
Chem200010_115	2i_Kaempferol-3-O-alpha-L-rhamnoside_Kaempferol-3-Rhamnoside	4:5555961:G:A	4	5555961	4.8e-48	1.47e-43	0.0052356	Mis-Sense SNP: AT4G08691.1 CCT>TCT; P|Pro 394 S|Ser	AT4G08691.1 | Symbols: | unknown protein; Has 21 Blast hits to 21 proteins in 6 species: Archae - 0; Bacteria - 0; Metazoa - 15; Fungi - 0; Plants - 5; Viruses - 0; Other Eukaryotes - 1 (source: NCBI BLink). | chr4:5555662-5556354 REVERSE LENGTH=167
Chem200010_116	2i_Kaempferol-3-O-alpha-L-rhamnoside_Kaempferol-3-Rhamnoside	4:5555961:G:A	4	5555961	1.01e-30	3.08e-26	0.0052356	Mis-Sense SNP: AT4G08691.1 CCT>TCT; P|Pro 394 S|Ser	AT4G08691.1 | Symbols: | unknown protein; Has 21 Blast hits to 21 proteins in 6 species: Archae - 0; Bacteria - 0; Metazoa - 15; Fungi - 0; Plants - 5; Viruses - 0; Other Eukaryotes - 1 (source: NCBI BLink). | chr4:5555662-5556354 REVERSE LENGTH=167
Chem100004_111	3-Methylsulfinyl-n-propyl-glucosinolate	3:5560068:T:C	3	5560068	9.07e-13	9.7e-08	0.0463918	Mis-Sense SNP: AT3G16380.1 GAA>GGA; E|Glu 632 G|Gly	AT3G16380.1 | Symbols: PAB6 | poly(A) binding protein 6 | chr3:5558676-5560993 REVERSE LENGTH=537
Chem967_112	3-Methyl-L-histidine	3:5586440:T:A	3	5586440	5.93e-08	0.000551782	0.0410256	AT3G16440.1 intronic SNP	AT3G16440.1 | Symbols: ATMLP-300B, MEE36, MLP-300B | myrosinase-binding protein-like protein-300B | chr3:5586087-5587541 FORWARD LENGTH=300
Chem200010_114	2i_Kaempferol-3-O-alpha-L-rhamnoside_Kaempferol-3-Rhamnoside	2:5591165:C:T	2	5591165	4.77e-15	5.11e-11	0.015625	Non-Sense SNP: AT2G13430.1 CGA>TGA; R|Arg 286 *|Stp	AT2G13430.1 | Symbols: | unknown protein; Has 1 Blast hits to 1 proteins in 1 species: Archae - 0; Bacteria - 0; Metazoa - 0; Fungi - 0; Plants - 1; Viruses - 0; Other Eukaryotes - 0 (source: NCBI BLink). | chr2:5590052-5591422 FORWARD LENGTH=180
Chem200010_115	2i_Kaempferol-3-O-alpha-L-rhamnoside_Kaempferol-3-Rhamnoside	2:5591165:C:T	2	5591165	2.26e-16	3.45e-12	0.0157068	Non-Sense SNP: AT2G13430.1 CGA>TGA; R|Arg 286 *|Stp	AT2G13430.1 | Symbols: | unknown protein; Has 1 Blast hits to 1 proteins in 1 species: Archae - 0; Bacteria - 0; Metazoa - 0; Fungi - 0; Plants - 1; Viruses - 0; Other Eukaryotes - 0 (source: NCBI BLink). | chr2:5590052-5591422 FORWARD LENGTH=180
Chem200010_116	2i_Kaempferol-3-O-alpha-L-rhamnoside_Kaempferol-3-Rhamnoside	2:5591165:C:T	2	5591165	8.8e-11	7.53e-07	0.0157068	Non-Sense SNP: AT2G13430.1 CGA>TGA; R|Arg 286 *|Stp	AT2G13430.1 | Symbols: | unknown protein; Has 1 Blast hits to 1 proteins in 1 species: Archae - 0; Bacteria - 0; Metazoa - 0; Fungi - 0; Plants - 1; Viruses - 0; Other Eukaryotes - 0 (source: NCBI BLink). | chr2:5590052-5591422 FORWARD LENGTH=180
Chem1070_111	But-3-enylglucosinolate	1:5618192:G:A	1	5618192	7.88e-08	0.0001231	0.0260417	Same-Sense SNP: AT1G16445.1 ACG>ACA; T|Thr 252	AT1G16445.1 | Symbols: | S-adenosyl-L-methionine-dependent methyltransferases superfamily protein | chr1:5617811-5619303 FORWARD LENGTH=274
Chem1070_116	But-3-enylglucosinolate	1:5618192:G:A	1	5618192	1.07e-09	1.3e-06	0.0333333	Same-Sense SNP: AT1G16445.1 ACG>ACA; T|Thr 252	AT1G16445.1 | Symbols: | S-adenosyl-L-methionine-dependent methyltransferases superfamily protein | chr1:5617811-5619303 FORWARD LENGTH=274
Chem1070_111	But-3-enylglucosinolate	1:5618484:C:G	1	5618484	6.8e-26	2.42e-21	0.015625	Same-Sense SNP: AT1G16445.1 ACC>ACG; T|Thr 315	AT1G16445.1 | Symbols: | S-adenosyl-L-methionine-dependent methyltransferases superfamily protein | chr1:5617811-5619303 FORWARD LENGTH=274
Chem1070_112	But-3-enylglucosinolate	1:5618484:C:G	1	5618484	4.52e-49	9.68e-44	0.015873	Same-Sense SNP: AT1G16445.1 ACC>ACG; T|Thr 315	AT1G16445.1 | Symbols: | S-adenosyl-L-methionine-dependent methyltransferases superfamily protein | chr1:5617811-5619303 FORWARD LENGTH=274
Chem1070_113	But-3-enylglucosinolate	1:5618484:C:G	1	5618484	8.22e-09	2.05e-05	0.0157895	Same-Sense SNP: AT1G16445.1 ACC>ACG; T|Thr 315	AT1G16445.1 | Symbols: | S-adenosyl-L-methionine-dependent methyltransferases superfamily protein | chr1:5617811-5619303 FORWARD LENGTH=274
Chem1070_114	But-3-enylglucosinolate	1:5618484:C:G	1	5618484	8.68e-77	1.86e-71	0.0164835	Same-Sense SNP: AT1G16445.1 ACC>ACG; T|Thr 315	AT1G16445.1 | Symbols: | S-adenosyl-L-methionine-dependent methyltransferases superfamily protein | chr1:5617811-5619303 FORWARD LENGTH=274
Chem1070_116	But-3-enylglucosinolate	1:5618484:C:G	1	5618484	3.35e-36	1.79e-31	0.0166667	Same-Sense SNP: AT1G16445.1 ACC>ACG; T|Thr 315	AT1G16445.1 | Symbols: | S-adenosyl-L-methionine-dependent methyltransferases superfamily protein | chr1:5617811-5619303 FORWARD LENGTH=274
Chem200010_112	2i_Kaempferol-3-O-alpha-L-rhamnoside_Kaempferol-3-Rhamnoside	1:5618484:C:G	1	5618484	8.81e-09	2.3e-05	0.0148515	Same-Sense SNP: AT1G16445.1 ACC>ACG; T|Thr 315	AT1G16445.1 | Symbols: | S-adenosyl-L-methionine-dependent methyltransferases superfamily protein | chr1:5617811-5619303 FORWARD LENGTH=274
Chem200010_114	2i_Kaempferol-3-O-alpha-L-rhamnoside_Kaempferol-3-Rhamnoside	4:5641647:A:G	4	5641647	9.46e-14	6.36e-10	0.0104167	intergenic INDEL|SNP
Chem200010_115	2i_Kaempferol-3-O-alpha-L-rhamnoside_Kaempferol-3-Rhamnoside	4:5641647:A:G	4	5641647	1.64e-13	1.09e-09	0.0104712	intergenic INDEL|SNP
Chem200010_116	2i_Kaempferol-3-O-alpha-L-rhamnoside_Kaempferol-3-Rhamnoside	4:5641647:A:G	4	5641647	8.67e-12	8.43e-08	0.0104712	intergenic INDEL|SNP
Chem100005_115	4-Methylsulfinyl-n-butyl-glucosinolate	3:5645861:A:C	3	5645861	1.27e-14	6.81e-10	0.00854701	intergenic INDEL|SNP
Chem373_114	Xanthine	3:5645861:A:C	3	5645861	1.39e-22	9.94e-18	0.00595238	intergenic INDEL|SNP
Chem1219_115	Quercetin-3,4'-O-di-beta-glucopyranoside	4:5650199:A:C	4	5650199	2.34e-07	0.00166525	0.00617284	intergenic INDEL|SNP
Chem100001_111	Lidocain	3:5655099:G:C	3	5655099	2.74e-08	0.000532179	0.0049505	Non-Sense SNP: AT3G16600.1 TCA>TGA; S|Ser 305 *|Stp	AT3G16600.1 | Symbols: | SNF2 domain-containing protein / helicase domain-containing protein / zinc finger protein-related | chr3:5652839-5655670 REVERSE LENGTH=638
Chem100017_113	4-Hydroxy-n-butyl-glucosinolate	5:5657080:T:C	5	5657080	5.34e-14	5.71e-09	0.0978261	NA
Chem1181_111	1-O-b-D-glucopyranosyl sinapate	3:5657132:A:T	3	5657132	2.27e-07	0.0161744	0.205128	Same-Sense SNP: AT3G16610.1 ACA>ACA; T|Thr 1204	AT3G16610.1 | Symbols: | pentatricopeptide (PPR) repeat-containing protein | chr3:5656371-5658335 REVERSE LENGTH=654
Chem25_116	1-Aminocyclopropane-1-carboxylic acid	4:5668690:C:T	4	5668690	1.3e-08	0.00139538	0.0416667	Same-Sense SNP: AT4G08868.1 TTC>TTT; F|Phe 84	AT4G08868.1 | Symbols: | unknown protein; Has 35333 Blast hits to 34131 proteins in 2444 species: Archae - 798; Bacteria - 22429; Metazoa - 974; Fungi - 991; Plants - 531; Viruses - 0; Other Eukaryotes - 9610 (source: NCBI BLink). | chr4:5668607-5669047 FORWARD LENGTH=146
Chem1070_114	But-3-enylglucosinolate	2:5675318:T:C	2	5675318	6.56e-08	3.25e-05	0.0604396	Same-Sense SNP: AT2G13610.1 GAA>GAG; E|Glu 459	AT2G13610.1 | Symbols: | ABC-2 type transporter family protein | chr2:5673827-5675776 REVERSE LENGTH=649
Chem200026_113	3i_(+)-Catechin hydrate_Epicatechin_ent-Epicatechin	1:5696129:G:A	1	5696129	1.31e-09	1e-05	0.0260417	NA
Chem1070_114	But-3-enylglucosinolate	5:5697024:C:T	5	5697024	8.32e-13	1.47e-09	0.010989	AT5G17310.1 intronic SNP	AT5G17310.1 | Symbols: UGP2, AtUGP2 | UDP-glucose pyrophosphorylase 2 | chr5:5696955-5699671 REVERSE LENGTH=390
Chem1070_115	But-3-enylglucosinolate	5:5697024:C:T	5	5697024	4.68e-09	5.66e-06	0.0112994	AT5G17310.1 intronic SNP	AT5G17310.1 | Symbols: UGP2, AtUGP2 | UDP-glucose pyrophosphorylase 2 | chr5:5696955-5699671 REVERSE LENGTH=390
Chem200088_116	2i_(2R)_(2S)-2-Hydroxybut-3-enylglucosinolate	3:5704421:C:T	3	5704421	4.57e-12	1.4e-07	0.0350877	Same-Sense SNP: AT3G16760.1 TAC>TAT; Y|Tyr 1209	AT3G16760.1 | Symbols: | Tetratricopeptide repeat (TPR)-like superfamily protein | chr3:5703213-5705080 FORWARD LENGTH=475
Chem1076_116	4-(Methylsulfinyl)but-3-enylglucosinolate	4:5708809:C:T	4	5708809	9.31e-08	0.00248851	0.0610687	NA
Chem200088_116	2i_(2R)_(2S)-2-Hydroxybut-3-enylglucosinolate	3:5723100:A:G	3	5723100	1.1e-08	0.000168055	0.0292398	AT3G16800.1 3-UTR INDEL|SNP	AT3G16800.1 | Symbols: | Protein phosphatase 2C family protein | chr3:5721294-5722923 FORWARD LENGTH=351
Chem1097_115	DL-Pipecolinic acid	3:5724165:T:A	3	5724165	4.43e-08	0.000394978	0.00520833	AT3G16810.1 intronic SNP	AT3G16810.1 | Symbols: APUM24, PUM24 | pumilio 24 | chr3:5723436-5727539 REVERSE LENGTH=641
Chem1097_115	DL-Pipecolinic acid	3:5725319:C:T	3	5725319	4.43e-08	0.000394978	0.00520833	AT3G16810.1 intronic SNP	AT3G16810.1 | Symbols: APUM24, PUM24 | pumilio 24 | chr3:5723436-5727539 REVERSE LENGTH=641
Chem200088_116	2i_(2R)_(2S)-2-Hydroxybut-3-enylglucosinolate	3:5728259:G:C	3	5728259	1.1e-08	0.000168055	0.0292398	Mis-Sense SNP: AT3G16820.1 TTC>TTG; F|Phe 699 L|Leu	AT3G16820.1 | Symbols: | F-box and associated interaction domains-containing protein | chr3:5728016-5729174 REVERSE LENGTH=313
Chem1219_113	Quercetin-3,4'-O-di-beta-glucopyranoside	3:5728713:G:A	3	5728713	3.95e-08	0.000301701	0.0121951	AT3G16820.1 intronic SNP	AT3G16820.1 | Symbols: | F-box and associated interaction domains-containing protein | chr3:5728016-5729174 REVERSE LENGTH=313
Chem200028_111	3i_Sodium pantothenate_D-Pantothenic acid hemicalcium salt_Calcium (+)-pantothenate	3:5734530:T:C	3	5734530	7.49e-08	0.0160264	0.123762	Same-Sense SNP: AT3G16830.1 TTT>TTC; F|Phe 1536	AT3G16830.1 | Symbols: TPR2 | TOPLESS-related 2 | chr3:5731709-5737531 FORWARD LENGTH=1131
Chem354_111	Thioglycolic acid solution	3:5734611:G:T	3	5734611	2.14e-27	4.58e-22	0.00990099	Same-Sense SNP: AT3G16830.1 CCG>CCT; P|Pro 1617	AT3G16830.1 | Symbols: TPR2 | TOPLESS-related 2 | chr3:5731709-5737531 FORWARD LENGTH=1131
Chem1097_115	DL-Pipecolinic acid	3:5739995:G:A	3	5739995	4.43e-08	0.000394978	0.00520833	AT3G16840.1 intronic SNP	AT3G16840.1 | Symbols: | P-loop containing nucleoside triphosphate hydrolases superfamily protein | chr3:5738020-5743042 REVERSE LENGTH=826
Chem373_113	Xanthine	3:5745995:T:C	3	5745995	3.2e-10	1.37e-05	0.010989	intergenic INDEL|SNP
Chem200088_116	2i_(2R)_(2S)-2-Hydroxybut-3-enylglucosinolate	3:5780231:G:A	3	5780231	2.31e-07	0.00290183	0.0467836	intergenic INDEL|SNP
Chem200088_116	2i_(2R)_(2S)-2-Hydroxybut-3-enylglucosinolate	3:5786052:T:G	3	5786052	1.05e-08	0.000168055	0.0409357	intergenic INDEL|SNP
Chem1078_113	Benzylglucosinolate	1:5793989:C:T	1	5793989	2.81e-15	1.5e-10	0.108108	intergenic INDEL|SNP
Chem1144_113	S-Methyl-L-cysteine	3:5799642:T:G	3	5799642	3.05e-10	1.25e-06	0.00531915	AT3G17000.1 3-UTR INDEL|SNP	AT3G17000.1 | Symbols: UBC32 | ubiquitin-conjugating enzyme 32 | chr3:5797296-5799467 FORWARD LENGTH=309
Chem1070_112	But-3-enylglucosinolate	3:5799919:T:A	3	5799919	1.08e-10	1.57e-07	0.010582	intergenic INDEL|SNP
Chem1070_112	But-3-enylglucosinolate	3:5800508:C:A	3	5800508	2.82e-26	5.29e-23	0.005291	Mis-Sense SNP: AT3G17010.1 CAG>AAG; Q|Gln 49 K|Lys	AT3G17010.1 | Symbols: | AP2/B3-like transcriptional factor family protein | chr3:5800460-5802303 FORWARD LENGTH=302
Chem1070_114	But-3-enylglucosinolate	3:5800508:C:A	3	5800508	9.14e-11	7.06e-08	0.010989	Mis-Sense SNP: AT3G17010.1 CAG>AAG; Q|Gln 49 K|Lys	AT3G17010.1 | Symbols: | AP2/B3-like transcriptional factor family protein | chr3:5800460-5802303 FORWARD LENGTH=302
Chem1070_115	But-3-enylglucosinolate	3:5800508:C:A	3	5800508	7.98e-08	5.18e-05	0.0112994	Mis-Sense SNP: AT3G17010.1 CAG>AAG; Q|Gln 49 K|Lys	AT3G17010.1 | Symbols: | AP2/B3-like transcriptional factor family protein | chr3:5800460-5802303 FORWARD LENGTH=302
Chem1070_116	But-3-enylglucosinolate	3:5800508:C:A	3	5800508	1.54e-13	2.16e-10	0.00555556	Mis-Sense SNP: AT3G17010.1 CAG>AAG; Q|Gln 49 K|Lys	AT3G17010.1 | Symbols: | AP2/B3-like transcriptional factor family protein | chr3:5800460-5802303 FORWARD LENGTH=302
Chem1070_112	But-3-enylglucosinolate	3:5800638:C:T	3	5800638	2.82e-26	5.29e-23	0.005291	AT3G17010.1 intronic SNP	AT3G17010.1 | Symbols: | AP2/B3-like transcriptional factor family protein | chr3:5800460-5802303 FORWARD LENGTH=302
Chem1070_114	But-3-enylglucosinolate	3:5800638:C:T	3	5800638	9.14e-11	7.06e-08	0.010989	AT3G17010.1 intronic SNP	AT3G17010.1 | Symbols: | AP2/B3-like transcriptional factor family protein | chr3:5800460-5802303 FORWARD LENGTH=302
Chem1070_115	But-3-enylglucosinolate	3:5800638:C:T	3	5800638	7.98e-08	5.18e-05	0.0112994	AT3G17010.1 intronic SNP	AT3G17010.1 | Symbols: | AP2/B3-like transcriptional factor family protein | chr3:5800460-5802303 FORWARD LENGTH=302
Chem1070_116	But-3-enylglucosinolate	3:5800638:C:T	3	5800638	1.54e-13	2.16e-10	0.00555556	AT3G17010.1 intronic SNP	AT3G17010.1 | Symbols: | AP2/B3-like transcriptional factor family protein | chr3:5800460-5802303 FORWARD LENGTH=302
Chem1070_112	But-3-enylglucosinolate	3:5801795:C:G	3	5801795	2.87e-09	2.11e-06	0.010582	Mis-Sense SNP: AT3G17010.1 CTA>GTA; L|Leu 487 V|Val	AT3G17010.1 | Symbols: | AP2/B3-like transcriptional factor family protein | chr3:5800460-5802303 FORWARD LENGTH=302
Chem200046_116	3i_L-Iditol_D-Sorbitol_D-(-)-Mannitol	3:5801795:C:G	3	5801795	1.75e-16	1.25e-11	0.015625	Mis-Sense SNP: AT3G17010.1 CTA>GTA; L|Leu 487 V|Val	AT3G17010.1 | Symbols: | AP2/B3-like transcriptional factor family protein | chr3:5800460-5802303 FORWARD LENGTH=302
Chem1070_112	But-3-enylglucosinolate	3:5802572:A:C	3	5802572	2.98e-09	2.15e-06	0.015873	AT3G17020.1 3-UTR INDEL|SNP	AT3G17020.1 | Symbols: | Adenine nucleotide alpha hydrolases-like superfamily protein | chr3:5802728-5804063 REVERSE LENGTH=163
Chem1070_114	But-3-enylglucosinolate	3:5802572:A:C	3	5802572	9.23e-14	1.73e-10	0.021978	AT3G17020.1 3-UTR INDEL|SNP	AT3G17020.1 | Symbols: | Adenine nucleotide alpha hydrolases-like superfamily protein | chr3:5802728-5804063 REVERSE LENGTH=163
Chem267_115	L-Asparagine	3:5802572:A:C	3	5802572	7.62e-08	0.0163088	0.0208333	AT3G17020.1 3-UTR INDEL|SNP	AT3G17020.1 | Symbols: | Adenine nucleotide alpha hydrolases-like superfamily protein | chr3:5802728-5804063 REVERSE LENGTH=163
Chem285_115	L-Ornithine monohydrochloride	3:5802572:A:C	3	5802572	3.03e-11	6.48e-06	0.0208333	AT3G17020.1 3-UTR INDEL|SNP	AT3G17020.1 | Symbols: | Adenine nucleotide alpha hydrolases-like superfamily protein | chr3:5802728-5804063 REVERSE LENGTH=163
Chem1070_112	But-3-enylglucosinolate	3:5802659:G:C	3	5802659	2.82e-26	5.29e-23	0.005291	AT3G17020.1 3-UTR INDEL|SNP	AT3G17020.1 | Symbols: | Adenine nucleotide alpha hydrolases-like superfamily protein | chr3:5802728-5804063 REVERSE LENGTH=163
Chem1070_114	But-3-enylglucosinolate	3:5802659:G:C	3	5802659	9.14e-11	7.06e-08	0.010989	AT3G17020.1 3-UTR INDEL|SNP	AT3G17020.1 | Symbols: | Adenine nucleotide alpha hydrolases-like superfamily protein | chr3:5802728-5804063 REVERSE LENGTH=163
Chem1070_115	But-3-enylglucosinolate	3:5802659:G:C	3	5802659	7.98e-08	5.18e-05	0.0112994	AT3G17020.1 3-UTR INDEL|SNP	AT3G17020.1 | Symbols: | Adenine nucleotide alpha hydrolases-like superfamily protein | chr3:5802728-5804063 REVERSE LENGTH=163
Chem1070_116	But-3-enylglucosinolate	3:5802659:G:C	3	5802659	1.54e-13	2.16e-10	0.00555556	AT3G17020.1 3-UTR INDEL|SNP	AT3G17020.1 | Symbols: | Adenine nucleotide alpha hydrolases-like superfamily protein | chr3:5802728-5804063 REVERSE LENGTH=163
Chem1070_113	But-3-enylglucosinolate	1:5803017:A:G	1	5803017	1.05e-09	3.7e-06	0.0368421	Same-Sense SNP: AT1G16970.1 TTA>CTA; L|Leu 1063	AT1G16970.1 | Symbols: KU70, ATKU70 | KU70 homolog | chr1:5801159-5805724 REVERSE LENGTH=621
Chem200088_116	2i_(2R)_(2S)-2-Hydroxybut-3-enylglucosinolate	3:5803111:G:C	3	5803111	2.31e-07	0.00290183	0.0467836	AT3G17020.1 intronic SNP	AT3G17020.1 | Symbols: | Adenine nucleotide alpha hydrolases-like superfamily protein | chr3:5802728-5804063 REVERSE LENGTH=163
Chem1070_112	But-3-enylglucosinolate	3:5803218:C:T	3	5803218	2.82e-26	5.29e-23	0.005291	AT3G17020.1 intronic SNP	AT3G17020.1 | Symbols: | Adenine nucleotide alpha hydrolases-like superfamily protein | chr3:5802728-5804063 REVERSE LENGTH=163
Chem1070_114	But-3-enylglucosinolate	3:5803218:C:T	3	5803218	9.14e-11	7.06e-08	0.010989	AT3G17020.1 intronic SNP	AT3G17020.1 | Symbols: | Adenine nucleotide alpha hydrolases-like superfamily protein | chr3:5802728-5804063 REVERSE LENGTH=163
Chem1070_115	But-3-enylglucosinolate	3:5803218:C:T	3	5803218	7.98e-08	5.18e-05	0.0112994	AT3G17020.1 intronic SNP	AT3G17020.1 | Symbols: | Adenine nucleotide alpha hydrolases-like superfamily protein | chr3:5802728-5804063 REVERSE LENGTH=163
Chem1070_116	But-3-enylglucosinolate	3:5803218:C:T	3	5803218	1.54e-13	2.16e-10	0.00555556	AT3G17020.1 intronic SNP	AT3G17020.1 | Symbols: | Adenine nucleotide alpha hydrolases-like superfamily protein | chr3:5802728-5804063 REVERSE LENGTH=163
Chem1070_112	But-3-enylglucosinolate	3:5803572:A:T	3	5803572	2.82e-26	5.29e-23	0.005291	AT3G17020.1 intronic SNP	AT3G17020.1 | Symbols: | Adenine nucleotide alpha hydrolases-like superfamily protein | chr3:5802728-5804063 REVERSE LENGTH=163
Chem1070_114	But-3-enylglucosinolate	3:5803572:A:T	3	5803572	9.14e-11	7.06e-08	0.010989	AT3G17020.1 intronic SNP	AT3G17020.1 | Symbols: | Adenine nucleotide alpha hydrolases-like superfamily protein | chr3:5802728-5804063 REVERSE LENGTH=163
Chem1070_115	But-3-enylglucosinolate	3:5803572:A:T	3	5803572	7.98e-08	5.18e-05	0.0112994	AT3G17020.1 intronic SNP	AT3G17020.1 | Symbols: | Adenine nucleotide alpha hydrolases-like superfamily protein | chr3:5802728-5804063 REVERSE LENGTH=163
Chem1070_116	But-3-enylglucosinolate	3:5803572:A:T	3	5803572	1.54e-13	2.16e-10	0.00555556	AT3G17020.1 intronic SNP	AT3G17020.1 | Symbols: | Adenine nucleotide alpha hydrolases-like superfamily protein | chr3:5802728-5804063 REVERSE LENGTH=163
Chem1070_112	But-3-enylglucosinolate	3:5803734:A:C	3	5803734	2.82e-26	5.29e-23	0.005291	AT3G17020.1 intronic SNP	AT3G17020.1 | Symbols: | Adenine nucleotide alpha hydrolases-like superfamily protein | chr3:5802728-5804063 REVERSE LENGTH=163
Chem1070_114	But-3-enylglucosinolate	3:5803734:A:C	3	5803734	9.14e-11	7.06e-08	0.010989	AT3G17020.1 intronic SNP	AT3G17020.1 | Symbols: | Adenine nucleotide alpha hydrolases-like superfamily protein | chr3:5802728-5804063 REVERSE LENGTH=163
Chem1070_115	But-3-enylglucosinolate	3:5803734:A:C	3	5803734	7.98e-08	5.18e-05	0.0112994	AT3G17020.1 intronic SNP	AT3G17020.1 | Symbols: | Adenine nucleotide alpha hydrolases-like superfamily protein | chr3:5802728-5804063 REVERSE LENGTH=163
Chem1070_116	But-3-enylglucosinolate	3:5803734:A:C	3	5803734	1.54e-13	2.16e-10	0.00555556	AT3G17020.1 intronic SNP	AT3G17020.1 | Symbols: | Adenine nucleotide alpha hydrolases-like superfamily protein | chr3:5802728-5804063 REVERSE LENGTH=163
Chem1070_113	But-3-enylglucosinolate	1:5806060:A:G	1	5806060	1.05e-09	3.7e-06	0.0368421	intergenic INDEL|SNP
Chem1070_112	But-3-enylglucosinolate	3:5806492:A:C	3	5806492	2.82e-26	5.29e-23	0.005291	Mis-Sense SNP: AT3G17030.1 TAT>GAT; Y|Tyr 1000 D|Asp	AT3G17030.1 | Symbols: | Nucleic acid-binding proteins superfamily | chr3:5804509-5808462 REVERSE LENGTH=668
Chem1070_114	But-3-enylglucosinolate	3:5806492:A:C	3	5806492	9.14e-11	7.06e-08	0.010989	Mis-Sense SNP: AT3G17030.1 TAT>GAT; Y|Tyr 1000 D|Asp	AT3G17030.1 | Symbols: | Nucleic acid-binding proteins superfamily | chr3:5804509-5808462 REVERSE LENGTH=668
Chem1070_115	But-3-enylglucosinolate	3:5806492:A:C	3	5806492	7.98e-08	5.18e-05	0.0112994	Mis-Sense SNP: AT3G17030.1 TAT>GAT; Y|Tyr 1000 D|Asp	AT3G17030.1 | Symbols: | Nucleic acid-binding proteins superfamily | chr3:5804509-5808462 REVERSE LENGTH=668
Chem1070_116	But-3-enylglucosinolate	3:5806492:A:C	3	5806492	1.54e-13	2.16e-10	0.00555556	Mis-Sense SNP: AT3G17030.1 TAT>GAT; Y|Tyr 1000 D|Asp	AT3G17030.1 | Symbols: | Nucleic acid-binding proteins superfamily | chr3:5804509-5808462 REVERSE LENGTH=668
Chem1070_112	But-3-enylglucosinolate	3:5806723:C:T	3	5806723	2.82e-26	5.29e-23	0.005291	Mis-Sense SNP: AT3G17030.1 CGT>CAT; R|Arg 839 H|His	AT3G17030.1 | Symbols: | Nucleic acid-binding proteins superfamily | chr3:5804509-5808462 REVERSE LENGTH=668
Chem1070_114	But-3-enylglucosinolate	3:5806723:C:T	3	5806723	9.14e-11	7.06e-08	0.010989	Mis-Sense SNP: AT3G17030.1 CGT>CAT; R|Arg 839 H|His	AT3G17030.1 | Symbols: | Nucleic acid-binding proteins superfamily | chr3:5804509-5808462 REVERSE LENGTH=668
Chem1070_115	But-3-enylglucosinolate	3:5806723:C:T	3	5806723	7.98e-08	5.18e-05	0.0112994	Mis-Sense SNP: AT3G17030.1 CGT>CAT; R|Arg 839 H|His	AT3G17030.1 | Symbols: | Nucleic acid-binding proteins superfamily | chr3:5804509-5808462 REVERSE LENGTH=668
Chem1070_116	But-3-enylglucosinolate	3:5806723:C:T	3	5806723	1.54e-13	2.16e-10	0.00555556	Mis-Sense SNP: AT3G17030.1 CGT>CAT; R|Arg 839 H|His	AT3G17030.1 | Symbols: | Nucleic acid-binding proteins superfamily | chr3:5804509-5808462 REVERSE LENGTH=668
Chem100021_113	1-Methoxyindole-glucosinolate	5:5808565:A:T	5	5808565	2.16e-08	0.000288423	0.00537634	intergenic INDEL|SNP
Chem1070_112	But-3-enylglucosinolate	3:5810788:A:G	3	5810788	2.82e-26	5.29e-23	0.005291	AT3G17040.1 intronic SNP	AT3G17040.1 | Symbols: HCF107 | high chlorophyll fluorescent 107 | chr3:5809378-5812605 REVERSE LENGTH=652
Chem1070_114	But-3-enylglucosinolate	3:5810788:A:G	3	5810788	9.14e-11	7.06e-08	0.010989	AT3G17040.1 intronic SNP	AT3G17040.1 | Symbols: HCF107 | high chlorophyll fluorescent 107 | chr3:5809378-5812605 REVERSE LENGTH=652
Chem1070_115	But-3-enylglucosinolate	3:5810788:A:G	3	5810788	7.98e-08	5.18e-05	0.0112994	AT3G17040.1 intronic SNP	AT3G17040.1 | Symbols: HCF107 | high chlorophyll fluorescent 107 | chr3:5809378-5812605 REVERSE LENGTH=652
Chem1070_116	But-3-enylglucosinolate	3:5810788:A:G	3	5810788	1.54e-13	2.16e-10	0.00555556	AT3G17040.1 intronic SNP	AT3G17040.1 | Symbols: HCF107 | high chlorophyll fluorescent 107 | chr3:5809378-5812605 REVERSE LENGTH=652
Chem1070_112	But-3-enylglucosinolate	3:5814575:G:C	3	5814575	2.82e-26	5.29e-23	0.005291	intergenic INDEL|SNP
Chem1070_114	But-3-enylglucosinolate	3:5814575:G:C	3	5814575	9.14e-11	7.06e-08	0.010989	intergenic INDEL|SNP
Chem1070_115	But-3-enylglucosinolate	3:5814575:G:C	3	5814575	7.98e-08	5.18e-05	0.0112994	intergenic INDEL|SNP
Chem1070_116	But-3-enylglucosinolate	3:5814575:G:C	3	5814575	1.54e-13	2.16e-10	0.00555556	intergenic INDEL|SNP
Chem1070_115	But-3-enylglucosinolate	4:5815787:G:T	4	5815787	2.47e-08	2.44e-05	0.135593	intergenic INDEL|SNP
Chem1070_112	But-3-enylglucosinolate	3:5817659:T:A	3	5817659	2.82e-26	5.29e-23	0.005291	Same-Sense SNP: AT3G17060.1 GTA>GTT; V|Val 489	AT3G17060.1 | Symbols: | Pectin lyase-like superfamily protein | chr3:5816953-5818458 REVERSE LENGTH=344
Chem1070_114	But-3-enylglucosinolate	3:5817659:T:A	3	5817659	9.14e-11	7.06e-08	0.010989	Same-Sense SNP: AT3G17060.1 GTA>GTT; V|Val 489	AT3G17060.1 | Symbols: | Pectin lyase-like superfamily protein | chr3:5816953-5818458 REVERSE LENGTH=344
Chem1070_115	But-3-enylglucosinolate	3:5817659:T:A	3	5817659	7.98e-08	5.18e-05	0.0112994	Same-Sense SNP: AT3G17060.1 GTA>GTT; V|Val 489	AT3G17060.1 | Symbols: | Pectin lyase-like superfamily protein | chr3:5816953-5818458 REVERSE LENGTH=344
Chem1070_116	But-3-enylglucosinolate	3:5817659:T:A	3	5817659	1.54e-13	2.16e-10	0.00555556	Same-Sense SNP: AT3G17060.1 GTA>GTT; V|Val 489	AT3G17060.1 | Symbols: | Pectin lyase-like superfamily protein | chr3:5816953-5818458 REVERSE LENGTH=344
Chem1070_112	But-3-enylglucosinolate	3:5817704:T:C	3	5817704	9.14e-12	1.45e-08	0.010582	Same-Sense SNP: AT3G17060.1 ACA>ACG; T|Thr 444	AT3G17060.1 | Symbols: | Pectin lyase-like superfamily protein | chr3:5816953-5818458 REVERSE LENGTH=344
Chem1070_114	But-3-enylglucosinolate	3:5817704:T:C	3	5817704	2.12e-07	9.05e-05	0.0164835	Same-Sense SNP: AT3G17060.1 ACA>ACG; T|Thr 444	AT3G17060.1 | Symbols: | Pectin lyase-like superfamily protein | chr3:5816953-5818458 REVERSE LENGTH=344
Chem1128_114	cyanidin-3-O-rhamnoside chloride	5:5818131:T:G	5	5818131	3.56e-23	2.54e-18	0.042328	intergenic INDEL|SNP
Chem200001_114	2i_Kaempferol-3-Glucoside-2"-Rhamnoside,-7-Rhamnoside_Kaempferol-3-O-alpha-L-rhamnopyranosyl(1->2)-beta-D-glucopyranoside-7-O-alpha-L-rhamnopyranoside	5:5818131:T:G	5	5818131	9.92e-22	7.07e-17	0.0418848	intergenic INDEL|SNP
Chem1128_114	cyanidin-3-O-rhamnoside chloride	5:5818862:T:C	5	5818862	3.88e-32	4.15e-27	0.047619	Same-Sense SNP: AT5G17660.1 ACA>ACG; T|Thr 855	AT5G17660.1 | Symbols: | tRNA (guanine-N-7) methyltransferase | chr5:5818778-5820811 REVERSE LENGTH=312
Chem200001_114	2i_Kaempferol-3-Glucoside-2"-Rhamnoside,-7-Rhamnoside_Kaempferol-3-O-alpha-L-rhamnopyranosyl(1->2)-beta-D-glucopyranoside-7-O-alpha-L-rhamnopyranoside	5:5818862:T:C	5	5818862	1.54e-30	1.65e-25	0.0471204	Same-Sense SNP: AT5G17660.1 ACA>ACG; T|Thr 855	AT5G17660.1 | Symbols: | tRNA (guanine-N-7) methyltransferase | chr5:5818778-5820811 REVERSE LENGTH=312
Chem100011_111	4-Methylthio-n-butyl-glucosinolate	3:5822610:G:A	3	5822610	7.24e-09	0.000309588	0.0149254	Mis-Sense SNP: AT3G17070.1 GAC>AAC; D|Asp 541 N|Asn	AT3G17070.1 | Symbols: | Peroxidase family protein | chr3:5821048-5823165 FORWARD LENGTH=339
Chem100011_115	4-Methylthio-n-butyl-glucosinolate	3:5822610:G:A	3	5822610	2e-12	1.42e-07	0.015625	Mis-Sense SNP: AT3G17070.1 GAC>AAC; D|Asp 541 N|Asn	AT3G17070.1 | Symbols: | Peroxidase family protein | chr3:5821048-5823165 FORWARD LENGTH=339
Chem1070_115	But-3-enylglucosinolate	4:5827384:A:G	4	5827384	2.45e-08	2.44e-05	0.129944	intergenic INDEL|SNP
Chem200088_116	2i_(2R)_(2S)-2-Hydroxybut-3-enylglucosinolate	3:5835273:G:A	3	5835273	2.31e-07	0.00290183	0.0467836	intergenic INDEL|SNP
Chem1097_112	DL-Pipecolinic acid	2:5835504:C:T	2	5835504	8.37e-09	0.000447406	0.133663	intergenic INDEL|SNP
Chem39_111	Adenine	5:5837708:C:G	5	5837708	9.2e-09	0.00196829	0.13253	intergenic INDEL|SNP
Chem200067_114	2i_Indole-3-carboxyaldehyde_Indole-3-aldehyde	5:5867541:G:T	5	5867541	2.27e-07	0.0161985	0.125654	Mis-Sense SNP: AT5G17780.1 ACT>AAT; T|Thr 1142 N|Asn	AT5G17780.1 | Symbols: | alpha/beta-Hydrolases superfamily protein | chr5:5867429-5868976 REVERSE LENGTH=417
Chem100013_112	6-Methylthio-n-hexyl-glucosinolate	1:5868085:T:A	1	5868085	1.05e-08	0.000559072	0.123762	Same-Sense SNP: AT1G17160.1 CTA>CTA; L|Leu 408	AT1G17160.1 | Symbols: | pfkB-like carbohydrate kinase family protein | chr1:5867678-5869215 FORWARD LENGTH=379
Chem200088_116	2i_(2R)_(2S)-2-Hydroxybut-3-enylglucosinolate	3:5879033:A:G	3	5879033	1.64e-10	3.89e-06	0.0409357	Mis-Sense SNP: AT3G17205.1 ATG>GTG; M|Met 2227 V|Val	AT3G17205.3 | Symbols: UPL6 | ubiquitin protein ligase 6 | chr3:5873528-5881132 FORWARD LENGTH=1029
Chem100012_113	5-Methylthio-n-pentyl-glucosinolate	1:5880405:G:A	1	5880405	1.6e-07	0.00855539	0.01	AT1G17210.1 3-UTR INDEL|SNP	AT1G17210.1 | Symbols: ATILP1, ILP1 | IAP-like protein 1 | chr1:5880502-5884657 REVERSE LENGTH=958
Chem200068_114	DL-Malic acid	5:5901297:T:C	5	5901297	8.28e-08	0.0177179	0.0885417	intergenic INDEL|SNP
Chem1024_112	O-Phosphocholine	1:5906358:A:G	1	5906358	3.26e-10	1.74e-05	0.0594059	Mis-Sense SNP: AT1G17260.1 AAA>AGA; K|Lys 1331 R|Arg	AT1G17260.1 | Symbols: AHA10 | autoinhibited H(+)-ATPase isoform 10 | chr1:5904058-5908898 FORWARD LENGTH=947
Chem200032_112	3i_D-(+)-Gluconic acid delta-lactone_L-Glucono-1,5-lactone_D(-)-Gulono-gamma-lactone	1:5906358:A:G	1	5906358	1.78e-07	0.00293597	0.0594059	Mis-Sense SNP: AT1G17260.1 AAA>AGA; K|Lys 1331 R|Arg	AT1G17260.1 | Symbols: AHA10 | autoinhibited H(+)-ATPase isoform 10 | chr1:5904058-5908898 FORWARD LENGTH=947
Chem200063_113	3i_L-2-Aminobutyric acid_N,N-Dimethylglycine hydrochloride_N-Methyl-DL-Alanine	1:5906358:A:G	1	5906358	1.33e-10	2.85e-05	0.0594059	Mis-Sense SNP: AT1G17260.1 AAA>AGA; K|Lys 1331 R|Arg	AT1G17260.1 | Symbols: AHA10 | autoinhibited H(+)-ATPase isoform 10 | chr1:5904058-5908898 FORWARD LENGTH=947
Chem200032_112	3i_D-(+)-Gluconic acid delta-lactone_L-Glucono-1,5-lactone_D(-)-Gulono-gamma-lactone	1:5906907:C:A	1	5906907	1.78e-07	0.00293597	0.0594059	Same-Sense SNP: AT1G17260.1 GGC>GGA; G|Gly 1641	AT1G17260.1 | Symbols: AHA10 | autoinhibited H(+)-ATPase isoform 10 | chr1:5904058-5908898 FORWARD LENGTH=947
Chem200032_112	3i_D-(+)-Gluconic acid delta-lactone_L-Glucono-1,5-lactone_D(-)-Gulono-gamma-lactone	1:5907236:A:T	1	5907236	1.78e-07	0.00293597	0.0594059	Same-Sense SNP: AT1G17260.1 CTA>CTT; L|Leu 1881	AT1G17260.1 | Symbols: AHA10 | autoinhibited H(+)-ATPase isoform 10 | chr1:5904058-5908898 FORWARD LENGTH=947
Chem200032_112	3i_D-(+)-Gluconic acid delta-lactone_L-Glucono-1,5-lactone_D(-)-Gulono-gamma-lactone	1:5907491:T:G	1	5907491	1.78e-07	0.00293597	0.0594059	Same-Sense SNP: AT1G17260.1 TCT>TCG; S|Ser 1974	AT1G17260.1 | Symbols: AHA10 | autoinhibited H(+)-ATPase isoform 10 | chr1:5904058-5908898 FORWARD LENGTH=947
Chem200032_112	3i_D-(+)-Gluconic acid delta-lactone_L-Glucono-1,5-lactone_D(-)-Gulono-gamma-lactone	1:5907893:T:C	1	5907893	1.78e-07	0.00293597	0.0594059	Same-Sense SNP: AT1G17260.1 TTT>TTC; F|Phe 2202	AT1G17260.1 | Symbols: AHA10 | autoinhibited H(+)-ATPase isoform 10 | chr1:5904058-5908898 FORWARD LENGTH=947
Chem200032_112	3i_D-(+)-Gluconic acid delta-lactone_L-Glucono-1,5-lactone_D(-)-Gulono-gamma-lactone	1:5909476:G:A	1	5909476	1.78e-07	0.00293597	0.0594059	Same-Sense SNP: AT1G17270.1 GGC>GGT; G|Gly 1662	AT1G17270.1 | Symbols: | O-fucosyltransferase family protein | chr1:5909443-5911624 REVERSE LENGTH=564
Chem200032_112	3i_D-(+)-Gluconic acid delta-lactone_L-Glucono-1,5-lactone_D(-)-Gulono-gamma-lactone	1:5909503:A:T	1	5909503	1.78e-07	0.00293597	0.0594059	Same-Sense SNP: AT1G17270.1 TCT>TCA; S|Ser 1635	AT1G17270.1 | Symbols: | O-fucosyltransferase family protein | chr1:5909443-5911624 REVERSE LENGTH=564
Chem200032_112	3i_D-(+)-Gluconic acid delta-lactone_L-Glucono-1,5-lactone_D(-)-Gulono-gamma-lactone	1:5910437:C:T	1	5910437	1.78e-07	0.00293597	0.0594059	Same-Sense SNP: AT1G17270.1 ACG>ACA; T|Thr 1188	AT1G17270.1 | Symbols: | O-fucosyltransferase family protein | chr1:5909443-5911624 REVERSE LENGTH=564
Chem100021_113	1-Methoxyindole-glucosinolate	2:5914363:T:C	2	5914363	2.16e-08	0.000288423	0.00537634	intergenic INDEL|SNP
Chem1128_113	cyanidin-3-O-rhamnoside chloride	2:5914363:T:C	2	5914363	2.71e-15	4.15e-11	0.005	intergenic INDEL|SNP
Chem200001_113	2i_Kaempferol-3-Glucoside-2"-Rhamnoside,-7-Rhamnoside_Kaempferol-3-O-alpha-L-rhamnopyranosyl(1->2)-beta-D-glucopyranoside-7-O-alpha-L-rhamnopyranoside	2:5914363:T:C	2	5914363	1.73e-10	2.84e-06	0.005	intergenic INDEL|SNP
Chem51_113	L-Histidine	2:5914363:T:C	2	5914363	7.67e-12	1.37e-07	0.0049505	intergenic INDEL|SNP
Chem853_112	luteolin-3',7-di-O-glucoside	2:5914363:T:C	2	5914363	1.06e-11	1.34e-07	0.00526316	intergenic INDEL|SNP
Chem853_113	luteolin-3',7-di-O-glucoside	2:5914363:T:C	2	5914363	6.03e-09	3.91e-05	0.00571429	intergenic INDEL|SNP
Chem1070_112	But-3-enylglucosinolate	1:5926570:C:T	1	5926570	2.1e-09	1.7e-06	0.010582	intergenic INDEL|SNP
Chem1070_113	But-3-enylglucosinolate	1:5926570:C:T	1	5926570	9.13e-08	0.000128476	0.0105263	intergenic INDEL|SNP
Chem200005_114	7i_kaempferol-3-O-rutinoside_Datiscin_Kaempferol-3-O-beta-D-glucoside-7-O-alpha-L-rhamnoside_Kaempferol-3-O-beta-D-galactoside-7-O-alpha-L-rhamnoside_Kaempferol-3-O-b-glucopyranosyl-7-O-a-rhamnopyranoside_kaempferol-7-O-neohesperidoside_Kaempferol-3-Gluco	5:5927414:A:G	5	5927414	3.48e-08	0.00148988	0.161458	AT5G17910.1 5-UTR INDEL|SNP	AT5G17910.2 | Symbols: | unknown protein; FUNCTIONS IN: molecular function unknown; INVOLVED IN: biological process unknown; LOCATED IN: mitochondrion; EXPRESSED IN: 23 plant structures; EXPRESSED DURING: 15 growth stages; BEST Arabidopsis thaliana protein match is: unknown protein (TAIR:AT2G29620.1). | chr5:5927906-5932292 FORWARD LENGTH=1342
Chem200005_114	7i_kaempferol-3-O-rutinoside_Datiscin_Kaempferol-3-O-beta-D-glucoside-7-O-alpha-L-rhamnoside_Kaempferol-3-O-beta-D-galactoside-7-O-alpha-L-rhamnoside_Kaempferol-3-O-b-glucopyranosyl-7-O-a-rhamnopyranoside_kaempferol-7-O-neohesperidoside_Kaempferol-3-Gluco	5:5933750:C:A	5	5933750	6.34e-14	6.78e-09	0.171875	intergenic INDEL|SNP
Chem900_116	N-acetyl-DL-serine	5:5968820:C:T	5	5968820	6.56e-08	0.000467735	0.00543478	AT5G18030.1 3-UTR INDEL|SNP	AT5G18030.1 | Symbols: | SAUR-like auxin-responsive protein family | chr5:5968527-5968793 FORWARD LENGTH=88
Chem39_116	Adenine	3:5985887:A:T	3	5985887	1.14e-07	0.00348928	0.188312	Mis-Sense SNP: AT3G17490.1 GAA>GTA; E|Glu 1061 V|Val	AT3G17490.1 | Symbols: | F-box and associated interaction domains-containing protein | chr3:5984827-5985993 FORWARD LENGTH=388
Chem1070_112	But-3-enylglucosinolate	3:6028183:C:T	3	6028183	8.88e-10	9.2e-07	0.010582	Mis-Sense SNP: AT3G17626.1 GCC>GTC; A|Ala 5 V|Val	AT3G17626.1 | Symbols: | structural constituent of ribosome | chr3:6028179-6028494 FORWARD LENGTH=53
Chem1070_114	But-3-enylglucosinolate	3:6028183:C:T	3	6028183	4.86e-12	5.68e-09	0.010989	Mis-Sense SNP: AT3G17626.1 GCC>GTC; A|Ala 5 V|Val	AT3G17626.1 | Symbols: | structural constituent of ribosome | chr3:6028179-6028494 FORWARD LENGTH=53
Chem1070_115	But-3-enylglucosinolate	3:6028183:C:T	3	6028183	1.6e-08	1.71e-05	0.0112994	Mis-Sense SNP: AT3G17626.1 GCC>GTC; A|Ala 5 V|Val	AT3G17626.1 | Symbols: | structural constituent of ribosome | chr3:6028179-6028494 FORWARD LENGTH=53
Chem1070_111	But-3-enylglucosinolate	5:6037294:A:T	5	6037294	2.11e-07	0.000176974	0.00520833	Mis-Sense SNP: AT5G18260.1 ATG>AAG; M|Met 2 K|Lys	AT5G18260.1 | Symbols: | RING/U-box superfamily protein | chr5:6036226-6037295 REVERSE LENGTH=320
Chem1070_112	But-3-enylglucosinolate	5:6037294:A:T	5	6037294	2.82e-26	5.29e-23	0.005291	Mis-Sense SNP: AT5G18260.1 ATG>AAG; M|Met 2 K|Lys	AT5G18260.1 | Symbols: | RING/U-box superfamily protein | chr5:6036226-6037295 REVERSE LENGTH=320
Chem1070_114	But-3-enylglucosinolate	5:6037294:A:T	5	6037294	3.16e-34	6.15e-31	0.00549451	Mis-Sense SNP: AT5G18260.1 ATG>AAG; M|Met 2 K|Lys	AT5G18260.1 | Symbols: | RING/U-box superfamily protein | chr5:6036226-6037295 REVERSE LENGTH=320
Chem1070_115	But-3-enylglucosinolate	5:6037294:A:T	5	6037294	5.74e-22	9.44e-19	0.00564972	Mis-Sense SNP: AT5G18260.1 ATG>AAG; M|Met 2 K|Lys	AT5G18260.1 | Symbols: | RING/U-box superfamily protein | chr5:6036226-6037295 REVERSE LENGTH=320
Chem1070_116	But-3-enylglucosinolate	5:6037294:A:T	5	6037294	1.54e-13	2.16e-10	0.00555556	Mis-Sense SNP: AT5G18260.1 ATG>AAG; M|Met 2 K|Lys	AT5G18260.1 | Symbols: | RING/U-box superfamily protein | chr5:6036226-6037295 REVERSE LENGTH=320
Chem1076_112	4-(Methylsulfinyl)but-3-enylglucosinolate	5:6044990:C:T	5	6044990	8.21e-74	1.76e-68	0.0551181	NA
Chem200063_114	3i_L-2-Aminobutyric acid_N,N-Dimethylglycine hydrochloride_N-Methyl-DL-Alanine	3:6045476:C:T	3	6045476	1.3e-07	0.0139349	0.0416667	Mis-Sense SNP: AT3G17690.1 ACT>ATT; T|Thr 95 I|Ile	AT3G17690.1 | Symbols: ATCNGC19, CNGC19 | cyclic nucleotide gated channel 19 | chr3:6045382-6048339 FORWARD LENGTH=729
Chem200089_112	2i_D-(+)-Melezitose monohydrate_1-Kestose	5:6047096:A:G	5	6047096	5.56e-09	0.000237859	0.0940594	NA
Chem1097_115	DL-Pipecolinic acid	3:6048673:A:C	3	6048673	1.21e-07	0.00103663	0.0208333	intergenic INDEL|SNP
Chem1070_112	But-3-enylglucosinolate	1:6061258:G:C	1	6061258	5.81e-09	3.73e-06	0.010582	intergenic INDEL|SNP
Chem1070_114	But-3-enylglucosinolate	1:6061258:G:C	1	6061258	1.48e-10	1.03e-07	0.010989	intergenic INDEL|SNP
Chem1070_115	But-3-enylglucosinolate	1:6061258:G:C	1	6061258	2.33e-07	0.000136719	0.0112994	intergenic INDEL|SNP
Chem1070_114	But-3-enylglucosinolate	3:6103781:G:A	3	6103781	5.29e-08	2.74e-05	0.032967	Mis-Sense SNP: AT3G17830.1 CGG>CAG; R|Arg 1091 Q|Gln	AT3G17830.1 | Symbols: | Molecular chaperone Hsp40/DnaJ family protein | chr3:6101868-6104503 FORWARD LENGTH=517
Chem605_116	L-beta-homoglutamine-HCl	3:6103781:G:A	3	6103781	7.71e-08	0.00235597	0.0331492	Mis-Sense SNP: AT3G17830.1 CGG>CAG; R|Arg 1091 Q|Gln	AT3G17830.1 | Symbols: | Molecular chaperone Hsp40/DnaJ family protein | chr3:6101868-6104503 FORWARD LENGTH=517
Chem1070_114	But-3-enylglucosinolate	5:6116601:G:C	5	6116601	1.03e-11	1.01e-08	0.010989	Mis-Sense SNP: AT5G18450.1 TGC>TGG; C|Cys 420 W|Trp	AT5G18450.1 | Symbols: | Integrase-type DNA-binding superfamily protein | chr5:6116097-6117020 REVERSE LENGTH=307
Chem1070_115	But-3-enylglucosinolate	5:6116601:G:C	5	6116601	4.37e-08	3.49e-05	0.0112994	Mis-Sense SNP: AT5G18450.1 TGC>TGG; C|Cys 420 W|Trp	AT5G18450.1 | Symbols: | Integrase-type DNA-binding superfamily protein | chr5:6116097-6117020 REVERSE LENGTH=307
Chem1070_114	But-3-enylglucosinolate	5:6119355:T:G	5	6119355	1.03e-11	1.01e-08	0.010989	intergenic INDEL|SNP
Chem1070_115	But-3-enylglucosinolate	5:6119355:T:G	5	6119355	4.37e-08	3.49e-05	0.0112994	intergenic INDEL|SNP
Chem1070_112	But-3-enylglucosinolate	3:6119444:G:T	3	6119444	5.27e-10	6.3e-07	0.010582	intergenic INDEL|SNP
Chem1070_114	But-3-enylglucosinolate	3:6119444:G:T	3	6119444	1.34e-10	9.36e-08	0.010989	intergenic INDEL|SNP
Chem1070_115	But-3-enylglucosinolate	3:6119444:G:T	3	6119444	5.56e-08	3.82e-05	0.0112994	intergenic INDEL|SNP
Chem100019_111	4-Benzoyloxy-n-butyl-glucosinolate	4:6130006:G:T	4	6130006	5.5e-08	0.00147163	0.215	NA
Chem853_113	luteolin-3',7-di-O-glucoside	4:6133413:T:C	4	6133413	6.03e-09	3.91e-05	0.0342857	Same-Sense SNP: AT4G09720.1 TAT>TAC; Y|Tyr 111	AT4G09720.1 | Symbols: ATRABG3A, RABG3A | RAB GTPase homolog G3A | chr4:6133101-6134959 FORWARD LENGTH=206
Chem100005_115	4-Methylsulfinyl-n-butyl-glucosinolate	4:6138106:C:T	4	6138106	3.33e-32	3.56e-27	0.0512821	Same-Sense SNP: AT4G09730.1 AAC>AAT; N|Asn 1023	AT4G09730.1 | Symbols: RH39 | RH39 | chr4:6136333-6139510 FORWARD LENGTH=621
Chem200010_112	2i_Kaempferol-3-O-alpha-L-rhamnoside_Kaempferol-3-Rhamnoside	5:6141052:G:T	5	6141052	2.21e-09	7.07e-06	0.0148515	Non-Sense SNP: AT5G18500.1 GAG>TAG; E|Glu 1339 *|Stp	AT5G18500.2 | Symbols: | Protein kinase superfamily protein | chr5:6139263-6141283 FORWARD LENGTH=484
Chem100026_115	S-Methylmethionine	4:6143144:G:A	4	6143144	2.34e-07	0.0249976	0.111111	Same-Sense SNP: AT4G09740.1 TTC>TTT; F|Phe 1077	AT4G09740.1 | Symbols: AtGH9B14, GH9B14 | glycosyl hydrolase 9B14 | chr4:6142706-6145003 REVERSE LENGTH=478
Chem1097_116	DL-Pipecolinic acid	4:6146181:G:A	4	6146181	4.29e-09	0.000458929	0.0572917	intergenic INDEL|SNP
Chem200010_114	2i_Kaempferol-3-O-alpha-L-rhamnoside_Kaempferol-3-Rhamnoside	1:6147763:A:C	1	6147763	1.36e-12	7.1e-09	0.015625	NA
Chem200010_115	2i_Kaempferol-3-O-alpha-L-rhamnoside_Kaempferol-3-Rhamnoside	1:6147763:A:C	1	6147763	1.04e-13	7.42e-10	0.0157068	NA
Chem200010_116	2i_Kaempferol-3-O-alpha-L-rhamnoside_Kaempferol-3-Rhamnoside	1:6147763:A:C	1	6147763	1.66e-11	1.54e-07	0.0157068	NA
Chem200026_113	3i_(+)-Catechin hydrate_Epicatechin_ent-Epicatechin	1:6147763:A:C	1	6147763	8.13e-10	7.57e-06	0.015625	NA
Chem1128_115	cyanidin-3-O-rhamnoside chloride	5:6150005:C:T	5	6150005	1.16e-10	6.22e-06	0.0052356	Mis-Sense SNP: AT5G18525.1 GTT>ATT; V|Val 2998 I|Ile	AT5G18525.1 | Symbols: | protein serine/threonine kinases;protein tyrosine kinases;ATP binding;protein kinases | chr5:6146932-6153658 REVERSE LENGTH=1639
Chem1219_115	Quercetin-3,4'-O-di-beta-glucopyranoside	5:6150005:C:T	5	6150005	2.27e-12	6.94e-08	0.00617284	Mis-Sense SNP: AT5G18525.1 GTT>ATT; V|Val 2998 I|Ile	AT5G18525.1 | Symbols: | protein serine/threonine kinases;protein tyrosine kinases;ATP binding;protein kinases | chr5:6146932-6153658 REVERSE LENGTH=1639
Chem200001_115	2i_Kaempferol-3-Glucoside-2"-Rhamnoside,-7-Rhamnoside_Kaempferol-3-O-alpha-L-rhamnopyranosyl(1->2)-beta-D-glucopyranoside-7-O-alpha-L-rhamnopyranoside	5:6150005:C:T	5	6150005	4.46e-11	2.39e-06	0.00520833	Mis-Sense SNP: AT5G18525.1 GTT>ATT; V|Val 2998 I|Ile	AT5G18525.1 | Symbols: | protein serine/threonine kinases;protein tyrosine kinases;ATP binding;protein kinases | chr5:6146932-6153658 REVERSE LENGTH=1639
Chem200011_115	2i_Ideain chloride_cyanidin-3-glucoside chloride	5:6150005:C:T	5	6150005	5.75e-28	4.1e-23	0.00540541	Mis-Sense SNP: AT5G18525.1 GTT>ATT; V|Val 2998 I|Ile	AT5G18525.1 | Symbols: | protein serine/threonine kinases;protein tyrosine kinases;ATP binding;protein kinases | chr5:6146932-6153658 REVERSE LENGTH=1639
Chem200067_115	2i_Indole-3-carboxyaldehyde_Indole-3-aldehyde	5:6150005:C:T	5	6150005	1.31e-15	2.8e-10	0.0052356	Mis-Sense SNP: AT5G18525.1 GTT>ATT; V|Val 2998 I|Ile	AT5G18525.1 | Symbols: | protein serine/threonine kinases;protein tyrosine kinases;ATP binding;protein kinases | chr5:6146932-6153658 REVERSE LENGTH=1639
Chem286_115	L-Proline	5:6150005:C:T	5	6150005	2.67e-10	5.72e-05	0.00520833	Mis-Sense SNP: AT5G18525.1 GTT>ATT; V|Val 2998 I|Ile	AT5G18525.1 | Symbols: | protein serine/threonine kinases;protein tyrosine kinases;ATP binding;protein kinases | chr5:6146932-6153658 REVERSE LENGTH=1639
Chem764_115	3-Hydroxypyridine	5:6150005:C:T	5	6150005	2.32e-38	1.66e-33	0.00568182	Mis-Sense SNP: AT5G18525.1 GTT>ATT; V|Val 2998 I|Ile	AT5G18525.1 | Symbols: | protein serine/threonine kinases;protein tyrosine kinases;ATP binding;protein kinases | chr5:6146932-6153658 REVERSE LENGTH=1639
Chem967_115	3-Methyl-L-histidine	5:6150005:C:T	5	6150005	1.53e-22	1.63e-17	0.00549451	Mis-Sense SNP: AT5G18525.1 GTT>ATT; V|Val 2998 I|Ile	AT5G18525.1 | Symbols: | protein serine/threonine kinases;protein tyrosine kinases;ATP binding;protein kinases | chr5:6146932-6153658 REVERSE LENGTH=1639
Chem853_113	luteolin-3',7-di-O-glucoside	4:6169978:C:T	4	6169978	6.03e-09	3.91e-05	0.0342857	Mis-Sense SNP: AT4G09795.1 CCA>CTA; P|Pro 197 L|Leu	AT4G09795.1 | Symbols: LCR13 | low-molecular-weight cysteine-rich 13 | chr4:6169635-6170015 FORWARD LENGTH=77
Chem39_112	Adenine	1:6208622:C:T	1	6208622	2.6e-13	5.55e-08	0.0232558	Same-Sense SNP: AT1G18040.1 AAG>AAA; K|Lys 447	AT1G18040.1 | Symbols: CDKD1;3, AT;CDCKD;3, CAK2AT | cyclin-dependent kinase D1;3 | chr1:6207128-6209299 REVERSE LENGTH=391
Chem100022_112	4-Methoxyindole-glucosinolate	1:6211647:G:A	1	6211647	3.18e-10	7.92e-07	0.0232558	NA
Chem200010_114	2i_Kaempferol-3-O-alpha-L-rhamnoside_Kaempferol-3-Rhamnoside	1:6211647:G:A	1	6211647	6.72e-11	2.36e-07	0.0208333	NA
Chem200010_115	2i_Kaempferol-3-O-alpha-L-rhamnoside_Kaempferol-3-Rhamnoside	1:6211647:G:A	1	6211647	2.6e-11	1.11e-07	0.0209424	NA
Chem200010_116	2i_Kaempferol-3-O-alpha-L-rhamnoside_Kaempferol-3-Rhamnoside	1:6211647:G:A	1	6211647	1.52e-08	5.33e-05	0.0209424	NA
Chem200088_111	2i_(2R)_(2S)-2-Hydroxybut-3-enylglucosinolate	3:6232180:G:T	3	6232180	7.04e-13	3.76e-08	0.121547	AT3G18190.1 5-UTR INDEL|SNP	AT3G18190.1 | Symbols: | TCP-1/cpn60 chaperonin family protein | chr3:6232226-6233836 FORWARD LENGTH=536
Chem100017_115	4-Hydroxy-n-butyl-glucosinolate	4:6232930:C:T	4	6232930	3.01e-09	0.000107269	0.464481	NA
Chem200061_116	3i_L-Threonine_Methyl-DL-serine_L-Homoserine	3:6240281:G:A	3	6240281	2.1e-11	2.25e-06	0.0208333	Mis-Sense SNP: AT3G18210.1 ACC>ATC; T|Thr 116 I|Ile	AT3G18210.2 | Symbols: | 2-oxoglutarate (2OG) and Fe(II)-dependent oxygenase superfamily protein | chr3:6238264-6240396 REVERSE LENGTH=394
Chem695_116	L-allo-threonine	3:6240281:G:A	3	6240281	5.64e-10	6.03e-05	0.0209424	Mis-Sense SNP: AT3G18210.1 ACC>ATC; T|Thr 116 I|Ile	AT3G18210.2 | Symbols: | 2-oxoglutarate (2OG) and Fe(II)-dependent oxygenase superfamily protein | chr3:6238264-6240396 REVERSE LENGTH=394
Chem853_113	luteolin-3',7-di-O-glucoside	5:6243987:C:A	5	6243987	1.09e-07	0.000484253	0.0342857	intergenic INDEL|SNP
Chem853_113	luteolin-3',7-di-O-glucoside	5:6244449:A:G	5	6244449	1.09e-07	0.000484253	0.0342857	AT5G18720.2 5-UTR INDEL|SNP	AT5G18720.2 | Symbols: | Domain of unknown function (DUF3444) | chr5:6245141-6246169 FORWARD LENGTH=342
Chem853_113	luteolin-3',7-di-O-glucoside	5:6252364:A:G	5	6252364	1.09e-07	0.000484253	0.0342857	intergenic INDEL|SNP
Chem853_113	luteolin-3',7-di-O-glucoside	5:6259449:T:C	5	6259449	1.09e-07	0.000484253	0.0342857	Mis-Sense SNP: AT5G18760.1 ATC>GTC; I|Ile 733 V|Val	AT5G18760.1 | Symbols: | RING/U-box superfamily protein | chr5:6258508-6260828 REVERSE LENGTH=411
Chem1070_114	But-3-enylglucosinolate	5:6261830:A:T	5	6261830	1.08e-07	5.03e-05	0.0164835	Mis-Sense SNP: AT5G18770.1 GAA>GAT; E|Glu 282 D|Asp	AT5G18770.1 | Symbols: | F-box/FBD-like domains containing protein | chr5:6261426-6263172 FORWARD LENGTH=481
Chem344_114	Succinic acid	4:6265880:T:A	4	6265880	8.64e-14	1.85e-08	0.416667	AT4G10010.1 5-UTR INDEL|SNP	AT4G10010.1 | Symbols: | Protein kinase superfamily protein | chr4:6263878-6265720 REVERSE LENGTH=469
Chem605_115	L-beta-homoglutamine-HCl	3:6272478:A:G	3	6272478	2.16e-12	2.31e-07	0.0220994	intergenic INDEL|SNP
Chem1070_111	But-3-enylglucosinolate	5:6285465:C:T	5	6285465	2.11e-07	0.000176974	0.00520833	AT5G18840.1 intronic SNP	AT5G18840.1 | Symbols: | Major facilitator superfamily protein | chr5:6282954-6286399 FORWARD LENGTH=482
Chem1070_112	But-3-enylglucosinolate	5:6285465:C:T	5	6285465	5.48e-10	6.51e-07	0.010582	AT5G18840.1 intronic SNP	AT5G18840.1 | Symbols: | Major facilitator superfamily protein | chr5:6282954-6286399 FORWARD LENGTH=482
Chem1070_114	But-3-enylglucosinolate	5:6285465:C:T	5	6285465	3.16e-34	6.15e-31	0.00549451	AT5G18840.1 intronic SNP	AT5G18840.1 | Symbols: | Major facilitator superfamily protein | chr5:6282954-6286399 FORWARD LENGTH=482
Chem1070_115	But-3-enylglucosinolate	5:6285465:C:T	5	6285465	1.31e-09	1.74e-06	0.0112994	AT5G18840.1 intronic SNP	AT5G18840.1 | Symbols: | Major facilitator superfamily protein | chr5:6282954-6286399 FORWARD LENGTH=482
Chem350_112	Thiamine hydrochloride	5:6285465:C:T	5	6285465	3.31e-08	0.00707267	0.00990099	AT5G18840.1 intronic SNP	AT5G18840.1 | Symbols: | Major facilitator superfamily protein | chr5:6282954-6286399 FORWARD LENGTH=482
Chem100002_116	10-camphorsulfonic acid	2:6299286:G:A	2	6299286	1.29e-20	2.75e-15	0.00520833	Non-Sense SNP: AT2G14710.1 TGG>TGA; W|Trp 351 *|Stp	AT2G14710.1 | Symbols: | F-box family protein | chr2:6298936-6300024 FORWARD LENGTH=362
Chem1182_116	Sinapine	2:6299286:G:A	2	6299286	7.89e-13	1.69e-07	0.00520833	Non-Sense SNP: AT2G14710.1 TGG>TGA; W|Trp 351 *|Stp	AT2G14710.1 | Symbols: | F-box family protein | chr2:6298936-6300024 FORWARD LENGTH=362
Chem200046_113	3i_L-Iditol_D-Sorbitol_D-(-)-Mannitol	2:6299286:G:A	2	6299286	1.92e-60	2.06e-55	0.00497512	Non-Sense SNP: AT2G14710.1 TGG>TGA; W|Trp 351 *|Stp	AT2G14710.1 | Symbols: | F-box family protein | chr2:6298936-6300024 FORWARD LENGTH=362
Chem287_113	L-Pyroglutamic acid	2:6299286:G:A	2	6299286	3.63e-14	1.94e-09	0.0049505	Non-Sense SNP: AT2G14710.1 TGG>TGA; W|Trp 351 *|Stp	AT2G14710.1 | Symbols: | F-box family protein | chr2:6298936-6300024 FORWARD LENGTH=362
Chem1079_112	Gluconasturtiin	2:6311727:G:T	2	6311727	1.47e-14	6.29e-10	0.025641	AT2G14740.1 intronic SNP	AT2G14740.2 | Symbols: ATVSR3, VSR3, VSR2;2, BP80-2;2 | vaculolar sorting receptor 3 | chr2:6308895-6312303 FORWARD LENGTH=628
Chem1097_115	DL-Pipecolinic acid	5:6314120:T:C	5	6314120	4.43e-08	0.000394978	0.00520833	intergenic INDEL|SNP
Chem1070_112	But-3-enylglucosinolate	2:6315453:G:T	2	6315453	2.1e-09	1.7e-06	0.010582	Same-Sense SNP: AT2G14750.1 GCG>GCT; A|Ala 783	AT2G14750.1 | Symbols: APK, AKN1, ATAKN1, APK1 | APS kinase | chr2:6314128-6315501 FORWARD LENGTH=276
Chem1070_113	But-3-enylglucosinolate	2:6315453:G:T	2	6315453	9.13e-08	0.000128476	0.0105263	Same-Sense SNP: AT2G14750.1 GCG>GCT; A|Ala 783	AT2G14750.1 | Symbols: APK, AKN1, ATAKN1, APK1 | APS kinase | chr2:6314128-6315501 FORWARD LENGTH=276
Chem1097_115	DL-Pipecolinic acid	5:6322452:T:G	5	6322452	4.43e-08	0.000394978	0.00520833	intergenic INDEL|SNP
Chem1097_115	DL-Pipecolinic acid	5:6341511:C:T	5	6341511	4.43e-08	0.000394978	0.00520833	Mis-Sense SNP: AT5G18990.1 GCC>GTC; A|Ala 890 V|Val	AT5G18990.1 | Symbols: | Pectin lyase-like superfamily protein | chr5:6340076-6341614 FORWARD LENGTH=330
Chem1097_115	DL-Pipecolinic acid	5:6343811:C:T	5	6343811	4.43e-08	0.000394978	0.00520833	AT5G19000.1 intronic SNP	AT5G19000.1 | Symbols: ATBPM1, BPM1 | BTB-POZ and MATH domain 1 | chr5:6342563-6344641 FORWARD LENGTH=407
Chem1097_115	DL-Pipecolinic acid	5:6346865:T:A	5	6346865	4.43e-08	0.000394978	0.00520833	AT5G19010.1 intronic SNP	AT5G19010.1 | Symbols: MPK16 | mitogen-activated protein kinase 16 | chr5:6345096-6347676 REVERSE LENGTH=567
Chem200026_113	3i_(+)-Catechin hydrate_Epicatechin_ent-Epicatechin	1:6353900:C:T	1	6353900	1.49e-14	1.68e-10	0.0208333	NA
Chem267_111	L-Asparagine	5:6356103:G:A	5	6356103	9.54e-08	0.020403	0.00990099	AT5G19020.1 intronic SNP	AT5G19020.1 | Symbols: MEF18 | mitochondrial editing factor 18 | chr5:6352771-6354828 REVERSE LENGTH=685
Chem100006_113	5-Methylsulfinyl-n-pentyl-glucosinolate	4:6365533:G:T	4	6365533	1.33e-07	0.00713634	0.035	NA
Chem1219_113	Quercetin-3,4'-O-di-beta-glucopyranoside	4:6373335:G:T	4	6373335	1.81e-24	2.97e-20	0.00609756	Non-Sense SNP: AT4G10265.1 TCG>TAG; S|Ser 143 *|Stp	AT4G10265.1 | Symbols: | Wound-responsive family protein | chr4:6373226-6373477 REVERSE LENGTH=83
Chem100026_111	S-Methylmethionine	4:6409415:T:C	4	6409415	2.53e-10	2.71e-05	0.207317	Same-Sense SNP: AT4G10340.1 CTT>CTC; L|Leu 762	AT4G10340.1 | Symbols: LHCB5 | light harvesting complex of photosystem II 5 | chr4:6408200-6409496 FORWARD LENGTH=280
Chem100011_114	4-Methylthio-n-butyl-glucosinolate	5:6435541:G:C	5	6435541	4.35e-08	0.00155272	0.046875	intergenic INDEL|SNP
Chem853_112	luteolin-3',7-di-O-glucoside	4:6449297:G:C	4	6449297	2.28e-10	2.56e-06	0.0105263	Non-Sense SNP: AT4G10410.1 TAC>TAG; Y|Tyr 552 *|Stp	AT4G10410.1 | Symbols: | Leucine-rich repeat (LRR) family protein | chr4:6448983-6449998 REVERSE LENGTH=263
Chem853_113	luteolin-3',7-di-O-glucoside	4:6449297:G:C	4	6449297	9.74e-122	6.94e-117	0.0114286	Non-Sense SNP: AT4G10410.1 TAC>TAG; Y|Tyr 552 *|Stp	AT4G10410.1 | Symbols: | Leucine-rich repeat (LRR) family protein | chr4:6448983-6449998 REVERSE LENGTH=263
Chem100005_116	4-Methylsulfinyl-n-butyl-glucosinolate	3:6455599:G:A	3	6455599	4.7e-24	1e-18	0.018018	Same-Sense SNP: AT3G18750.1 CCC>CCT; P|Pro 597	AT3G18750.3 | Symbols: WNK6 | with no lysine (K) kinase 6 | chr3:6454307-6456830 REVERSE LENGTH=567
Chem373_114	Xanthine	3:6459520:T:A	3	6459520	5.57e-08	0.000541912	0.0119048	Same-Sense SNP: AT3G18760.1 ATA>ATT; I|Ile 39	AT3G18760.1 | Symbols: | Translation elongation factor EF1B/ribosomal protein S6 family protein | chr3:6457930-6459558 REVERSE LENGTH=139
Chem1179_114	Sinapoyl malate	5:6462981:T:G	5	6462981	4.02e-11	2.15e-06	0.15625	NA
Chem1024_114	O-Phosphocholine	5:6464142:G:A	5	6464142	1.15e-08	0.00015265	0.015625	Same-Sense SNP: AT5G19220.1 ATC>ATT; I|Ile 1455	AT5G19220.1 | Symbols: ADG2, APL1 | ADP glucose pyrophosphorylase large subunit 1 | chr5:6463931-6466775 REVERSE LENGTH=522
Chem1070_114	But-3-enylglucosinolate	5:6464142:G:A	5	6464142	8.49e-08	4.07e-05	0.0164835	Same-Sense SNP: AT5G19220.1 ATC>ATT; I|Ile 1455	AT5G19220.1 | Symbols: ADG2, APL1 | ADP glucose pyrophosphorylase large subunit 1 | chr5:6463931-6466775 REVERSE LENGTH=522
Chem1070_116	But-3-enylglucosinolate	5:6464142:G:A	5	6464142	7.1e-10	8.72e-07	0.0111111	Same-Sense SNP: AT5G19220.1 ATC>ATT; I|Ile 1455	AT5G19220.1 | Symbols: ADG2, APL1 | ADP glucose pyrophosphorylase large subunit 1 | chr5:6463931-6466775 REVERSE LENGTH=522
Chem200010_112	2i_Kaempferol-3-O-alpha-L-rhamnoside_Kaempferol-3-Rhamnoside	5:6464142:G:A	5	6464142	7.39e-09	2.08e-05	0.0148515	Same-Sense SNP: AT5G19220.1 ATC>ATT; I|Ile 1455	AT5G19220.1 | Symbols: ADG2, APL1 | ADP glucose pyrophosphorylase large subunit 1 | chr5:6463931-6466775 REVERSE LENGTH=522
Chem1070_111	But-3-enylglucosinolate	1:6467054:A:G	1	6467054	2.11e-07	0.000176974	0.00520833	AT1G18750.1 5-UTR INDEL|SNP	AT1G18750.1 | Symbols: AGL65 | AGAMOUS-like 65 | chr1:6467266-6469640 FORWARD LENGTH=389
Chem1070_112	But-3-enylglucosinolate	1:6467054:A:G	1	6467054	2.82e-26	5.29e-23	0.005291	AT1G18750.1 5-UTR INDEL|SNP	AT1G18750.1 | Symbols: AGL65 | AGAMOUS-like 65 | chr1:6467266-6469640 FORWARD LENGTH=389
Chem1070_114	But-3-enylglucosinolate	1:6467054:A:G	1	6467054	3.16e-34	6.15e-31	0.00549451	AT1G18750.1 5-UTR INDEL|SNP	AT1G18750.1 | Symbols: AGL65 | AGAMOUS-like 65 | chr1:6467266-6469640 FORWARD LENGTH=389
Chem1070_115	But-3-enylglucosinolate	1:6467054:A:G	1	6467054	5.74e-22	9.44e-19	0.00564972	AT1G18750.1 5-UTR INDEL|SNP	AT1G18750.1 | Symbols: AGL65 | AGAMOUS-like 65 | chr1:6467266-6469640 FORWARD LENGTH=389
Chem1070_116	But-3-enylglucosinolate	1:6467054:A:G	1	6467054	1.54e-13	2.16e-10	0.00555556	AT1G18750.1 5-UTR INDEL|SNP	AT1G18750.1 | Symbols: AGL65 | AGAMOUS-like 65 | chr1:6467266-6469640 FORWARD LENGTH=389
Chem100016_112	3-Hydroxy-n-propyl-glucosinolate	1:6502063:G:A	1	6502063	7.68e-08	0.00328555	0.0742574	Mis-Sense SNP: AT1G18840.1 CCT>TCT; P|Pro 817 S|Ser	AT1G18840.2 | Symbols: IQD30 | IQ-domain 30 | chr1:6501068-6503435 REVERSE LENGTH=572
Chem1219_116	Quercetin-3,4'-O-di-beta-glucopyranoside	2:6519992:T:A	2	6519992	3.02e-14	6.45e-09	0.00591716	AT2G15050.2 3-UTR INDEL|SNP	AT2G15050.2 | Symbols: LTP, LTP7 | lipid transfer protein | chr2:6518888-6519888 FORWARD LENGTH=115
Chem364_116	Tyramine	2:6519992:T:A	2	6519992	5.93e-13	4.23e-08	0.012987	AT2G15050.2 3-UTR INDEL|SNP	AT2G15050.2 | Symbols: LTP, LTP7 | lipid transfer protein | chr2:6518888-6519888 FORWARD LENGTH=115
Chem54_111	L-(-)-Phenylalanine	3:6521890:G:T	3	6521890	9.69e-10	0.000207208	0.108911	NA
Chem200010_114	2i_Kaempferol-3-O-alpha-L-rhamnoside_Kaempferol-3-Rhamnoside	4:6544583:G:A	4	6544583	9.62e-10	3.03e-06	0.015625	intergenic INDEL|SNP
Chem200010_115	2i_Kaempferol-3-O-alpha-L-rhamnoside_Kaempferol-3-Rhamnoside	4:6544583:G:A	4	6544583	5.13e-10	1.64e-06	0.0157068	intergenic INDEL|SNP
Chem200010_116	2i_Kaempferol-3-O-alpha-L-rhamnoside_Kaempferol-3-Rhamnoside	4:6544583:G:A	4	6544583	2.62e-12	3.1e-08	0.0157068	intergenic INDEL|SNP
Chem200046_116	3i_L-Iditol_D-Sorbitol_D-(-)-Mannitol	4:6560275:C:T	4	6560275	1.24e-21	2.64e-16	0.00520833	intergenic INDEL|SNP
Chem422_112	kaempferol-3-O-glucoside	4:6614983:A:T	4	6614983	8.65e-08	0.0037027	0.0585106	intergenic INDEL|SNP
Chem364_114	Tyramine	5:6616766:T:C	5	6616766	5.64e-08	0.00402332	0.00657895	Same-Sense SNP: AT5G19600.1 CCA>CCG; P|Pro 126	AT5G19600.1 | Symbols: SULTR3;5 | sulfate transporter 3;5 | chr5:6613113-6616891 REVERSE LENGTH=634
Chem675_111	5'-Deoxy-5'-Methylthioadenosine	5:6616766:T:C	5	6616766	2.17e-07	0.0232065	0.0049505	Same-Sense SNP: AT5G19600.1 CCA>CCG; P|Pro 126	AT5G19600.1 | Symbols: SULTR3;5 | sulfate transporter 3;5 | chr5:6613113-6616891 REVERSE LENGTH=634
Chem95_112	Methylmalonic acid	5:6616766:T:C	5	6616766	9.03e-09	0.000965663	0.0049505	Same-Sense SNP: AT5G19600.1 CCA>CCG; P|Pro 126	AT5G19600.1 | Symbols: SULTR3;5 | sulfate transporter 3;5 | chr5:6613113-6616891 REVERSE LENGTH=634
Chem100022_113	4-Methoxyindole-glucosinolate	4:6617854:G:T	4	6617854	3.66e-10	1.12e-05	0.00793651	Non-Sense SNP: AT4G10740.1 TAC>TAA; Y|Tyr 573 *|Stp	AT4G10740.1 | Symbols: | F-box and associated interaction domains-containing protein | chr4:6617143-6618426 REVERSE LENGTH=427
Chem200088_112	2i_(2R)_(2S)-2-Hydroxybut-3-enylglucosinolate	2:6618343:A:C	2	6618343	3.68e-11	1.31e-06	0.0698925	AT2G15240.1 intronic SNP	AT2G15240.1 | Symbols: | UNC-50 family protein | chr2:6615980-6618862 REVERSE LENGTH=252
Chem459_112	Procyanidin B1	5:6618416:G:A	5	6618416	3.54e-12	7.58e-07	0.00990099	Mis-Sense SNP: AT5G19610.1 TCT>TTT; S|Ser 3458 F|Phe	AT5G19610.1 | Symbols: GNL2 | GNOM-like 2 | chr5:6617746-6622045 REVERSE LENGTH=1375
Chem1026_111	Trigonelline hydrochloride	5:6640479:T:A	5	6640479	1.33e-12	7.13e-08	0.0306122	intergenic INDEL|SNP
Chem200009_113	4i_Kaempferol-3-Rhamnoside-7-Rhamnoside_vitexin-2''-O-rhamnoside_Kaempferol-3,7-O-bis-alpha-L-rhamnoside_Kaempferol-3,7-O-di-rhamnopyranoside	5:6640479:T:A	5	6640479	3.27e-09	0.000699781	0.0346535	intergenic INDEL|SNP
Chem100005_111	4-Methylsulfinyl-n-butyl-glucosinolate	5:6668033:C:A	5	6668033	1.17e-08	0.000415727	0.0630631	Non-Sense SNP: AT5G19720.1 TGC>TGA; C|Cys 186 *|Stp	AT5G19720.1 | Symbols: | Ribosomal protein L25/Gln-tRNA synthetase, anti-codon-binding domain | chr5:6667664-6668587 FORWARD LENGTH=170
Chem1070_111	But-3-enylglucosinolate	3:6672278:C:T	3	6672278	1.73e-07	0.000176974	0.0260417	intergenic INDEL|SNP
Chem267_114	L-Asparagine	3:6672278:C:T	3	6672278	7.19e-13	1.54e-07	0.03125	intergenic INDEL|SNP
Chem285_114	L-Ornithine monohydrochloride	3:6672278:C:T	3	6672278	2.72e-14	5.81e-09	0.03125	intergenic INDEL|SNP
Chem1070_111	But-3-enylglucosinolate	3:6672768:A:G	3	6672768	1.73e-07	0.000176974	0.0260417	intergenic INDEL|SNP
Chem1070_111	But-3-enylglucosinolate	3:6674755:A:C	3	6674755	1.73e-07	0.000176974	0.0260417	Mis-Sense SNP: AT3G19270.1 TTG>TGG; L|Leu 1091 W|Trp	AT3G19270.1 | Symbols: CYP707A4 | cytochrome P450, family 707, subfamily A, polypeptide 4 | chr3:6673885-6676400 REVERSE LENGTH=468
Chem55_111	L-Tryptophane	5:6686255:G:A	5	6686255	7.54e-12	5.38e-07	0.123762	intergenic INDEL|SNP
Chem55_112	L-Tryptophane	5:6686255:G:A	5	6686255	8.62e-10	6.15e-05	0.123762	intergenic INDEL|SNP
Chem55_116	L-Tryptophane	5:6686255:G:A	5	6686255	3.43e-08	0.00244584	0.125	intergenic INDEL|SNP
Chem95_112	Methylmalonic acid	5:6697715:A:C	5	6697715	1.87e-11	4.01e-06	0.0247525	AT5G19820.1 intronic SNP	AT5G19820.1 | Symbols: emb2734 | ARM repeat superfamily protein | chr5:6695731-6701247 REVERSE LENGTH=1116
Chem100019_111	4-Benzoyloxy-n-butyl-glucosinolate	4:6713128:T:C	4	6713128	1.3e-10	4.63e-06	0.145	NA
Chem200043_113	6i_Melibiose hydrate_D-(+)-Turanose_Isomaltose_Gentiobiose_MelibiosePalatinose Monohydrate	1:6720228:T:C	1	6720228	1.34e-07	0.0287595	0.435644	intergenic INDEL|SNP
Chem1144_113	S-Methyl-L-cysteine	3:6733529:T:C	3	6733529	2.15e-07	0.000529279	0.037234	AT3G19420.1 intronic SNP	AT3G19420.1 | Symbols: ATPEN2, PEN2 | PTEN 2 | chr3:6731824-6735354 FORWARD LENGTH=611
Chem1070_111	But-3-enylglucosinolate	1:6740952:A:T	1	6740952	4.65e-13	2.21e-09	0.078125	intergenic INDEL|SNP
Chem1070_113	But-3-enylglucosinolate	1:6740952:A:T	1	6740952	1.04e-07	0.000144825	0.0684211	intergenic INDEL|SNP
Chem1070_116	But-3-enylglucosinolate	1:6740952:A:T	1	6740952	4.74e-15	3.38e-11	0.0611111	intergenic INDEL|SNP
Chem1070_111	But-3-enylglucosinolate	1:6745386:T:C	1	6745386	1.25e-07	0.000176974	0.0677083	Same-Sense SNP: AT1G19480.1 AAT>AAC; N|Asn 867	AT1G19480.1 | Symbols: | DNA glycosylase superfamily protein | chr1:6744520-6746144 FORWARD LENGTH=382
Chem1070_116	But-3-enylglucosinolate	1:6745386:T:C	1	6745386	4.54e-08	4.14e-05	0.0555556	Same-Sense SNP: AT1G19480.1 AAT>AAC; N|Asn 867	AT1G19480.1 | Symbols: | DNA glycosylase superfamily protein | chr1:6744520-6746144 FORWARD LENGTH=382
Chem1070_111	But-3-enylglucosinolate	1:6745401:G:A	1	6745401	1.25e-07	0.000176974	0.0677083	Same-Sense SNP: AT1G19480.1 AGG>AGA; R|Arg 882	AT1G19480.1 | Symbols: | DNA glycosylase superfamily protein | chr1:6744520-6746144 FORWARD LENGTH=382
Chem1070_116	But-3-enylglucosinolate	1:6745401:G:A	1	6745401	4.54e-08	4.14e-05	0.0555556	Same-Sense SNP: AT1G19480.1 AGG>AGA; R|Arg 882	AT1G19480.1 | Symbols: | DNA glycosylase superfamily protein | chr1:6744520-6746144 FORWARD LENGTH=382
Chem1070_111	But-3-enylglucosinolate	1:6746695:C:T	1	6746695	1.25e-07	0.000176974	0.0677083	intergenic INDEL|SNP
Chem1070_116	But-3-enylglucosinolate	1:6746695:C:T	1	6746695	4.54e-08	4.14e-05	0.0555556	intergenic INDEL|SNP
Chem1070_111	But-3-enylglucosinolate	1:6747498:A:T	1	6747498	1.25e-07	0.000176974	0.0677083	Mis-Sense SNP: AT1G19485.1 AAT>ATT; N|Asn 173 I|Ile	AT1G19485.2 | Symbols: | Transducin/WD40 repeat-like superfamily protein | chr1:6747167-6751443 FORWARD LENGTH=815
Chem1070_116	But-3-enylglucosinolate	1:6747498:A:T	1	6747498	4.54e-08	4.14e-05	0.0555556	Mis-Sense SNP: AT1G19485.1 AAT>ATT; N|Asn 173 I|Ile	AT1G19485.2 | Symbols: | Transducin/WD40 repeat-like superfamily protein | chr1:6747167-6751443 FORWARD LENGTH=815
Chem1076_116	4-(Methylsulfinyl)but-3-enylglucosinolate	4:6748170:G:A	4	6748170	5.62e-08	0.00180865	0.0763359	NA
Chem1070_111	But-3-enylglucosinolate	1:6750567:T:C	1	6750567	1.25e-07	0.000176974	0.0677083	AT1G19485.1 intronic SNP	AT1G19485.2 | Symbols: | Transducin/WD40 repeat-like superfamily protein | chr1:6747167-6751443 FORWARD LENGTH=815
Chem1070_116	But-3-enylglucosinolate	1:6750567:T:C	1	6750567	4.54e-08	4.14e-05	0.0555556	AT1G19485.1 intronic SNP	AT1G19485.2 | Symbols: | Transducin/WD40 repeat-like superfamily protein | chr1:6747167-6751443 FORWARD LENGTH=815
Chem1070_111	But-3-enylglucosinolate	1:6750869:C:T	1	6750869	1.25e-07	0.000176974	0.0677083	Same-Sense SNP: AT1G19485.1 GAC>GAT; D|Asp 1968	AT1G19485.2 | Symbols: | Transducin/WD40 repeat-like superfamily protein | chr1:6747167-6751443 FORWARD LENGTH=815
Chem1070_116	But-3-enylglucosinolate	1:6750869:C:T	1	6750869	4.54e-08	4.14e-05	0.0555556	Same-Sense SNP: AT1G19485.1 GAC>GAT; D|Asp 1968	AT1G19485.2 | Symbols: | Transducin/WD40 repeat-like superfamily protein | chr1:6747167-6751443 FORWARD LENGTH=815
Chem100006_112	5-Methylsulfinyl-n-pentyl-glucosinolate	4:6751039:G:A	4	6751039	2.09e-07	0.0149036	0.0742574	NA
Chem100006_116	5-Methylsulfinyl-n-pentyl-glucosinolate	4:6751039:G:A	4	6751039	2.83e-08	0.00201682	0.0789474	NA
Chem1076_116	4-(Methylsulfinyl)but-3-enylglucosinolate	4:6751039:G:A	4	6751039	5.71e-08	0.00180865	0.0763359	NA
Chem1082_113	(2R)-2-Hydroxy-2-phenethylglucosinolate	4:6751039:G:A	4	6751039	6.32e-08	0.00225182	0.0534351	NA
Chem1076_116	4-(Methylsulfinyl)but-3-enylglucosinolate	4:6752321:C:G	4	6752321	3.21e-08	0.00180865	0.0687023	intergenic INDEL|SNP
Chem1070_111	But-3-enylglucosinolate	1:6754224:G:C	1	6754224	6.5e-10	1.58e-06	0.0520833	intergenic INDEL|SNP
Chem1070_113	But-3-enylglucosinolate	1:6754224:G:C	1	6754224	1.29e-07	0.00017074	0.0473684	intergenic INDEL|SNP
Chem1070_116	But-3-enylglucosinolate	1:6754224:G:C	1	6754224	1.77e-08	1.71e-05	0.05	intergenic INDEL|SNP
Chem1076_116	4-(Methylsulfinyl)but-3-enylglucosinolate	4:6755222:C:T	4	6755222	3.21e-08	0.00180865	0.0687023	NA
Chem100020_114	Indol-3-ylmethyl-glucosinolate	5:6758490:A:T	5	6758490	3.8e-08	0.00406599	0.0677083	AT5G20000.1 intronic SNP	AT5G20000.1 | Symbols: | AAA-type ATPase family protein | chr5:6756915-6759550 FORWARD LENGTH=419
Chem1026_111	Trigonelline hydrochloride	5:6758611:G:T	5	6758611	5.75e-27	1.23e-21	0.0408163	AT5G20000.1 intronic SNP	AT5G20000.1 | Symbols: | AAA-type ATPase family protein | chr5:6756915-6759550 FORWARD LENGTH=419
Chem1070_111	But-3-enylglucosinolate	1:6758868:A:C	1	6758868	6.5e-10	1.58e-06	0.0520833	intergenic INDEL|SNP
Chem1070_113	But-3-enylglucosinolate	1:6758868:A:C	1	6758868	1.29e-07	0.00017074	0.0473684	intergenic INDEL|SNP
Chem1070_116	But-3-enylglucosinolate	1:6758868:A:C	1	6758868	1.77e-08	1.71e-05	0.05	intergenic INDEL|SNP
Chem1070_111	But-3-enylglucosinolate	1:6761513:G:A	1	6761513	6.5e-10	1.58e-06	0.0520833	Same-Sense SNP: AT1G19520.1 GTG>GTA; V|Val 1110	AT1G19520.1 | Symbols: NFD5 | pentatricopeptide (PPR) repeat-containing protein | chr1:6760032-6762581 FORWARD LENGTH=725
Chem1070_113	But-3-enylglucosinolate	1:6761513:G:A	1	6761513	1.29e-07	0.00017074	0.0473684	Same-Sense SNP: AT1G19520.1 GTG>GTA; V|Val 1110	AT1G19520.1 | Symbols: NFD5 | pentatricopeptide (PPR) repeat-containing protein | chr1:6760032-6762581 FORWARD LENGTH=725
Chem1070_116	But-3-enylglucosinolate	1:6761513:G:A	1	6761513	1.77e-08	1.71e-05	0.05	Same-Sense SNP: AT1G19520.1 GTG>GTA; V|Val 1110	AT1G19520.1 | Symbols: NFD5 | pentatricopeptide (PPR) repeat-containing protein | chr1:6760032-6762581 FORWARD LENGTH=725
Chem1076_116	4-(Methylsulfinyl)but-3-enylglucosinolate	4:6762591:G:A	4	6762591	1.53e-07	0.00327047	0.0763359	NA
Chem1070_111	But-3-enylglucosinolate	1:6764954:A:G	1	6764954	6.5e-10	1.58e-06	0.0520833	AT1G19530.1 3-UTR INDEL|SNP	AT1G19530.1 | Symbols: | unknown protein; FUNCTIONS IN: molecular function unknown; INVOLVED IN: N-terminal protein myristoylation, anaerobic respiration; LOCATED IN: cellular component unknown; EXPRESSED IN: leaf apex, inflorescence meristem, hypocotyl, root, flower; EXPRESSED DURING: petal differentiation and expansion stage; Has 47 Blast hits to 47 proteins in 13 species: Archae - 0; Bacteria …
Chem1070_113	But-3-enylglucosinolate	1:6764954:A:G	1	6764954	1.29e-07	0.00017074	0.0473684	AT1G19530.1 3-UTR INDEL|SNP	AT1G19530.1 | Symbols: | unknown protein; FUNCTIONS IN: molecular function unknown; INVOLVED IN: N-terminal protein myristoylation, anaerobic respiration; LOCATED IN: cellular component unknown; EXPRESSED IN: leaf apex, inflorescence meristem, hypocotyl, root, flower; EXPRESSED DURING: petal differentiation and expansion stage; Has 47 Blast hits to 47 proteins in 13 species: Archae - 0; Bacteria …
Chem1070_116	But-3-enylglucosinolate	1:6764954:A:G	1	6764954	1.77e-08	1.71e-05	0.05	AT1G19530.1 3-UTR INDEL|SNP	AT1G19530.1 | Symbols: | unknown protein; FUNCTIONS IN: molecular function unknown; INVOLVED IN: N-terminal protein myristoylation, anaerobic respiration; LOCATED IN: cellular component unknown; EXPRESSED IN: leaf apex, inflorescence meristem, hypocotyl, root, flower; EXPRESSED DURING: petal differentiation and expansion stage; Has 47 Blast hits to 47 proteins in 13 species: Archae - 0; Bacteria …
Chem1070_111	But-3-enylglucosinolate	5:6765501:C:T	5	6765501	2.11e-07	0.000176974	0.00520833	Mis-Sense SNP: AT5G20030.1 GAC>AAC; D|Asp 451 N|Asn	AT5G20030.1 | Symbols: | Plant Tudor-like RNA-binding protein | chr5:6764971-6766036 REVERSE LENGTH=326
Chem1070_112	But-3-enylglucosinolate	5:6765501:C:T	5	6765501	2.82e-26	5.29e-23	0.005291	Mis-Sense SNP: AT5G20030.1 GAC>AAC; D|Asp 451 N|Asn	AT5G20030.1 | Symbols: | Plant Tudor-like RNA-binding protein | chr5:6764971-6766036 REVERSE LENGTH=326
Chem1070_114	But-3-enylglucosinolate	5:6765501:C:T	5	6765501	3.16e-34	6.15e-31	0.00549451	Mis-Sense SNP: AT5G20030.1 GAC>AAC; D|Asp 451 N|Asn	AT5G20030.1 | Symbols: | Plant Tudor-like RNA-binding protein | chr5:6764971-6766036 REVERSE LENGTH=326
Chem1070_115	But-3-enylglucosinolate	5:6765501:C:T	5	6765501	5.74e-22	9.44e-19	0.00564972	Mis-Sense SNP: AT5G20030.1 GAC>AAC; D|Asp 451 N|Asn	AT5G20030.1 | Symbols: | Plant Tudor-like RNA-binding protein | chr5:6764971-6766036 REVERSE LENGTH=326
Chem1070_116	But-3-enylglucosinolate	5:6765501:C:T	5	6765501	1.54e-13	2.16e-10	0.00555556	Mis-Sense SNP: AT5G20030.1 GAC>AAC; D|Asp 451 N|Asn	AT5G20030.1 | Symbols: | Plant Tudor-like RNA-binding protein | chr5:6764971-6766036 REVERSE LENGTH=326
Chem1070_111	But-3-enylglucosinolate	1:6766639:A:G	1	6766639	6.5e-10	1.58e-06	0.0520833	Same-Sense SNP: AT1G19540.1 AGA>AGG; R|Arg 513	AT1G19540.1 | Symbols: | NmrA-like negative transcriptional regulator family protein | chr1:6765713-6767247 FORWARD LENGTH=310
Chem1070_113	But-3-enylglucosinolate	1:6766639:A:G	1	6766639	1.29e-07	0.00017074	0.0473684	Same-Sense SNP: AT1G19540.1 AGA>AGG; R|Arg 513	AT1G19540.1 | Symbols: | NmrA-like negative transcriptional regulator family protein | chr1:6765713-6767247 FORWARD LENGTH=310
Chem1070_116	But-3-enylglucosinolate	1:6766639:A:G	1	6766639	1.77e-08	1.71e-05	0.05	Same-Sense SNP: AT1G19540.1 AGA>AGG; R|Arg 513	AT1G19540.1 | Symbols: | NmrA-like negative transcriptional regulator family protein | chr1:6765713-6767247 FORWARD LENGTH=310
Chem100005_115	4-Methylsulfinyl-n-butyl-glucosinolate	4:6769320:C:T	4	6769320	4.05e-44	8.65e-39	0.0769231	NA
Chem100005_113	4-Methylsulfinyl-n-butyl-glucosinolate	4:6774435:T:A	4	6774435	8.28e-45	1.77e-39	0.0454545	AT4G11110.1 intronic SNP	AT4G11110.1 | Symbols: SPA2 | SPA1-related 2 | chr4:6772163-6776675 FORWARD LENGTH=1036
Chem100006_111	5-Methylsulfinyl-n-pentyl-glucosinolate	4:6775066:C:T	4	6775066	1.79e-09	9.56e-05	0.079602	NA
Chem100006_115	5-Methylsulfinyl-n-pentyl-glucosinolate	4:6775066:C:T	4	6775066	1.48e-18	7.9e-14	0.0851064	NA
Chem100004_115	3-Methylsulfinyl-n-propyl-glucosinolate	4:6776348:C:T	4	6776348	9.36e-11	6.68e-06	0.0322581	AT4G11110.1 intronic SNP	AT4G11110.1 | Symbols: SPA2 | SPA1-related 2 | chr4:6772163-6776675 FORWARD LENGTH=1036
Chem1070_111	But-3-enylglucosinolate	5:6779063:G:T	5	6779063	2.11e-07	0.000176974	0.00520833	AT5G20060.1 intronic SNP	AT5G20060.3 | Symbols: | alpha/beta-Hydrolases superfamily protein | chr5:6776800-6779447 FORWARD LENGTH=252
Chem1070_112	But-3-enylglucosinolate	5:6779063:G:T	5	6779063	2.82e-26	5.29e-23	0.005291	AT5G20060.1 intronic SNP	AT5G20060.3 | Symbols: | alpha/beta-Hydrolases superfamily protein | chr5:6776800-6779447 FORWARD LENGTH=252
Chem1070_114	But-3-enylglucosinolate	5:6779063:G:T	5	6779063	3.16e-34	6.15e-31	0.00549451	AT5G20060.1 intronic SNP	AT5G20060.3 | Symbols: | alpha/beta-Hydrolases superfamily protein | chr5:6776800-6779447 FORWARD LENGTH=252
Chem1070_115	But-3-enylglucosinolate	5:6779063:G:T	5	6779063	5.74e-22	9.44e-19	0.00564972	AT5G20060.1 intronic SNP	AT5G20060.3 | Symbols: | alpha/beta-Hydrolases superfamily protein | chr5:6776800-6779447 FORWARD LENGTH=252
Chem1070_116	But-3-enylglucosinolate	5:6779063:G:T	5	6779063	1.54e-13	2.16e-10	0.00555556	AT5G20060.1 intronic SNP	AT5G20060.3 | Symbols: | alpha/beta-Hydrolases superfamily protein | chr5:6776800-6779447 FORWARD LENGTH=252
Chem1070_114	But-3-enylglucosinolate	1:6782787:G:C	1	6782787	2.04e-07	8.77e-05	0.0164835	intergenic INDEL|SNP
Chem1076_113	4-(Methylsulfinyl)but-3-enylglucosinolate	4:6783904:G:T	4	6783904	3.14e-61	6.71e-56	0.0359712	Mis-Sense SNP: AT4G11130.1 AAG>AAT; K|Lys 2916 N|Asn	AT4G11130.1 | Symbols: RDR2, SMD1 | RNA-dependent RNA polymerase 2 | chr4:6780522-6784390 FORWARD LENGTH=1133
Chem1070_111	But-3-enylglucosinolate	5:6785478:T:C	5	6785478	2.11e-07	0.000176974	0.00520833	AT5G20080.1 intronic SNP	AT5G20080.1 | Symbols: | FAD/NAD(P)-binding oxidoreductase | chr5:6782708-6786360 FORWARD LENGTH=328
Chem1070_112	But-3-enylglucosinolate	5:6785478:T:C	5	6785478	2.82e-26	5.29e-23	0.005291	AT5G20080.1 intronic SNP	AT5G20080.1 | Symbols: | FAD/NAD(P)-binding oxidoreductase | chr5:6782708-6786360 FORWARD LENGTH=328
Chem1070_114	But-3-enylglucosinolate	5:6785478:T:C	5	6785478	3.16e-34	6.15e-31	0.00549451	AT5G20080.1 intronic SNP	AT5G20080.1 | Symbols: | FAD/NAD(P)-binding oxidoreductase | chr5:6782708-6786360 FORWARD LENGTH=328
Chem1070_115	But-3-enylglucosinolate	5:6785478:T:C	5	6785478	5.74e-22	9.44e-19	0.00564972	AT5G20080.1 intronic SNP	AT5G20080.1 | Symbols: | FAD/NAD(P)-binding oxidoreductase | chr5:6782708-6786360 FORWARD LENGTH=328
Chem1070_116	But-3-enylglucosinolate	5:6785478:T:C	5	6785478	1.54e-13	2.16e-10	0.00555556	AT5G20080.1 intronic SNP	AT5G20080.1 | Symbols: | FAD/NAD(P)-binding oxidoreductase | chr5:6782708-6786360 FORWARD LENGTH=328
Chem100020_112	Indol-3-ylmethyl-glucosinolate	4:6793145:G:T	4	6793145	1.35e-08	0.000480049	0.0594059	NA
Chem51_115	L-Histidine	4:6794605:G:A	4	6794605	1.34e-08	0.0014303	0.0364583	NA
Chem373_113	Xanthine	3:6795664:A:C	3	6795664	1.96e-10	1.05e-05	0.010989	intergenic INDEL|SNP
Chem1179_115	Sinapoyl malate	5:6802972:G:T	5	6802972	1.73e-08	0.000922695	0.291667	AT5G20150.1 intronic SNP	AT5G20150.1 | Symbols: ATSPX1, SPX1 | SPX domain gene 1 | chr5:6802429-6803367 FORWARD LENGTH=256
Chem764_112	3-Hydroxypyridine	3:6811906:T:A	3	6811906	7.29e-08	0.0011113	0.196721	intergenic INDEL|SNP
Chem100022_111	4-Methoxyindole-glucosinolate	1:6819743:A:T	1	6819743	8.53e-09	2.85e-05	0.0472441	AT1G19720.1 3-UTR INDEL|SNP	AT1G19720.1 | Symbols: | Pentatricopeptide repeat (PPR-like) superfamily protein | chr1:6819926-6822610 REVERSE LENGTH=894
Chem100022_112	4-Methoxyindole-glucosinolate	1:6819743:A:T	1	6819743	1.21e-09	2.92e-06	0.0465116	AT1G19720.1 3-UTR INDEL|SNP	AT1G19720.1 | Symbols: | Pentatricopeptide repeat (PPR-like) superfamily protein | chr1:6819926-6822610 REVERSE LENGTH=894
Chem100021_115	1-Methoxyindole-glucosinolate	3:6827254:C:A	3	6827254	1.7e-16	1.21e-11	0.011236	intergenic INDEL|SNP
Chem373_113	Xanthine	3:6827254:C:A	3	6827254	5.29e-08	0.00102829	0.021978	intergenic INDEL|SNP
Chem1070_111	But-3-enylglucosinolate	1:6833252:C:T	1	6833252	3.63e-10	9.71e-07	0.0572917	Same-Sense SNP: AT1G19770.1 GTC>GTT; V|Val 732	AT1G19770.1 | Symbols: ATPUP14, PUP14 | purine permease 14 | chr1:6832426-6833702 FORWARD LENGTH=393
Chem1070_113	But-3-enylglucosinolate	1:6833252:C:T	1	6833252	7.58e-08	0.000128476	0.0526316	Same-Sense SNP: AT1G19770.1 GTC>GTT; V|Val 732	AT1G19770.1 | Symbols: ATPUP14, PUP14 | purine permease 14 | chr1:6832426-6833702 FORWARD LENGTH=393
Chem1070_116	But-3-enylglucosinolate	1:6833252:C:T	1	6833252	5.14e-08	4.64e-05	0.0611111	Same-Sense SNP: AT1G19770.1 GTC>GTT; V|Val 732	AT1G19770.1 | Symbols: ATPUP14, PUP14 | purine permease 14 | chr1:6832426-6833702 FORWARD LENGTH=393
Chem1026_114	Trigonelline hydrochloride	2:6842619:G:A	2	6842619	1.2e-08	0.000640836	0.0989011	intergenic INDEL|SNP
Chem1026_114	Trigonelline hydrochloride	2:6844009:C:T	2	6844009	1.25e-07	0.00381151	0.10989	AT2G15710.1 intronic SNP	AT2G15710.1 | Symbols: | TRAF-like family protein | chr2:6842648-6845103 FORWARD LENGTH=365
Chem1070_111	But-3-enylglucosinolate	1:6850309:C:A	1	6850309	7.28e-09	1.35e-05	0.0625	intergenic INDEL|SNP
Chem1070_116	But-3-enylglucosinolate	1:6850309:C:A	1	6850309	1.22e-08	1.24e-05	0.0555556	intergenic INDEL|SNP
Chem1070_111	But-3-enylglucosinolate	1:6850920:C:G	1	6850920	3.63e-10	9.71e-07	0.0572917	intergenic INDEL|SNP
Chem1070_113	But-3-enylglucosinolate	1:6850920:C:G	1	6850920	7.58e-08	0.000128476	0.0526316	intergenic INDEL|SNP
Chem1070_116	But-3-enylglucosinolate	1:6850920:C:G	1	6850920	1.22e-08	1.24e-05	0.0555556	intergenic INDEL|SNP
Chem200028_112	3i_Sodium pantothenate_D-Pantothenic acid hemicalcium salt_Calcium (+)-pantothenate	5:6877703:G:A	5	6877703	2.2e-07	0.0234851	0.217822	AT5G20350.1 intronic SNP	AT5G20350.1 | Symbols: TIP1 | Ankyrin repeat family protein with DHHC zinc finger domain | chr5:6876772-6881102 FORWARD LENGTH=620
Chem163_111	Acetylcholine chloride	1:6884553:G:T	1	6884553	1.94e-08	0.00415084	0.0608108	intergenic INDEL|SNP
Chem365_111	Uridine	1:6884553:G:T	1	6884553	1.47e-08	0.00157532	0.0445545	intergenic INDEL|SNP
Chem1064_114	1-Isothiocyanato-8-(methylsulfinyl)-octane	4:6884567:C:T	4	6884567	4.03e-25	8.63e-20	0.0228571	Same-Sense SNP: AT4G11310.1 AAC>AAT; N|Asn 522	AT4G11310.1 | Symbols: | Papain family cysteine protease | chr4:6883594-6885318 FORWARD LENGTH=364
Chem344_114	Succinic acid	4:6889609:A:G	4	6889609	5.99e-11	6.41e-06	0.28125	intergenic INDEL|SNP
Chem1070_111	But-3-enylglucosinolate	1:6899711:G:A	1	6899711	5.67e-08	8.92e-05	0.0572917	intergenic INDEL|SNP
Chem1070_113	But-3-enylglucosinolate	1:6899711:G:A	1	6899711	7.58e-08	0.000128476	0.0526316	intergenic INDEL|SNP
Chem1070_116	But-3-enylglucosinolate	1:6899711:G:A	1	6899711	1.22e-08	1.24e-05	0.0555556	intergenic INDEL|SNP
Chem200018_115	2i_quercetin-3-O-beta-glucopyranoside_Quercetin-3-O-beta-D-galactoside	2:6905283:T:G	2	6905283	1.41e-08	0.00302392	0.0364583	intergenic INDEL|SNP
Chem432_115	Hyperoside	2:6905283:T:G	2	6905283	5.72e-09	0.00122377	0.0364583	intergenic INDEL|SNP
Chem1179_115	Sinapoyl malate	2:6917653:G:T	2	6917653	6.33e-11	6.77e-06	0.151042	intergenic INDEL|SNP
Chem1070_114	But-3-enylglucosinolate	3:6923414:T:C	3	6923414	1.76e-07	7.7e-05	0.0274725	AT3G19900.1 intronic SNP	AT3G19900.1 | Symbols: | unknown protein; FUNCTIONS IN: molecular function unknown; INVOLVED IN: biological process unknown; LOCATED IN: chloroplast; EXPRESSED IN: 23 plant structures; EXPRESSED DURING: 13 growth stages; CONTAINS InterPro DOMAIN/s: Protein of unknown function DUF3067 (InterPro:IPR021420); Has 276 Blast hits to 276 proteins in 83 species: Archae - 0; Bacteria - 112; Metazoa - 0; F…
Chem1070_113	But-3-enylglucosinolate	4:6938936:A:T	4	6938936	1.59e-08	3.85e-05	0.0368421	Mis-Sense SNP: AT4G11400.1 ACT>TCT; T|Thr 220 S|Ser	AT4G11400.1 | Symbols: | ARID/BRIGHT DNA-binding domain;ELM2 domain protein | chr4:6938717-6940539 FORWARD LENGTH=573
Chem100027_116	Methionine sulfoxide	4:6950329:T:A	4	6950329	3.14e-08	0.00223943	0.135417	Same-Sense SNP: AT4G11420.1 CCA>CCT; P|Pro 1221	AT4G11420.1 | Symbols: EIF3A, ATEIF3A-1, EIF3A-1, ATTIF3A1, TIF3A1 | eukaryotic translation initiation factor 3A | chr4:6947834-6952053 REVERSE LENGTH=987
Chem100004_114	3-Methylsulfinyl-n-propyl-glucosinolate	5:6955450:T:G	5	6955450	1.84e-10	1.97e-05	0.0691489	Non-Sense SNP: AT5G20560.1 TTA>TGA; L|Leu 83 *|Stp	AT5G20560.1 | Symbols: | Glycosyl hydrolase superfamily protein | chr5:6955368-6956381 FORWARD LENGTH=337
Chem1076_113	4-(Methylsulfinyl)but-3-enylglucosinolate	5:6955554:A:T	5	6955554	1.05e-08	0.000131605	0.00719425	Mis-Sense SNP: AT5G20560.1 ATC>TTC; I|Ile 187 F|Phe	AT5G20560.1 | Symbols: | Glycosyl hydrolase superfamily protein | chr5:6955368-6956381 FORWARD LENGTH=337
Chem1070_112	But-3-enylglucosinolate	3:6955777:A:G	3	6955777	5.27e-10	6.3e-07	0.010582	Same-Sense SNP: AT3G19960.1 CAA>CAG; Q|Gln 2757	AT3G19960.1 | Symbols: ATM1 | myosin 1 | chr3:6949787-6956736 FORWARD LENGTH=1166
[truncated: 4,293 more rows]
