# Supplementary material for: A metabolome genome-wide association study implicates histidine N-pi-methyltransferase as a key enzyme in N-methylhistidine biosynthesis in Arabidopsis thaliana
Source: Front Plant Sci. 2023 Jun 8;14:1201129. doi: 10.3389/fpls.2023.1201129 (PMC10285387; doi:10.3389/fpls.2023.1201129)
Supplement: Supplementary file 12 [file Table_11.xlsx]

## Sheet: Supplementary_Table_11 
Supplementary Table 11. P-values of SNPs in the AT2G32160 region
			P.value						FDR_Adjusted_P-values
SNP	Chromosome	Position	111	112	113	114	115	116	111	112	113	114	115	116	SNP_annotation
2:13662756:T:C	2	13662756	0.290012	0.00813747	0.00253192	0.00396513	0.310061	0.0452636	0.993084	0.69387	0.555108	0.677923	1	0.938178	AT2G32160.1 intronic SNP
2:13662936:G:C	2	13662936	0.114076	2.41823e-05	4.23126e-05	2.12258e-07	0.866328	5.51442e-06	0.980832	0.0449844	0.0873402	0.00297403	1	0.0243529	AT2G32160.1 intronic SNP
2:13663392:C:T	2	13663392	0.0524469	7.88142e-06	1.40109e-05	8.15202e-08	0.744348	1.15322e-06	0.97052	0.0210754	0.0447356	0.00158538	1	0.00986811	Mis-Sense SNP: AT2G32160.1 TTG>TCG; L|Leu 314 S|Ser
2:13663675:T:G	2	13663675	0.121765	7.23026e-06	8.46938e-07	5.89874e-07	0.90976	5.29727e-07	0.980832	0.0198299	0.00696851	0.0039285	1	0.00510238	Mis-Sense SNP: AT2G32160.1 GAG>GAT; E|Glu 420 D|Asp
2:13664224:G:A	2	13664224	0.0245993	0.366834	0.402796	0.459807	0.147976	0.274579	0.948445	1	1	1	1	1	Non-Sense SNP: AT2G32160.1 TGG>TGA; W|Trp 570 *|Stp
2:13665042:T:A	2	13665042	0.00103917	5.8415e-08	5.03914e-07	4.25528e-09	0.775901	8.60581e-08	0.726754	0.000551782	0.00513332	0.000151719	1	0.00153417	Same-Sense SNP: AT2G32160.1 TCA>TCA; S|Ser 879
2:13665111:G:A	2	13665111	0.000296374	5.0377e-09	4.81291e-08	2.21955e-10	0.533204	2.83584e-08	0.685473	0.000119743	0.000815535	1.47287e-05	1	0.000606656	AT2G32160.1 intronic SNP
2:13665289:T:G	2	13665289	0.00223211	1.14823e-07	1.13108e-06	9.59657e-09	0.629664	1.71094e-07	0.789776	0.00102348	0.00780537	0.000293278	1	0.00261438	Mis-Sense SNP: AT2G32160.1 TGT>TTT; C|Cys 965 F|Phe
2:13665476:C:G	2	13665476	0.00202252	7.09383e-09	4.05388e-08	2.754e-10	5.30362e-19	5.6341e-08	0.786313	0.000121699	0.000788387	1.47287e-05	2.83644e-14	0.0010957	Same-Sense SNP: AT2G32160.1 GAG>GAG; E|Glu 1068
2:13666251:T:G	2	13666251	0.169656	0.00108483	0.00142345	0.00647505	0.00224228	0.0456633	0.984411	0.334377	0.455856	0.758186	0.681612	0.939452	AT2G32160.2 3-UTR INDEL|SNP
FDR, False discovery rate
Metabolomic datasets #111-#113 and "114-#116 are comprised of data from 245 accessions and that from 235 accessions, respectively.
