# Supplementary material for: A metabolome genome-wide association study implicates histidine N-pi-methyltransferase as a key enzyme in N-methylhistidine biosynthesis in Arabidopsis thaliana
Source: Front Plant Sci. 2023 Jun 8;14:1201129. doi: 10.3389/fpls.2023.1201129 (PMC10285387; doi:10.3389/fpls.2023.1201129)
Supplement: Supplementary file 13 [file Table_12.xlsx]

## Sheet: Supplementary_Table_12
Supplementary Table 12. Metabolomic data from seeds
	Peak area
Sample name	1-Amino-1-cyclopentanecarboxylic acid	4-Hydroxy-3-methoxycinnamaldehyde	Citric acid,Anhydrous	N-6-(delta-2-Isopentenyl)adenosinehemihydrate	(-)Shikimic acid	(R)-(-)-Phenylephrine hydrochloride	1,1-Dimethylbiguanide hydrochloride	1-Aminocyclopropane-1-carboxylic acid	Serotonin hydrochloride	5-Methylcytosine hydrochloride	6-(gamma,gamma-Dimethylallylamino)purine	Adenine	Adenosine	Allantoic acid	Anthranilic acid	Caffeine,Anhydrous	cis-Aconitic Acid	Glycine	L-Histidine	L-Methionine	L-(-)-Phenylalanine	L-Tryptophane	L-Tyrosine	Sucrose	Uracil	L-Kynurenine	3-(2-Aminoethyl)indole Hydrochloride	D(+)-Galacturonic acid monohydrate	2-Hydroxypyridine	Mesaconic acid	Methylmalonic acid	Pyridoxamine dihydrochloride	3-Methyladenine	4-Aminobenzoic acid	Agmatine sulfate salt	D-Glucosamine-6-phosphate sodium salt	Harmaline hydrochloride dihydrate	L-Carnosine	Leupeptin hemisulfate salt	Pterine	1-Methylhistamine dihydrochloride	2-Aminoethylphosphonic acid	2'-Deoxyadenosine monohydrate	2'-Deoxycytidine	2'-Deoxyguanosine monohydrate	2'-Deoxyinosine	3,4-Dihydroxy-L-phenylalanine	3-Amino-1,2,4-triazole	Adenosine-3',5'-cyclicmonophosphate
Col-0	508280	29773	45341	927	10	24022	19582	61507	2252	197	951	2561	82692	51520	530	1519	7134	27640	273436	1278	185799	6404	2299	1014940	10	9602	2801	8381	39879	3577	10	4308	731	40089	145288	219590	674	841	877	783	2251	3474	2224300	10	1320	10	193	411836	1485
Col-0	569139	32142	1266310	487	10	14288	18724	61583	340	243	584	183067	98522	25165	586	602	838	25339	268592	1293	10460	5492	868	995243	193	9162	2251	7730	100854	441	4002	2617	387	56914	143240	217459	393	1273	1723	685	1142	3182	2555114	10	1034	487	782	465769	929
Col-0	495121	30767	12655	929	10	12060	24317	60302	1246	3085	487	689	90747	19223	1095	931	1258	26055	290565	7555	221838	9234	1475	1041647	292	9552	1125	7654	80405	389	3072	1229	875	6023	23752	218284	1908	157	2762	926	1011	2840	2395581	198	1367	487	782	686018	686
MT160-OE#32-1	5835	27825	20098	488	10	27789	20566	143179	1465	487	292	584	45447	10536	1531	586	7554	25083	497490	2246	178736	4701	1979	1304634	10	8518	1424	4602	75795	340	292	3052	1663	36403	570268	269869	193	190	1519	819	2437	2977	2475823	10	627	438	488	508091	333
MT160-OE#32-1	6552	10554	9638	293	193	105313	20369	107752	193	2200	586	1902	33570	72113	491	871	8140	27738	449543	1210	147138	1073	10	1361195	339	608	501	3632	70966	194	193	6443	193	40829	446636	237278	243	335	4676	609	1750	4065	2364613	10	341	10	390	302383	979
MT160-OE#32-1	4533	12014	14260	1125	10	11652	21321	115502	1513	1661	437	903	39052	4166	389	346	7514	20776	416841	9113	170416	2572	391	1384166	10	679	1614	3661	50216	241	823	2505	1500	42789	461198	223631	340	682	979	931	1187	4248	2376330	341	935	193	304	639700	878
MT160-OE#33-2	4319	35981	17561	732	10	19837	2647	99917	878	1565	831	124273	59894	21608	687	828	297	20086	361806	125104	5597	2662	1282	1382125	10	536	1615	5722	72241	826	390	839	688	50199	40659	279998	438	243	822	886	1218	2204	2235514	10	535	146	3182	615588	389
MT160-OE#33-2	2834	34092	23893	880	487	70554	19135	108407	879	584	1030	1074	41175	63975	1316	568	7383	47240	449666	953	196095	7287	759	1428759	10	7659	1761	5931	61924	385	243	2203	487	38703	48798	236290	340	938	387	193	1708	3575	2489132	146	2056	292	966	447987	880
MT160-OE#33-2	6003	33222	25749	978	10	62244	19153	105007	730	2799	684	607	64244	45045	732	648	9280	25549	415072	1258	4547	1927	1084	1473521	292	6040	1085	8034	67659	193	391	2229	830	33743	39827	240250	504	402	993	723	685	4064	2300548	10	1613	291	439	563765	1320
MT160-OE#38-2	6874	22348	21610	1419	10	71696	22638	101026	879	576	194	123113	54681	86699	439	1336	2430	27456	366291	126273	4107	574666	931	1497867	10	6906	1172	5973	75993	242	10	1026	242	36754	238146	242246	390	831	899	290	2224	5073	2437901	10	2251	585	487	407840	875
MT160-OE#38-2	708852	31480	1163524	439	10	40447	22147	122875	556	3589	294	122961	90837	50893	831	587	6674	32673	907777	2200	251232	10965	1339	1483778	193	9945	590	10188	64791	193	291	1565	390	36503	570492	251166	1024	817	1355	973	2424	4122	2602386	194	2420	586	3833	803602	503
MT160-OE#38-2	819014	38871	17857	633	10	28750	23872	106792	879	1370	243	741	81803	82325	1558	474	837	24448	374331	128403	172177	3170	1041	1535449	10	6465	1143	5092	122562	292	341	1360	831	36151	303043	247604	1469	97	1347	340	3224	2598	2378174	390	2114	10	390	281882	804
MT160-OE#46-1	6254	12262	16036	1272	194	31833	16279	107817	10	3721	1241	419	55412	50806	387	618	9234	29590	388113	3528	181876	793601	2227	1415266	10	7592	2298	3178	67537	494	10	1815	1127	4537	406788	214826	1230	391	1308	338	1862	907	2970986	10	929	390	2535	614175	1369
MT160-OE#46-1	4261	23778	265614	1090	10	31631	2375	102387	193	492	390	76813	39024	61685	829	827	12073	28672	325516	412	107590	792408	3127	1110152	10	6761	829	1723	68093	292	10	1960	193	40944	286661	244800	490	732	288	293	768	1718	2415589	10	585	10	436	555595	11068
MT160-OE#46-1	14177	19215	28948	634	145	51839	21354	121533	390	2154	390	714	14080	58922	812	611	766	33375	698106	995	199328	19975	3081	1355756	10	8049	437	6120	71713	291	291	3448	1414	36468	417747	197647	577	385	2329	390	1611	3003	2383739	193	2252	10	5958	324042	438
SALK_077267	581181	23214	12805	195	10	42786	2899	105119	1908	193	994	109405	56854	24311	744	830	714	13877	274104	99118	190798	331819	880	1301943	10	8571	3714	2637	104634	291	295	2009	193	36525	144352	270452	193	10	5420	438	2401	2891	2298164	240	880	193	10	386442	7492
SALK_077267	11879	25600	6021	242	10	10983	25381	94614	1613	282	391	799	38962	13992	585	466	387	16551	234470	93689	140814	3622	930	1242382	10	7593	3229	5727	68063	193	292	2000	325	38079	153403	218555	408	10	1352	892	675	1465	2103439	193	1810	10	1021	649882	975
SALK_077267	5800	9404	33918	929	193	53586	19186	90264	390	706	488	105538	59028	37326	424	1313	6888	15779	261738	2438	106093	1464	1220	1412761	10	10827	2493	5384	81967	379	10	826	492	39984	147875	266902	193	865	408	421	3635	2504	2184533	10	1419	390	292	469505	193
SALK_118137	7848	27353	16153	586	390	28382	22014	95641	2002	688	293	3911	90432	72248	1016	1974	9020	18864	365215	1569	116422	5040	355	1162367	193	4671	2448	5896	80001	193	477	2355	338	36602	299546	252220	194	96	1379	1024	490	2644	2648356	338	1076	340	537	352058	1210
SALK_118137	800646	24814	21947	1271	10	47250	22002	95761	2446	1908	292	975	115114	96896	388	852	770	18963	389982	89671	195260	4806	734	1258282	10	8620	4894	9355	69066	340	341	4197	1271	35795	299186	246117	390	535	1126	1270	2936	2250	2579710	10	683	487	197	294946	1288
SALK_118137	442594	30506	10331	978	10	43517	3461	109094	586	2250	289	1768	98532	24935	1466	660	1786	20850	417363	1142	5724	2412	1415	1241456	240	9096	3818	5848	120453	627	586	4106	241	59295	317504	229038	389	1667	291	1225	4464	2446	2590499	10	1467	243	486	636760	981
MT170-OE#2-3	7280	9486	13691	193	439	15294	19381	112559	438	193	10	1371	86613	20156	479	614	7993	28298	455878	112475	196860	1971	1464	1291938	10	8273	781	5732	34760	537	295	4808	243	51677	1004256	246570	194	94	1075	1436	552	5230	2461063	10	637	586	733	549745	192
MT170-OE#2-3	3937	25627	18039	194	10	27786	21298	107066	925	1615	1068	166984	91111	32297	291	2179	1099	28195	435134	2674	210210	4788	2440	1458363	10	7976	1025	5084	47741	438	10	1730	243	38160	700619	260006	305	281	1543	1760	3382	3213	2364161	10	537	390	681	800275	997
MT170-OE#2-3	2569	23109	24543	10	10	6939	19525	104596	887	1239	393	927	78973	22824	355	774	745	25627	388539	1951	162963	3826	3170	1387645	10	7293	732	5826	84649	436	439	4679	193	37653	523232	174903	196	979	694	1044	471	3426	2131876	10	2790	339	2292	556679	880
MT170-OE#5-3	5483	36037	22119	635	635	57693	28614	116829	820	2206	682	1159	2318	62205	712	1029	577	32538	507722	123217	185779	796272	590	1411885	487	6862	1761	9060	72316	344	292	2720	1763	39126	287041	191038	1180	94	734	877	1613	3134	2296386	10	2497	193	390	402316	1076
MT170-OE#5-3	806081	9670	22464	586	193	27959	26156	93817	976	208	977	950	44363	68168	473	796	7707	21319	424459	115707	4053	532257	866	1429577	10	10089	797	9796	136253	634	1196	2704	193	42440	275954	284692	487	1003	3056	198	494	3113	2323885	10	1719	10	560	320452	792
MT170-OE#5-3	7414	26922	30529	978	10	18841	19049	108511	1123	4054	290	109276	51249	34714	787	1474	1960	29770	438952	997	182475	1891	3267	1275444	10	1242	697	6848	39002	292	875	2424	594	32785	241307	265436	829	1466	1413	242	975	3138	1956466	10	733	10	589	492223	487
MT170-OE#15-1	425238	10348	30594	340	10	16725	21711	93778	6369	2149	193	696	36492	27586	390	752	6708	17571	338567	1315	5117	682847	543	1458446	10	12343	5206	4307	51257	388	442	2921	585	15418	335244	279023	713	390	1232	578	1805	4339	2656259	10	1711	10	1223	573028	537
MT170-OE#15-1	7027	8416	8960	1223	10	16270	26372	97040	436	888	490	657	33117	47100	927	486	902	22635	664869	861	202057	872344	1270	1237408	10	218	4261	5356	33505	291	292	2684	292	42419	411894	251531	686	697	1051	307	2106	2904	2371344	10	2174	193	4122	538147	1069
MT170-OE#15-1	373526	22966	14675	436	193	40509	24300	87394	2104	2944	780	697	30511	65254	681	581	6711	16268	321074	1280	109812	632153	292	1493001	10	14947	4358	5042	98851	194	1412	1281	1614	44868	289733	280304	536	10	771	435	4258	1991	2318276	10	1174	241	596	382653	488
MT170-OE#23-1	452255	26029	29824	193	242	16880	31766	100173	2796	579	2421	1336	78308	7671	744	796	5142	27658	415829	895	176484	562034	10	1372962	10	11612	1663	6228	69241	193	398	1847	586	42959	532886	232138	1173	391	585	1465	2548	4554	2640224	296	1762	10	833	626503	731
MT170-OE#23-1	5592	34015	13194	391	10	14839	24422	107397	580	2300	194	1184	114460	29462	787	720	247	25912	456351	766	4089	589701	878	1349694	10	377	1971	4259	102439	645	356	6495	193	46963	917400	261118	387	316	291	682	1082	3336	2857237	193	1222	10	3225	481218	390
MT170-OE#23-1	452899	26217	18725	439	10	16503	3252	102390	1372	2767	732	743	2332	18243	836	332	466	29180	407547	586	187863	549043	1058	1338338	10	14159	1436	7614	75783	726	1508	3102	146	44295	380652	216889	291	238	740	2375	1069	3911	2632471	10	1957	390	487	522568	683
SALK_046329	25829	7262	16728	837	292	17144	26244	93064	292	193	886	112223	62713	17744	536	826	629	18717	275423	97696	8358	2414	1986	1328175	10	8965	1220	3572	76531	340	10	3731	193	39355	244926	193256	390	681	1168	542	3858	3565	2179617	10	978	779	684	563767	487
SALK_046329	11831	9331	12197	1174	10	29267	16197	127141	782	1978	629	1337	41892	34374	734	1585	5491	15946	242988	1482	104130	553538	589	1263847	10	8671	1789	2987	89282	389	10	3817	829	39966	255343	247171	586	281	978	2393	1386	3431	2295212	193	927	288	487	501526	436
SALK_046329	765019	26775	12512	1076	10	64599	23055	94319	301	374	192	730	55631	76217	338	870	8631	18030	289701	92292	128560	4472	1952	1275811	10	9554	1279	1667	54314	200	423	1894	1000	5684	224900	213242	776	799	1185	394	3911	2732	2404825	10	780	10	4607	338164	9261
Extraction_solvent_only_1	6771	1043	665	10	10	36248	24680	17443	10	537	198	243	290	31466	195	881	11768	1439	5239	546	19694	879	438	10	10	390	10	10	62236	193	10	628	10	6615	19159	54888	1011	487	635	489	1462	1360	585	10	10	10	339	679346	10275
Extraction_solvent_only_2	1664	2018	289	10	193	17010	30900	14157	10	292	390	292	384	19479	876	1408	12822	2845	8304	643	17921	1173	386	10	10	292	10	10	78555	193	193	1173	194	2958	42234	80319	193	341	390	929	1221	922	829	10	194	10	683	642616	292
Extraction_solvent_only_3	2940	3626	828	292	10	43803	18840	38271	193	197	292	534	292	52509	1280	2520	978	3298	6139	536	16806	2840	193	10	10	10	10	10	105920	193	581	292	146	3955	6777	62058	193	290	384	497	875	1418	1615	10	10	193	390	403892	10338
Extraction_solvent_only_4	16077	2610	344	10	10	30954	17147	30510	10	683	388	928	1419	48592	390	1368	1145	2563	11274	491	17882	193	195	10	10	10	289	240	123917	241	193	292	10	8561	20592	70910	10	96	536	193	894	2337	584	10	10	10	193	395844	634
Extraction_solvent_only_5	1256	6347	339	10	10	6161	4141	41730	10	292	586	782	196	10337	191	596	291	628	9400	923	17741	2173	291	10	10	537	10	10	51538	192	10	10	10	4026	18832	78749	292	390	613	359	1204	499	10	10	10	10	389	545367	6563
A lowercase i in a name indicates the presence of multiple isomers that could not be separated under the MRM conditions in this study.
Under "peak area", "10" means no peak detected.
[truncated: 443 more columns]
