# Supplementary material for: A metabolome genome-wide association study implicates histidine N-pi-methyltransferase as a key enzyme in N-methylhistidine biosynthesis in Arabidopsis thaliana
Source: Front Plant Sci. 2023 Jun 8;14:1201129. doi: 10.3389/fpls.2023.1201129 (PMC10285387; doi:10.3389/fpls.2023.1201129)
Supplement: Supplementary file 14 [file Table_13.xlsx]

## Sheet: Supplementary_Table_13
Supplementary Table 13. Metabolomic data from aerial parts and roots of MT160-OE and Col-0
	Peak area
Sample name	1-Amino-1-cyclopentanecarboxylic acid	4-Hydroxy-3-methoxycinnamaldehyde	Citric acid,Anhydrous	N-6-(delta-2-Isopentenyl)adenosinehemihydrate	(-)Shikimic acid	(R)-(-)-Phenylephrine hydrochloride	1,1-Dimethylbiguanide hydrochloride	1-Aminocyclopropane-1-carboxylic acid	Serotonin hydrochloride	5-Methylcytosine hydrochloride	6-(gamma,gamma-Dimethylallylamino)purine	Adenine	Adenosine	Allantoic acid	Anthranilic acid	Caffeine,Anhydrous	cis-Aconitic Acid	Glycine	L-Histidine	L-Methionine	L-(-)-Phenylalanine	L-Tryptophane	L-Tyrosine	Sucrose	Uracil	L-Kynurenine	3-(2-Aminoethyl)indole Hydrochloride	D(+)-Galacturonic acid monohydrate	2-Hydroxypyridine	Mesaconic acid	Methylmalonic acid	Pyridoxamine dihydrochloride	3-Methyladenine	4-Aminobenzoic acid	Agmatine sulfate salt	D-Glucosamine-6-phosphate sodium salt	Harmaline hydrochloride dihydrate	L-Carnosine	Leupeptin hemisulfate salt	Pterine	1-Methylhistamine dihydrochloride	2-Aminoethylphosphonic acid	2'-Deoxyadenosine monohydrate	2'-Deoxycytidine	2'-Deoxyguanosine monohydrate	2'-Deoxyinosine	3,4-Dihydroxy-L-phenylalanine	3-Amino-1,2,4-triazole	Adenosine-3',5'-cyclicmonophosphate
MT160-OE#32-1 Aerial parts	3752	1802	14981	10	488	3625	8668	33024	292	586	292	13638	3556	3128	292	541	4455	8507	46147	888	3716	41663	10	9308	10	879	339	1280	8892	484	10	3761	341	6214	392027	18520	337	682	1941	10	1285	592	16564	241	292	10	193	159072	585
MT160-OE#32-1 Aerial parts	1568	3185	11264	145	733	2774	6272	34351	487	194	241	533	6726	2119	292	1292	3881	9347	40164	437	10	37699	10	9298	10	193	333	487	9827	438	10	4498	10	2425	464092	21116	10	682	646	241	711	1835	13574	10	385	10	1072	377047	194
MT160-OE#32-1 Aerial parts	312200	1066	14304	10	635	4276	5347	5587	781	289	193	730	2171	8669	628	714	4708	8141	47842	7990	4267	487	497	10434	10	1154	193	1330	4789	291	10	5641	193	11494	346744	47923	10	243	390	484	1659	829	19407	10	10	10	1349	549994	831
MT160-OE#32-1 Aerial parts	1861	719	16605	823	978	7437	7984	47625	487	438	193	737	2833	11866	430	537	4056	6298	38067	490	5460	196	10	8714	10	732	731	1641	4045	392	10	6403	241	3123	214014	21449	10	10	826	243	342	1198	22496	10	10	10	292	64194	292
MT160-OE#32-1 Aerial parts	311974	1212	211820	341	438	18093	24725	35559	635	341	389	659	3480	13773	487	392	289	10070	39727	3673	3840	715	10	9554	10	688	341	1058	6267	385	10	3943	193	3723	537381	46255	10	396	930	536	247	298	21799	192	10	10	3943	487588	881
MT160-OE#32-1 Aerial parts	1708	2988	14089	192	535	11253	22506	30067	1183	583	292	724	1267	5183	741	330	194	5022	38425	292	3359	483	193	9818	10	1124	384	339	3147	862	10	3270	10	7016	370104	43031	292	341	294	10	1011	803	13477	291	193	240	292	194476	12541
Col-0 Aerial parts	1844	3913	17365	978	929	5804	20220	33912	876	193	243	642	3093	3085	340	506	4179	6398	44209	667	11916	37106	339	7459	10	919	242	10	11641	336	10	3601	193	3470	155790	58031	10	541	409	10	1036	590	8298	241	10	10	193	640588	438
Col-0 Aerial parts	1626	11099	8008	390	929	4996	5547	37271	733	438	10	1282	2677	3393	793	339	3621	6991	35884	438	9324	34721	194	5973	10	335	10	928	5805	733	10	3243	733	5219	134617	75948	243	295	333	10	537	1509	10730	10	10	10	146	266408	830
Col-0 Aerial parts	6594	2868	12204	341	685	5447	1168	36835	438	974	485	759	975	3916	388	639	287	4825	36971	13329	8899	497	292	8627	10	839	10	1810	5232	294	10	3388	488	5542	164672	27083	389	781	193	10	1335	929	11006	10	10	243	733	440290	6659
Col-0 Aerial parts	4261	1473	12715	291	683	7698	16466	32253	487	194	10	296	586	8267	292	1369	730	6511	43308	13177	11148	1026	292	11920	10	699	240	1688	8933	999	193	4053	288	5184	260199	48670	193	341	626	10	668	920	12837	192	10	10	1020	235024	781
Col-0 Aerial parts	2990	2443	20139	437	586	5451	20400	31935	301	193	10	678	488	3792	487	922	198	4635	42350	389	584	42652	638	10720	145	241	291	976	5101	386	10	4357	10	10600	142281	66744	10	194	436	243	1121	1422	10926	145	10	10	10	429871	8572
Col-0 Aerial parts	2733	2329	20383	390	635	9031	18423	35151	682	192	193	408	1325	4927	856	2298	2888	1767	40193	13968	10699	623	258	13917	193	488	193	969	7585	193	292	3319	388	9783	206203	53011	10	434	1562	10	1115	1041	10093	10	585	10	389	382402	573
MT160-OE#33-2 Aerial parts	1086	2652	8525	291	635	1840	7525	35990	293	193	194	937	3404	3674	10	424	3752	6825	39801	487	4565	33053	631	10057	10	926	1113	453	8421	390	10	5385	193	8199	11394	60155	10	438	303	292	1013	1093	17441	339	286	10	1124	505367	8426
MT160-OE#33-2 Aerial parts	216883	2684	9445	10	586	5911	25047	32654	586	297	192	400	786	6513	193	585	3425	5413	32076	336	3552	246	780	9011	192	1613	10	1319	5488	486	10	3877	10	5646	13865	57118	10	10	398	10	1236	808	10142	10	10	10	192	472519	11659
MT160-OE#33-2 Aerial parts	1854	931	9758	243	1223	3861	7507	30898	390	487	194	1173	5684	4151	194	401	3378	4811	41545	831	6251	31815	438	9964	10	875	294	197	11006	196	10	3499	10	3853	13675	25036	926	343	243	10	1614	485	10481	10	10	10	194	50434	11465
MT160-OE#33-2 Aerial parts	3712	2237	29321	292	928	6651	6210	33178	193	310	10	471	2817	3660	242	786	446	3440	50180	923	2174	194	193	10286	10	341	240	420	5583	925	194	3321	10	3055	15055	41141	193	392	341	10	2362	765	17300	10	10	10	386	440858	243
MT160-OE#33-2 Aerial parts	1873	4907	10444	290	537	6055	6594	33321	401	828	484	289	631	4945	192	597	4235	5690	54598	514	13812	979	675	10725	10	679	10	921	7006	828	243	3004	292	3573	10580	66245	10	339	485	10	514	1365	13867	10	10	288	10	245303	488
MT160-OE#33-2 Aerial parts	1908	3718	7347	292	537	8889	741	29622	635	241	390	733	1268	2541	10	854	3227	3099	33996	675	4401	292	923	12911	10	1662	1172	292	5669	576	193	3115	194	6471	9588	40406	240	292	342	292	672	429	11761	193	193	10	193	536869	292
Col-0 Aerial parts	2467	5608	18961	193	781	10171	6039	37136	684	795	10	438	2323	3266	243	678	675	805	50142	9751	9454	46381	194	387	10	750	10	488	6057	561	10	2277	586	10831	217661	42054	10	536	384	145	1020	876	12251	243	10	10	385	446963	8334
Col-0 Aerial parts	830	868	24351	292	639	7142	8329	37491	583	246	193	682	4305	10016	293	1574	3484	7059	44825	341	5987	36912	10	288	10	10	288	1965	2463	477	10	2160	243	11625	183862	80655	10	194	631	10	873	979	11171	289	240	10	193	120315	8082
Col-0 Aerial parts	7521	9053	11436	295	831	5969	10236	43364	302	292	437	399	1975	8048	682	332	288	7173	52235	1557	3855	243	292	16664	10	1075	977	1053	3097	241	10	2418	540	4764	167850	31131	10	976	687	10	1625	399	18132	241	10	193	193	514417	6954
Col-0 Aerial parts	3322	3337	38064	341	439	5263	5881	40427	1518	390	10	634	928	3065	390	1029	3818	4426	62601	626	2186	491	10	14107	10	634	1369	875	3475	390	10	3035	10	5590	168103	64597	195	639	393	194	1353	586	18033	584	10	10	441	88696	11452
Col-0 Aerial parts	1525	10461	10141	292	390	10760	7791	37428	879	241	146	244	1952	4119	194	1176	389	5526	45164	11906	10530	1027	10	11223	535	585	389	575	6592	254	10	3257	633	6344	282285	64962	340	780	294	292	1180	1230	14896	10	10	10	208	264311	635
Col-0 Aerial parts	2147	2107	12062	193	733	3479	4851	37831	975	292	339	537	1555	11134	437	531	423	4334	55621	470	2762	36318	10	11653	10	438	1075	792	5828	336	10	4669	593	6118	223562	31765	193	190	1035	388	685	1270	15533	10	10	10	10	212163	341
MT160-OE#38-2 Aerial parts	2992	861	13561	586	1027	6966	7655	38386	2402	292	193	194	1016	9515	10	390	436	12715	37234	9928	9354	378	10	13869	10	698	1613	1176	6703	292	387	5481	389	5907	221160	37834	10	389	294	291	638	1171	14848	10	10	335	292	439320	488
MT160-OE#38-2 Aerial parts	913	4449	22849	192	782	8910	6192	38508	732	340	193	766	3052	3885	440	702	341	7726	40626	553	7660	35321	194	10091	10	10	530	653	3736	343	10	2979	288	5193	193523	18509	243	194	341	10	470	437	14308	10	10	10	336	417490	10278
MT160-OE#38-2 Aerial parts	1490	3899	20964	439	1026	3527	6743	33217	340	1025	636	340	1200	4588	193	1223	3788	10071	36569	1945	6708	31370	675	9622	241	587	384	344	3227	599	1257	4418	240	3804	364152	32116	10	489	438	240	550	1121	10191	10	10	10	1523	259628	242
MT160-OE#38-2 Aerial parts	2016	1689	13998	390	635	8358	18207	44800	634	389	292	296	1291	6940	439	1628	2594	12296	62049	3039	8957	1022	292	634	10	1418	1216	1467	6833	536	10	3436	243	7211	282975	72309	194	242	731	338	2871	1099	16719	10	10	10	390	598543	733
MT160-OE#38-2 Aerial parts	1493	6325	5053	341	242	6280	11532	35583	1624	292	10	1756	436	8596	197	493	245	16266	54777	394	6324	193	628	8920	10	338	2251	879	4304	388	702	4160	10	4782	380567	58190	10	289	485	340	1114	1210	12298	193	10	10	10	118946	488
MT160-OE#38-2 Aerial parts	3422	3878	16944	291	537	1875	7389	41840	2052	299	388	1219	807	3231	267	391	2878	14782	70866	788	11032	1319	292	341	10	765	3376	488	6774	344	10	1948	241	5707	315393	36594	586	244	290	10	972	942	21467	194	486	385	1024	484242	292
Col-0 Aerial parts	2069	2380	10382	582	586	11802	6771	32891	829	338	292	584	1397	13407	307	929	3580	7574	43678	940	11797	353	193	8523	10	355	1173	1243	4999	385	10	4003	586	5190	231200	31541	10	486	691	10	422	1220	11073	10	10	10	193	166571	9734
Col-0 Aerial parts	2678	2393	10275	146	782	3735	8289	34651	2202	194	240	420	1799	4403	201	1238	297	9299	49600	341	15237	518	438	243	10	1364	782	1173	2927	483	10	2851	633	4071	182029	43886	292	336	197	387	1179	1954	14161	291	10	145	1012	300589	9014
Col-0 Aerial parts	3845	9649	13656	10	585	2345	13692	35727	291	658	10	1227	243	4178	830	1357	242	5031	40535	770	13810	30731	341	9835	10	547	10	390	12968	241	341	2840	10	5385	185473	56806	388	333	379	10	2788	1514	15287	192	10	10	145	260588	243
Col-0 Aerial parts	4030	4436	20107	292	684	3978	6956	48610	2206	830	292	936	1583	5484	415	482	291	6324	53913	796	9429	682	389	13925	10	533	340	775	5613	946	243	3040	437	2924	212937	54127	10	483	970	390	1546	685	11563	10	10	10	394	203880	236
Col-0 Aerial parts	266947	1939	10582	192	1222	3652	7667	39482	487	580	10	916	1555	9139	487	1072	288	5226	48307	299	533	827	238	192	10	1172	193	10	4684	498	10	2724	488	2813	405365	33787	390	442	484	240	525	1156	11114	10	10	145	193	10	10679
Col-0 Aerial parts	3712	2116	7476	385	1031	6087	17131	31762	925	250	10	302	3273	12161	243	367	3817	11780	48759	11060	4721	62769	292	8869	10	687	1365	731	4157	389	10	3534	439	4406	294927	65711	10	633	394	193	1179	333	15436	10	10	10	10	95873	831
MT160-OE#46-1 Aerial parts	2198	558	21002	193	585	2340	6997	35201	830	292	10	201	321	5232	388	1170	3144	1033	34423	8478	4190	349	390	10969	10	1075	1026	536	6072	339	10	1196	341	8481	147755	49347	10	10	683	10	2592	1372	22339	10	10	10	441	469068	196
MT160-OE#46-1 Aerial parts	2602	11628	13074	193	684	12278	11726	35031	634	194	10	12248	1267	2003	617	1037	341	6665	41538	451	4353	243	193	11559	10	2051	338	644	3310	235	10	4277	241	7584	195604	31331	488	194	201	10	1439	732	22162	193	10	10	193	177515	194
MT160-OE#46-1 Aerial parts	185049	10141	15834	193	586	3025	8761	35143	719	526	339	582	2654	5075	487	661	602	6260	43502	4774	487	39268	193	10679	10	487	585	1467	3026	294	10	2879	684	3977	126626	28803	193	239	538	146	674	996	16218	292	10	10	193	186274	385
MT160-OE#46-1 Aerial parts	6374	3077	8891	341	439	8146	7760	34261	684	389	433	23966	7683	14555	781	330	3163	5571	38707	488	873	193	584	8084	10	1516	487	1711	4336	234	245	4088	634	4897	144880	32348	10	243	978	339	478	593	16954	10	10	145	342	147972	782
MT160-OE#46-1 Aerial parts	3907	11911	37668	241	341	7203	32527	31966	438	461	240	835	1747	3432	197	465	3525	993	36134	400	3371	27389	146	14548	10	491	681	1368	11302	608	10	2266	193	5075	126873	44639	145	10	1127	10	1043	1063	18574	10	439	10	10	541041	8675
MT160-OE#46-1 Aerial parts	1778	6064	12558	292	782	4267	5715	36354	731	386	1020	392	1140	5710	783	685	3638	4458	35328	1050	4271	33186	10	6919	10	879	10	574	10028	341	193	3868	193	3614	113571	56201	245	310	390	10	434	720	14985	10	341	290	10	227544	291
Col-0 Aerial parts	1583	3846	46169	390	389	3058	7651	33786	535	241	438	343	1100	2672	340	798	252	6896	39875	1123	2273	207	1019	332	10	10	487	1422	7340	240	201	3593	193	2287	159908	67787	634	491	782	10	781	449	19133	10	10	193	193	425528	193
Col-0 Aerial parts	1175	3811	15198	291	439	3248	28318	33940	338	926	784	684	2552	4399	242	193	2740	8362	32429	239	811	25832	244	7689	10	10	10	10	4421	781	10	3395	10	6500	83747	52416	10	10	484	339	391	643	11337	10	10	192	425	444646	7499
Col-0 Aerial parts	2533	2680	36932	10	733	5488	1103	36285	1124	350	294	790	590	3477	2347	583	3427	6073	34839	445	3632	25437	773	9896	10	684	438	145	3319	194	10	3265	243	2303	132482	20191	10	734	827	193	630	700	10044	242	437	10	10	144991	7194
Col-0 Aerial parts	1324	3327	29285	241	1027	8313	19487	33098	1325	391	193	987	2048	5751	291	584	3867	4965	41151	8433	1076	782	341	485	10	387	194	1776	5792	582	10	3329	633	6479	163376	20231	193	389	781	10	1872	732	14443	241	10	10	292	213056	145
Col-0 Aerial parts	3218	4192	13293	830	831	2850	5239	37275	1512	341	487	1203	341	2514	586	689	3523	8186	43307	438	10446	1461	10	8667	145	1082	340	965	5662	194	10	3537	389	5466	209234	17742	10	292	146	389	1524	905	11021	338	10	10	485	218034	246
Col-0 Aerial parts	1203	2439	28970	486	733	2967	19166	37016	1367	463	194	672	549	10025	535	456	495	7049	47832	10738	952	635	295	7786	10	781	523	429	5554	438	730	1305	10	4268	243426	36944	390	193	826	193	1106	1384	17496	10	10	10	193	421069	7935
MT160-OE#32-1 Roots	1946	1268	6063	194	733	5601	11206	39228	2447	241	536	480	1275	5441	257	450	193	5298	121272	303	11127	5105	1075	32203	10	243	2293	600	5678	537	10	7886	10	7868	12605	54031	10	193	1462	10	1409	967	27277	10	339	10	193	179613	441
MT160-OE#32-1 Roots	2607	8095	6524	389	585	6816	9580	51431	621	773	193	624	1020	10390	875	193	2886	5421	106814	3012	778	5065	390	25187	10	389	781	1173	5388	460	10	4560	192	3821	11446	77375	10	730	243	243	1756	878	29546	10	196	10	773	493337	10383
MT160-OE#32-1 Roots	2871	19985	11936	1027	879	9823	8475	50310	1169	490	194	464	1476	4873	780	686	3131	7101	157877	1511	11426	4757	487	28082	10	883	1320	10	6801	389	341	5216	194	3407	82249	42534	240	487	1127	10	1702	811	37301	10	10	10	832	471901	634
MT160-OE#32-1 Roots	217137	10186	10099	486	1615	3086	1299	52548	1451	324	633	633	756	5050	330	1081	4494	5551	129373	30081	11149	4468	646	26668	437	878	987	1093	4419	593	10	5571	10	5537	77075	46490	10	781	1074	313	1102	1026	30489	10	10	10	193	175177	880
MT160-OE#32-1 Roots	6003	1690	30774	10	586	5989	10500	36802	1368	534	390	437	733	9482	928	733	291	9039	120702	1414	26468	5490	289	32408	10	924	2226	458	5154	387	10	6052	243	11120	13458	61596	292	290	442	193	1081	1194	26535	193	243	10	246	402366	6268
MT160-OE#32-1 Roots	2974	3498	27671	635	1223	4488	14606	45787	865	336	580	14496	1567	5753	193	450	437	6171	145249	713	31379	5218	1364	35696	10	1271	3575	10	7211	642	193	6655	10	6874	16221	50991	10	10	242	537	1027	1076	24819	10	634	10	240	456150	438
Col-0 Roots	2109	11907	20870	241	586	3281	1292	43475	3459	193	193	2144	3633	8365	744	750	397	4783	66179	14058	1131	3849	193	27619	197	10	1757	394	5487	298	543	4590	193	8818	16034	50264	10	10	488	10	1673	1858	23356	145	193	10	681	278320	193
Col-0 Roots	15844	16120	13803	586	194	6709	7243	6281	1989	193	243	12797	384	2262	208	391	241	4875	86567	15307	8822	4916	244	31222	10	830	1075	840	4239	386	10	4386	10	6096	14821	63269	288	779	486	10	585	1741	25868	10	585	10	145	206823	243
Col-0 Roots	2468	5890	68203	390	1419	4514	7050	35915	1232	292	439	535	1830	1033	371	1371	691	4824	51103	13294	6301	4545	294	18866	10	1564	634	398	7161	537	10	2835	782	4342	15162	28761	194	244	618	10	831	833	24948	10	340	10	290	520801	929
Col-0 Roots	2526	1908	6511	193	193	3164	715	37207	2533	534	241	608	1545	2038	731	987	4283	4731	59831	362	8904	3521	10	26067	10	1859	1604	645	17676	492	242	4651	193	5086	13187	32089	10	378	694	10	529	430	24218	193	780	10	485	392414	243
Col-0 Roots	1833	2478	7734	193	1174	2831	7916	6276	510	345	390	243	1388	3606	193	616	979	3710	63332	8819	9633	3342	437	20925	241	633	931	194	7047	288	10	2931	241	5365	7152	72662	436	10	488	240	1125	977	25138	10	731	193	291	153123	389
Col-0 Roots	1867	2981	8586	536	1075	10160	5199	45746	819	201	338	9259	341	5554	419	1062	3583	4748	54583	359	5298	4907	146	21798	193	612	2054	637	4477	1818	10	2166	10	5455	6061	36344	10	291	759	10	833	721	26807	10	240	10	243	303338	8645
MT160-OE#33-2 Roots	346405	2942	6296	242	634	10522	8130	39486	1062	290	342	530	1448	3883	193	1150	2256	4664	104185	1563	5375	3459	587	27504	10	1957	1821	252	8651	243	10	4591	10	7204	12801	85367	291	10	341	193	679	1255	32842	10	193	10	536	506916	8570
MT160-OE#33-2 Roots	5981	4598	11051	487	880	10677	8988	40511	1010	342	10	292	938	4209	1662	390	582	5622	108174	686	7196	3538	10	241	10	2202	1859	978	5030	10	10	4563	10	10901	8072	56475	193	243	193	10	1125	767	34224	10	291	193	146	429202	12739
MT160-OE#33-2 Roots	5552	2348	23899	243	1076	12036	8793	36614	1862	341	239	484	976	5973	340	559	2947	6296	117017	1071	6652	5309	590	27457	10	1467	2059	490	5558	193	243	4869	537	3829	6284	37755	10	194	733	10	675	1572	36916	10	438	10	193	432278	488
MT160-OE#33-2 Roots	1830	11423	11723	390	488	2428	9516	43379	1416	292	193	340	2234	4245	634	478	828	5809	130557	1511	28994	5778	706	33085	10	292	1918	377	4634	243	10	6216	929	9291	5044	48843	10	10	357	292	879	679	27196	10	1007	10	146	452169	7165
MT160-OE#33-2 Roots	3414	1262	9645	200	1369	11598	5617	3504	535	349	197	292	525	10300	728	390	3576	4462	108350	969	12727	4227	582	29600	10	285	1577	781	3300	538	923	4169	192	5215	10187	42073	389	193	284	10	2144	785	32646	145	10	10	438	453229	487
MT160-OE#33-2 Roots	5561	4382	8597	10	1173	4021	8965	42208	1630	484	291	656	3569	4584	870	607	665	8433	143709	541	19258	4636	467	48657	10	1222	1951	887	3995	658	193	10647	10	13469	9201	71213	193	344	759	240	1463	1318	29508	10	536	10	1044	217890	10105
Col-0 Roots	2043	2204	10342	1466	1027	9230	20408	33639	1129	343	193	16122	585	4922	281	846	3183	5879	70554	20189	5367	2601	585	28728	145	988	1092	350	4278	386	10	4106	10	3222	11344	79571	243	544	195	240	564	1107	31028	10	193	10	10	427844	781
Col-0 Roots	11735	10967	11074	732	1124	5535	6336	35940	751	243	389	487	1676	7094	284	889	241	4563	76281	390	5575	3127	877	21421	10	964	2254	1369	5397	632	628	3808	193	6206	17718	58575	194	194	194	10	1095	537	27888	288	388	10	193	485109	14355
Col-0 Roots	3497	3543	7945	1173	880	4116	8660	43591	2009	296	10	246	1520	5675	388	1835	3041	8071	100537	385	8414	2153	586	30529	10	759	2416	479	12018	682	195	4582	10	2630	10668	70694	194	340	537	10	2030	1356	27799	241	194	10	975	465747	537
Col-0 Roots	4360	5120	8916	486	830	3697	7981	45768	487	293	241	1205	831	3014	486	1017	3898	4782	100674	797	10176	5167	341	23526	10	1467	928	936	7433	288	10	3880	10	4057	9427	29842	490	193	345	877	1233	1416	34857	10	389	10	194	191298	201
Col-0 Roots	1522	3799	11652	291	1125	2721	8756	32222	1234	437	146	1711	1440	3345	1025	388	4161	4483	88387	683	6128	4310	439	26761	10	193	2445	679	5856	389	243	2160	10	3464	74295	25067	10	246	389	10	628	1537	32940	10	193	10	498	496850	9161
Col-0 Roots	3526	2968	115381	483	830	8349	5960	40927	500	685	484	1023	1514	16442	385	1263	2349	5666	87167	830	5881	4498	339	24284	10	627	10	1024	5391	293	10	3119	10	11306	8612	55903	193	681	292	10	1267	639	30540	10	508	10	724	459113	341
MT160-OE#38-2 Roots	7758	4802	15328	732	438	6714	8227	48256	3032	390	10	733	1319	5057	975	533	2682	9612	111475	884	4428	4430	291	43827	10	730	1136	486	7123	441	10	15189	438	4298	12960	77201	193	396	298	10	1490	1811	30068	10	243	10	339	456071	243
MT160-OE#38-2 Roots	10625	3399	5487	1418	733	3246	8005	45278	1564	450	10	1198	913	3612	876	1676	3476	7717	123939	1147	10	5828	295	34257	10	1722	1758	975	4256	285	10	3137	10	4730	6891	61749	438	336	584	10	1825	889	34802	10	435	10	243	180624	341
MT160-OE#38-2 Roots	4187	3074	6842	635	193	8527	8780	38222	1195	438	684	1026	2341	8172	1515	887	387	6903	101997	1266	4120	4284	437	23506	10	731	1907	487	3514	720	10	4141	10	7010	54385	61559	146	436	196	10	1105	880	37100	10	292	10	195	425804	10630
MT160-OE#38-2 Roots	3106	2308	7722	332	1075	9845	7897	35902	1606	292	537	18813	2547	3691	592	819	4231	4912	91438	635	17785	4069	875	28716	10	196	1708	293	5895	485	243	3094	10	7005	9776	42186	193	193	242	10	475	843	28578	193	10	10	240	453899	7593
MT160-OE#38-2 Roots	3074	795	3510	389	1027	15168	5419	34508	837	500	291	292	522	6252	1267	488	2850	6445	89708	1466	5153	4369	338	17484	10	10	2395	10	3679	249	873	2732	10	4738	8576	64504	10	193	586	436	533	655	32804	10	339	10	10	195756	7099
MT160-OE#38-2 Roots	381848	2664	6200	146	537	7259	6171	60451	489	485	634	391	1307	12993	785	194	3034	8231	136987	485	9361	158934	1717	22809	10	487	2396	832	7895	1027	10	4678	389	6323	9963	59688	10	491	293	243	883	688	35537	10	586	10	10	499897	439
Col-0 Roots	5045	15456	10097	292	880	3845	8036	37719	1654	488	401	632	536	4146	780	610	2394	7147	72517	1083	4747	4358	243	29392	10	397	2206	10	4064	680	243	1591	10	5134	11133	34249	10	578	390	10	560	1885	27340	10	782	10	438	194539	12915
Col-0 Roots	16338	3371	5692	485	683	3199	8070	35216	5717	537	289	485	385	2722	677	1021	3532	6966	73802	19103	7561	4091	486	35144	10	291	985	596	5301	534	192	2961	194	5738	15429	30006	388	339	454	10	885	687	31865	10	193	10	243	194396	12003
Col-0 Roots	2270	19514	10588	537	1220	3145	8259	35478	850	193	492	448	634	2135	193	2149	292	3534	81434	18453	6486	3502	193	25630	10	1413	1026	392	6919	650	638	3366	488	12262	17520	15947	10	580	1084	437	1258	930	26517	10	390	10	193	432249	452
Col-0 Roots	2226	2152	20399	634	782	6315	1027	40647	11240	587	535	620	453	3300	1367	1186	194	6011	90380	1365	6794	2345	487	36517	194	585	2055	879	10841	339	10	3626	439	6933	7957	31542	10	193	831	10	582	2431	25783	10	1073	10	193	423224	9257
Col-0 Roots	2425	18206	8314	146	1321	8252	9043	40440	1118	244	292	360	1443	3030	482	736	398	6785	79318	300	3893	4035	1072	22282	10	709	2206	194	3757	687	10	2937	10	6418	10090	36290	533	878	285	240	1124	537	29705	241	10	239	193	433877	8968
Col-0 Roots	6325	1467	7322	585	782	13378	1635	38858	2160	538	291	5535	781	9328	942	340	3344	5691	101005	928	8854	6810	193	13621	10	635	969	291	5623	382	10	2710	390	5887	67496	68148	10	195	294	10	537	296	36706	10	292	10	291	305568	593
MT160-OE#46-1 Roots	192380	1804	9482	341	635	5729	1502	43963	2076	340	242	576	1029	9613	292	526	242	5602	109614	31298	19947	6485	293	301	10	732	2154	1320	8494	682	919	5094	10	24696	11521	56273	193	489	922	10	585	1766	31371	10	879	10	243	516388	10729
MT160-OE#46-1 Roots	2535	2911	13046	1076	684	3694	6306	37271	676	194	10	18686	1512	3692	193	583	584	5406	117027	302	16437	5103	452	26119	10	1020	1768	291	7571	389	10	5680	240	3485	10398	35568	195	292	640	197	1287	733	29162	10	337	10	10	500534	9063
MT160-OE#46-1 Roots	4619	2355	35471	487	684	6218	7095	43112	908	292	193	537	391	11555	536	390	391	4629	116004	757	8977	5341	488	22591	10	416	1614	709	12984	436	10	10336	245	7525	8685	33603	289	731	193	10	2296	453	27746	146	487	10	241	424509	11415
MT160-OE#46-1 Roots	1447	2530	7547	488	782	6661	13223	48958	1368	536	10	292	1809	5574	597	837	685	6432	140357	33589	9603	4432	1706	29451	10	636	1383	787	3465	589	291	7095	10	5807	9016	46064	193	339	194	292	1006	340	24361	145	437	10	388	240564	632
MT160-OE#46-1 Roots	2415	1583	9491	341	1076	2734	10057	44596	963	1170	338	10340	1075	3377	340	1024	3372	5180	107821	1316	6862	5595	10	20874	10	461	1448	780	11436	584	388	4175	10	5122	8101	77801	10	292	292	10	269	1612	23134	10	390	10	194	214812	439
MT160-OE#46-1 Roots	2195	3022	17594	10	1174	8609	11060	39091	1043	348	10	19458	547	2731	690	769	242	6086	115077	1753	29988	4552	728	19896	10	294	3231	439	3583	288	10	4676	488	6357	9524	78264	337	253	636	341	2157	1523	28287	10	10	10	292	477552	11954
Col-0 Roots	327410	5225	36988	292	978	8266	8508	41317	1206	289	897	1513	2366	5349	195	485	448	3840	68772	651	5736	4064	194	27574	10	10	2104	491	5713	337	193	3981	241	5395	9607	47820	488	437	292	10	587	931	23428	243	10	10	193	224756	242
Col-0 Roots	1261	13446	7826	487	929	4995	19548	41448	486	297	685	242	1318	4758	638	1065	247	5430	74088	978	2980	4332	292	21266	10	1465	2250	10	4188	430	10	2504	534	2844	11141	42292	146	243	1169	10	1701	597	21220	10	242	10	10	516725	341
Col-0 Roots	3466	4142	13408	487	537	4142	19558	46064	3180	193	537	829	3381	2897	389	780	4898	2879	94692	976	1386	3548	243	29603	10	292	1272	1053	6675	981	10	3011	241	3414	10794	80643	10	243	430	292	356	1074	21072	194	291	10	339	384212	11782
Col-0 Roots	4100	3908	38027	927	586	14929	9144	38422	729	359	10	21676	1459	4466	193	673	292	4353	63546	719	5561	3448	585	16268	10	521	1962	522	7359	243	194	3299	243	4703	8466	51536	243	496	1092	193	1092	848	20924	438	1269	10	289	487844	145
Col-0 Roots	2522	4825	5847	146	683	7212	9781	39602	1223	539	341	857	1381	5439	1591	1030	3279	3149	71802	13395	7754	3452	969	26273	10	1564	1377	504	7130	194	10	2264	288	5017	7212	51485	242	291	291	292	794	883	21759	193	830	10	241	461167	10632
Col-0 Roots	194545	10540	7949	193	781	5038	6300	41173	625	243	291	193	1312	4942	975	2251	341	1349	56253	967	3767	4367	243	23181	10	683	1382	758	8926	534	10	1854	10	3410	7861	40647	10	340	792	193	1658	2890	23781	341	928	10	10	276126	7296
Extraction_solvent_only_1	9339	3071	10811	342	635	3384	28657	49093	535	633	436	461	1604	5684	829	641	341	6648	79641	2246	4036	4158	243	40496	10	840	1613	390	5310	339	10	2942	243	9498	12985	70316	10	10	583	10	1166	945	25866	241	536	10	243	460905	8874
Extraction_solvent_only_2	2372	2934	8070	341	390	15637	19007	40244	742	832	535	390	1565	18752	296	386	193	7074	87931	1075	5305	3034	486	37683	10	1271	1272	1217	8423	830	10	4248	10	2986	11459	33561	437	338	438	10	1418	817	25143	287	585	10	386	104251	193
Extraction_solvent_only_3	4947	3243	9743	781	1222	12994	8561	40750	689	349	484	301	341	8440	1367	1932	301	5200	74090	1160	7462	4504	826	27538	193	558	943	311	9610	731	193	2582	438	6758	10503	49982	10	485	836	338	2642	849	32659	10	384	10	2062	422128	5681
Extraction_solvent_only_4	2686	4150	14168	291	978	5529	10001	38085	2613	292	194	636	952	3167	1369	1646	293	3400	71913	682	4132	3223	194	29937	10	742	1814	344	9582	194	397	2065	537	3232	43417	62914	10	349	439	390	1127	610	25387	10	488	10	634	383917	9006
Extraction_solvent_only_5	5098	12342	10720	537	879	9130	7447	38738	928	344	631	240	2876	5822	447	1493	3568	3464	79897	246	8445	3776	294	20483	290	734	962	486	2213	293	10	1789	10	9838	7384	63676	390	10	194	10	1262	590	30324	10	928	10	390	402024	3231
A lowercase i in a name indicates the presence of multiple isomers that could not be separated under the MRM conditions in this study.
Under "peak area", "10" means no peak detected.
[truncated: 443 more columns]
