# Supplementary material for: A metabolome genome-wide association study implicates histidine N-pi-methyltransferase as a key enzyme in N-methylhistidine biosynthesis in Arabidopsis thaliana
Source: Front Plant Sci. 2023 Jun 8;14:1201129. doi: 10.3389/fpls.2023.1201129 (PMC10285387; doi:10.3389/fpls.2023.1201129)
Supplement: Supplementary file 15 [file Table_14.xlsx]

## Sheet: Supplementary_Table_14
Supplementary Table 14. Metabolomic data from aerial parts and roots of SALK-lines and Col-0
	Peak area
Sample name	1-Amino-1-cyclopentanecarboxylic acid	4-Hydroxy-3-methoxycinnamaldehyde	Citric acid,Anhydrous	N-6-(delta-2-Isopentenyl)adenosinehemihydrate	(-)Shikimic acid	(R)-(-)-Phenylephrine hydrochloride	1,1-Dimethylbiguanide hydrochloride	1-Aminocyclopropane-1-carboxylic acid	Serotonin hydrochloride	5-Methylcytosine hydrochloride	6-(gamma,gamma-Dimethylallylamino)purine	Adenine	Adenosine	Allantoic acid	Anthranilic acid	Caffeine,Anhydrous	cis-Aconitic Acid	Glycine	L-Histidine	L-Methionine	L-(-)-Phenylalanine	L-Tryptophane	L-Tyrosine	Sucrose	Uracil	L-Kynurenine	3-(2-Aminoethyl)indole Hydrochloride	D(+)-Galacturonic acid monohydrate	2-Hydroxypyridine	Mesaconic acid	Methylmalonic acid	Pyridoxamine dihydrochloride	3-Methyladenine	4-Aminobenzoic acid	Agmatine sulfate salt	D-Glucosamine-6-phosphate sodium salt	Harmaline hydrochloride dihydrate	L-Carnosine	Leupeptin hemisulfate salt	Pterine	1-Methylhistamine dihydrochloride	2-Aminoethylphosphonic acid	2'-Deoxyadenosine monohydrate	2'-Deoxycytidine	2'-Deoxyguanosine monohydrate	2'-Deoxyinosine	3,4-Dihydroxy-L-phenylalanine	3-Amino-1,2,4-triazole	Adenosine-3',5'-cyclicmonophosphate
SALK_077267 Aerial parts	1195	5708	17709	880	193	5134	6546	44899	633	196	242	778	2548	3148	291	795	1663	4688	44835	6916	10	28526	586	12124	10	879	290	391	10305	339	243	5111	292	5668	169826	55984	390	10	292	340	684	341	14253	10	10	10	243	59441	977
SALK_077267 Aerial parts	1032	10097	20093	1027	1125	2436	8955	29629	195	732	192	292	2138	1570	197	195	388	7019	47005	194	6738	31420	10	11828	10	879	1124	340	11190	240	10	4936	193	6789	210044	51300	193	10	785	193	1370	193	13327	10	10	10	10	456114	2002
SALK_077267 Aerial parts	2870	2000	22773	5199	1223	1815	11075	39955	341	241	243	9603	597	6055	291	485	1390	6484	48456	15205	782	31959	10	12397	10	1958	292	292	23190	193	3022	5173	585	3765	228602	67493	679	10	654	10	977	339	10387	10	10	242	292	218383	1712
SALK_077267 Aerial parts	3281	3951	8260	2696	585	6567	9548	35201	10	782	390	456	1322	3605	292	196	588	5536	40347	1030	1125	487	10	12831	10	2006	10	10	13270	10	10	1085	10	8969	121913	41148	1419	10	1222	193	1173	388	13917	537	10	10	145	307228	1181
SALK_077267 Aerial parts	1922	2404	12203	1770	683	7256	7778	44708	830	585	635	340	1595	5938	193	341	275	10282	48526	11034	4909	193	434	14209	10	1864	978	10	13138	10	438	6239	390	7784	183350	60159	435	10	583	435	931	785	13326	244	10	243	633	456264	2984
SALK_077267 Aerial parts	2384	10926	5585	2643	145	4135	8156	38347	973	10	240	639	926	3037	422	393	1861	6451	50119	1221	3308	26713	10	10093	10	635	1418	10	13494	309	846	830	242	7496	263513	61568	193	10	481	10	581	292	12053	145	10	10	193	429834	780
SALK_118137 Aerial parts	1972	3821	13796	2103	487	3492	8165	37575	682	293	193	14166	1736	2711	390	582	289	14681	70958	778	18979	51651	193	24215	10	1174	1662	485	6611	928	292	8490	488	6692	133012	78682	292	194	1241	146	487	820	9994	10	10	10	10	50104	1558
SALK_118137 Aerial parts	2164	2727	7888	1565	340	3174	6370	39633	193	632	390	6611	727	3604	195	246	2055	10098	49804	926	5086	290	729	17670	10	1173	1074	10	11330	829	10	2445	193	6128	163549	83424	10	10	1944	10	585	243	25390	193	10	195	146	54067	2443
SALK_118137 Aerial parts	1152	7358	12002	1321	879	3059	5840	35311	402	463	291	21958	1459	3629	487	357	2152	9589	49621	6882	13473	42212	10	14598	10	10	488	396	13435	486	193	1102	341	4090	219111	41514	389	10	683	193	546	487	14943	10	10	10	570	370988	584
SALK_118137 Aerial parts	3281	2318	19235	2351	1125	10834	6154	33203	2182	582	390	13820	3857	2523	438	497	2447	9258	54977	291	10	241	10	20679	10	1271	2127	243	10855	345	10	4201	1179	7686	192458	40438	390	10	1134	292	1123	390	11710	292	10	10	1081	455792	3420
SALK_118137 Aerial parts	762	2909	10004	1890	1223	4250	6978	34718	291	293	487	6318	1992	3433	193	652	1953	5244	41416	2244	5477	400	10	16397	10	1713	10	10	10863	488	10	6853	10	2926	145088	86406	390	10	389	10	242	293	10583	239	10	242	733	506430	2741
SALK_118137 Aerial parts	4570	3313	6434	3615	487	1795	6932	36984	1363	243	193	193	10	2397	438	193	379	8943	35242	292	8523	33577	10	9714	10	1124	1208	339	8650	342	10	8290	292	5196	289310	54761	1150	10	585	292	1211	487	15829	10	10	193	1050	228442	824
SALK_046329 Aerial parts	1107	1231	8399	2006	537	6646	7245	34848	731	640	782	15093	1752	4134	690	689	389	5753	47862	408	10980	44615	391	537	10	2349	1566	389	14084	236	245	5995	193	5621	276226	76853	684	194	1104	10	243	585	16906	10	10	10	145	398629	1712
SALK_046329 Aerial parts	6809	2754	10902	4111	292	7977	8689	32347	637	390	291	36738	13883	2549	292	761	645	9106	39465	14290	7944	387	10	193	10	781	291	963	14011	632	292	6530	10	3981	133558	61582	635	10	1084	340	193	292	8750	10	10	10	531	282348	980
SALK_046329 Aerial parts	1628	2340	16901	1614	782	3807	9571	43675	1221	193	10	388	6901	4088	683	242	3127	9742	42053	15934	3794	27791	10	11611	10	1386	193	683	11211	340	10	5057	10	3638	98468	41668	145	10	550	292	487	197	8328	292	10	341	10	368377	1859
SALK_046329 Aerial parts	2500	5482	20737	828	929	2751	753	42201	192	341	390	21898	6090	1262	489	732	302	8001	40605	243	7471	4001	10	9695	10	1075	290	879	11502	193	10	1522	10	7689	163501	57514	341	10	1122	10	291	194	12788	10	10	10	976	60619	3181
SALK_046329 Aerial parts	321894	2181	16135	518	438	1809	8710	41141	1319	146	146	39323	14626	4410	1560	296	1077	7184	53580	17962	13325	924	629	12834	193	779	683	486	13232	243	584	4582	10	9667	166074	53577	243	10	10	10	341	292	9704	10	10	10	1534	52137	684
SALK_046329 Aerial parts	219511	4455	22748	1713	831	3808	6476	44741	339	243	245	16173	3555	2832	341	341	751	6399	38964	496	7796	26026	10	9216	10	879	10	498	14287	341	10	6987	10	6549	122362	44244	486	10	865	193	638	485	11318	10	10	10	193	53843	781
Col-0 Aerial parts	1153	4346	11526	390	977	3904	8577	27796	291	194	240	244	1843	5252	340	466	1749	4666	41671	635	7535	32695	195	14645	194	1320	193	780	15255	243	390	780	10	4858	191658	46616	194	10	1758	10	193	193	20042	193	10	10	10	167841	26280
Col-0 Aerial parts	2409	1449	56259	974	781	5091	10528	32915	635	193	10	194	920	6349	300	194	537	2306	44307	782	4688	34953	583	11129	10	1125	243	927	9102	391	10	5486	196	6209	190546	53067	729	978	698	10	732	440	16958	193	193	10	193	308473	1320
Col-0 Aerial parts	775	1651	15584	1418	439	5788	9000	38597	285	389	10	243	2393	6804	584	1418	321	4967	33837	584	3993	20142	10	12104	10	341	10	976	15069	193	10	4372	439	8340	109675	50486	193	10	346	10	342	537	13178	292	10	10	10	452410	2300
Col-0 Aerial parts	764	2896	17987	438	635	1722	8473	35454	731	1074	193	7399	2065	3163	633	1448	243	3190	44976	5824	5915	29502	389	12403	10	1125	683	390	16633	778	634	4868	194	8621	167637	42320	292	10	1169	10	242	193	13948	10	10	241	782	484537	929
Col-0 Aerial parts	4973	1330	55140	10	684	2974	389	36097	390	10	10	486	10	3166	193	484	1843	5169	38866	291	1568	24657	10	14927	10	10	10	928	16876	536	10	3871	10	8390	138435	2175442	10	10	473	146	242	293	10	10	10	10	387	187388	844
Col-0 Aerial parts	7064	2430	15191	1467	1076	3207	11144	30443	10	389	10	390	976	3682	293	735	341	6406	38955	6541	3685	243	10	10774	10	781	1271	487	15692	293	243	4087	292	2371	189135	37124	586	10	1711	10	487	341	16465	390	390	10	684	229654	1909
SALK_077267 Roots	1328	3345	57873	3582	683	5018	8679	45477	241	194	387	8921	1599	4985	440	646	2153	5393	64216	652	2677	3322	972	15718	10	1554	243	683	11329	289	243	1715	292	6755	80357	79078	1222	10	535	390	194	683	31127	10	389	193	682	52009	1702
SALK_077267 Roots	4597	19274	7124	955	1271	3503	698	35651	1064	193	193	389	1135	1959	194	339	1416	4311	64798	291	4042	3902	10	21553	10	10	2360	487	21024	1753	10	4848	193	3438	86869	45948	1126	10	1425	10	816	439	32594	10	10	10	193	409369	2300
SALK_077267 Roots	1405	3484	8400	1712	782	4651	9808	28562	2212	341	10	290	1170	2012	924	292	2155	4810	63511	731	8340	2777	387	389	10	1957	1416	636	6594	193	292	5996	193	3664	73975	45811	1371	10	1014	341	193	340	38933	10	341	193	292	368705	2497
SALK_077267 Roots	2549	10246	4759	1370	683	11327	9906	37318	434	330	194	586	1026	4457	873	486	2007	5113	73205	11935	6893	3100	292	192	10	1368	1713	387	16268	194	826	6219	390	4243	62961	65408	389	10	441	193	649	753	32697	193	683	10	487	263418	1320
SALK_077267 Roots	2187	2850	5434	1663	1565	1981	8062	34357	810	745	10	7353	1660	2422	340	537	584	6760	86272	390	4717	3329	775	20727	10	193	1761	389	16812	146	249	2103	390	5116	94199	105204	438	10	1223	10	303	405	33328	10	242	10	193	104564	25898
SALK_077267 Roots	1659	1810	17931	1763	1223	3193	10490	35958	285	1219	362	391	1122	10285	683	1120	682	6578	81371	7902	9449	4526	348	19844	10	1124	733	10	18337	338	10	4524	292	4358	118254	58754	734	537	389	194	250	291	36771	10	10	10	335	400980	1173
SALK_118137 Roots	3329	13589	17007	2054	831	2233	6657	36106	295	929	586	12505	2547	1993	196	742	2594	1732	80862	683	8504	3591	292	26742	10	2797	880	291	13033	290	828	710	193	4926	84761	59691	439	586	193	10	1076	1564	24506	10	288	10	879	198890	1662
SALK_118137 Roots	1497	17556	3862	1090	1125	1619	6068	29196	1173	391	390	530	1364	2283	928	814	2145	2891	76001	583	8149	2742	10	21021	10	1419	1957	193	18390	289	10	5911	10	3492	89227	51544	486	339	337	193	294	340	43091	10	10	10	488	386521	3281
SALK_118137 Roots	2068	3958	8554	2254	1223	2713	8041	28327	195	390	10	198	2095	2084	1239	1048	1173	5198	63869	391	14234	3641	828	343	10	1076	386	683	16977	635	10	3449	338	10197	95247	78206	830	10	795	146	390	302	30042	193	10	10	243	168427	782
SALK_118137 Roots	2024	2086	14048	1610	831	3774	6717	32971	2766	240	10	585	681	5107	195	831	1122	3630	70426	8489	10	2499	10	384	10	1028	1614	389	17704	192	292	3225	339	14522	98189	62131	831	10	740	10	389	535	38532	10	10	10	242	244269	1810
SALK_118137 Roots	4308	11225	5970	435	1664	4699	351	42537	1473	635	10	4758	939	2498	320	194	510	7538	61097	12856	6876	3135	193	23442	10	1026	1120	10	17754	1162	10	5595	10	10845	91626	49320	439	10	779	193	396	390	32132	10	145	391	486	188815	1858
SALK_118137 Roots	272352	1402	10804	1370	635	3669	7513	31650	338	392	535	8474	585	3345	520	781	2107	5834	75141	291	4431	5588	390	18226	10	488	1615	193	13823	827	628	4349	10	6327	88105	42416	439	193	193	390	353	391	49517	10	534	10	10	213453	3179
SALK_046329 Roots	188594	1911	4501	291	684	6965	13319	36493	1767	488	10	585	485	2461	998	882	243	6700	63923	683	5818	68919	434	15783	10	2243	1837	351	9323	10	249	5088	10	6863	81005	63644	292	10	193	10	192	292	32890	193	951	10	195	49775	1125
SALK_046329 Roots	1284	11838	26022	1027	1223	2015	6671	34824	879	487	240	193	1313	2362	193	250	3086	4085	66901	327	2971	2349	390	18424	243	146	1186	243	18770	990	10	4640	635	5037	85983	44967	635	10	781	10	291	1076	35825	193	631	10	1123	378117	977
SALK_046329 Roots	1366	15995	3804	868	734	4355	19688	29037	683	487	390	1416	1675	2015	388	678	2790	5849	81333	12815	7553	2757	389	20487	10	1027	1622	10	4860	487	1071	6459	10	3388	78877	52998	880	384	340	338	336	292	35170	10	243	10	194	191033	1271
SALK_046329 Roots	2382	1796	9953	591	439	2510	6894	36492	540	390	10	9896	826	2432	780	741	291	1980	78314	1168	6881	3460	193	22986	145	668	292	782	26915	295	10	5194	10	3007	85301	56912	487	10	635	240	651	292	33435	10	537	10	586	123872	21866
SALK_046329 Roots	2839	13084	18354	2312	585	2415	7890	30801	292	243	292	9063	1809	3128	581	309	2155	4784	67903	242	8588	4312	289	19552	10	289	1123	10	14675	243	10	2904	341	3756	77389	41471	979	10	837	10	1123	354	33528	193	10	10	243	180946	1712
SALK_046329 Roots	2050	4825	11971	1369	782	10416	7780	34343	1004	292	438	488	2518	3449	788	783	2994	2361	75385	308	7873	2172	10	19857	10	1320	585	10	12406	195	10	3082	193	5956	62008	40237	146	10	631	10	292	390	39520	10	595	192	193	398975	1419
Col-0 Roots	1747	2104	6573	438	1325	4914	9392	33304	1266	586	194	341	4397	5927	633	533	195	4418	65379	775	3605	65810	10	21474	10	977	1418	438	18600	534	438	6951	438	7650	53901	48472	194	10	1026	10	455	342	37303	193	341	10	390	202264	879
Col-0 Roots	1162	13733	12097	342	1075	1768	8793	36491	782	880	146	25294	3447	1912	1026	535	2375	4548	65510	388	6543	3042	1212	14451	10	486	2346	10	30074	193	10	5650	10	3910	108456	55915	193	10	292	193	732	590	30781	10	438	10	902	56289	23584
Col-0 Roots	1303	3037	19394	487	1273	7091	8846	59947	391	585	10	15631	2643	2064	10	1076	1906	3621	63420	791	1381	2838	10	17811	10	292	1019	291	24846	487	426	5401	145	8990	67099	57082	1171	193	554	193	782	545	36088	10	341	241	977	417270	390
Col-0 Roots	1603	1666	9078	1481	1076	8379	13382	35593	1913	635	291	193	2006	4049	386	990	243	4550	72364	9959	2964	3651	195	20252	10	243	985	241	14556	292	10	5137	10	3372	56747	55826	586	243	338	193	341	293	29800	10	10	10	585	402077	1809
Col-0 Roots	2123	2327	23268	1857	782	13264	862	38564	2105	194	243	485	2591	1842	544	1418	390	4743	64385	1025	4320	3867	484	23032	10	1513	1420	452	11794	288	341	6066	10	3856	57280	48013	1073	243	700	193	790	292	32108	10	194	10	585	418785	2349
Col-0 Roots	1344	4316	10472	290	1026	2497	392	30799	243	586	10	293	1808	5197	288	868	2496	3622	64945	193	5716	3627	10	13277	10	830	2201	293	9913	926	292	1047	10	2267	78423	42028	880	292	1206	390	636	975	39320	240	337	10	193	183541	1223
Extraction_solvent_only_1	444	2213	1320	390	10	8659	13489	5446	193	732	10	194	193	3841	10	292	2506	1206	10	291	388	10	10	241	10	388	10	10	12453	10	10	5142	10	7159	21845	47163	193	10	583	10	389	442	1172	10	10	10	10	256447	1907
Extraction_solvent_only_2	240	1305	668	929	10	1746	12956	8811	193	10	145	10	10	5213	438	1376	194	668	10	243	10	10	437	10	10	487	10	10	14807	243	633	5098	10	5053	14524	51715	487	10	410	10	683	352	2004	10	10	10	10	68606	928
Extraction_solvent_only_3	388	2327	804	732	10	2706	853	7788	10	241	194	10	10	3570	146	1099	194	2081	10	292	1370	10	193	346	10	929	10	10	16542	193	194	5485	289	9314	19719	67127	288	10	194	10	670	537	730	193	390	341	10	130628	1468
Extraction_solvent_only_4	390	3172	831	624	10	1967	589	7177	10	194	10	10	292	4126	10	1026	1713	2048	10	196	977	10	287	487	10	193	10	10	17777	682	10	5728	10	5832	8961	47329	10	10	598	10	1218	192	1858	10	10	10	193	404560	2007
Extraction_solvent_only_5	537	4151	938	10	10	3197	390	4764	10	429	10	633	241	3332	193	680	292	1115	10	390	1267	10	10	390	10	438	10	10	17633	386	194	3477	10	4057	18916	2017321	10	10	447	193	1090	193	1713	10	193	292	296	407184	1664
A lowercase i in a name indicates the presence of multiple isomers that could not be separated under the MRM conditions in this study.
Under "peak area", "10" means no peak detected.
[truncated: 443 more columns]
