# Supplementary material for: A metabolome genome-wide association study implicates histidine N-pi-methyltransferase as a key enzyme in N-methylhistidine biosynthesis in Arabidopsis thaliana
Source: Front Plant Sci. 2023 Jun 8;14:1201129. doi: 10.3389/fpls.2023.1201129 (PMC10285387; doi:10.3389/fpls.2023.1201129)
Supplement: Supplementary file 16 [file Table_15.xlsx]

## Sheet: Supplementary_Table_15
Supplementary Table 15. Metabolomic data from aerial parts and roots of MT170-OE and Col-0
	Peak area
Sample name	1-Amino-1-cyclopentanecarboxylic acid	4-Hydroxy-3-methoxycinnamaldehyde	Citric acid,Anhydrous	N-6-(delta-2-Isopentenyl)adenosinehemihydrate	(-)Shikimic acid	(R)-(-)-Phenylephrine hydrochloride	1,1-Dimethylbiguanide hydrochloride	1-Aminocyclopropane-1-carboxylic acid	Serotonin hydrochloride	5-Methylcytosine hydrochloride	6-(gamma,gamma-Dimethylallylamino)purine	Adenine	Adenosine	Allantoic acid	Anthranilic acid	Caffeine,Anhydrous	cis-Aconitic Acid	Glycine	L-Histidine	L-Methionine	L-(-)-Phenylalanine	L-Tryptophane	L-Tyrosine	Sucrose	Uracil	L-Kynurenine	3-(2-Aminoethyl)indole Hydrochloride	D(+)-Galacturonic acid monohydrate	2-Hydroxypyridine	Mesaconic acid	Methylmalonic acid	Pyridoxamine dihydrochloride	3-Methyladenine	4-Aminobenzoic acid	Agmatine sulfate salt	D-Glucosamine-6-phosphate sodium salt	Harmaline hydrochloride dihydrate	L-Carnosine	Leupeptin hemisulfate salt	Pterine	1-Methylhistamine dihydrochloride	2-Aminoethylphosphonic acid	2'-Deoxyadenosine monohydrate	2'-Deoxycytidine	2'-Deoxyguanosine monohydrate	2'-Deoxyinosine	3,4-Dihydroxy-L-phenylalanine	3-Amino-1,2,4-triazole	Adenosine-3',5'-cyclicmonophosphate
MT170-OE#2-3 Aerial parts	1724	909	19998	838	537	10410	7669	25337	536	193	193	290	10	2326	10	577	339	6501	36166	7972	9897	243	482	16340	10	536	537	830	23712	933	10	2116	292	7823	100492	31580	193	10	193	10	592	291	20142	10	10	10	697	434437	488
MT170-OE#2-3 Aerial parts	1286	1430	11431	292	439	2551	8077	35077	292	438	243	821	976	2760	975	1418	2252	6521	42736	11944	3803	23526	10	15096	10	684	341	684	15708	879	388	1412	10	6220	185944	44976	193	10	536	10	294	390	16626	10	10	10	10	66317	13274
MT170-OE#2-3 Aerial parts	212826	8956	11397	341	292	2754	7379	31908	193	439	537	290	389	3136	193	686	290	4815	27956	343	3162	804	387	16463	10	1272	193	10	14149	193	652	2218	10	3487	121616	36792	534	10	194	487	659	828	15535	10	10	10	291	70181	10823
MT170-OE#5-3 Aerial parts	1461	1411	13576	10	782	5018	7849	47825	10	243	193	193	1163	4799	292	1078	2203	4300	33202	291	2065	25484	193	14843	10	1026	10	391	17672	585	314	2161	10	3759	170235	34446	10	243	880	291	537	1082	15972	10	10	10	490	505285	193
MT170-OE#5-3 Aerial parts	1904	2237	13976	338	1419	4530	8389	31242	683	193	10	676	3634	3193	635	651	2202	6625	40195	8604	3912	27453	776	12690	10	10	193	447	14979	1123	10	2332	390	5867	145497	31213	831	10	390	10	635	431	14064	10	10	10	146	77515	537
MT170-OE#5-3 Aerial parts	1116	1959	19004	291	341	5508	8757	35112	668	483	341	193	10	3376	436	1142	2105	3424	31835	390	8356	30589	10	243	10	389	488	977	24231	242	10	2105	193	6222	171845	25328	293	10	588	10	737	633	11217	10	10	193	586	297997	292
MT170-OE#15-1 Aerial parts	1659	2181	17708	193	684	3041	6401	36513	239	294	292	292	292	2545	356	440	1907	6233	49430	683	6711	499	242	239	10	536	929	292	11812	386	400	789	145	11723	299282	40418	390	10	606	240	1811	635	21129	10	10	10	389	345594	537
MT170-OE#15-1 Aerial parts	1498	1783	14772	831	733	3365	5896	35423	146	389	390	243	873	4461	242	439	1428	13045	50036	294	15278	922	10	979	10	682	778	597	11771	394	10	3159	292	4852	334491	31622	10	1082	734	193	487	488	19333	10	10	10	487	200301	8176
MT170-OE#15-1 Aerial parts	1807	1719	25761	193	879	2035	7135	33417	1375	341	10	4506	614	4864	292	818	2005	4171	36021	243	5348	405	193	10386	10	389	1320	201	17589	756	244	3200	10	4366	204652	25004	243	10	342	10	833	977	13083	145	10	10	193	186703	12111
MT170-OE#23-1 Aerial parts	1496	1818	26467	193	1125	4925	478	30354	488	10	10	7249	975	1685	339	296	1712	7605	39625	292	3305	394	10	13660	340	634	578	341	17254	388	10	2006	10	2660	149145	32886	194	10	294	10	780	586	14504	10	193	10	1183	455736	13964
MT170-OE#23-1 Aerial parts	872	1271	18840	635	879	1786	893	28393	732	193	10	683	2412	3819	193	2304	2070	4984	40724	8780	8464	34708	195	10680	10	293	389	877	12954	435	10	2260	10	4389	186266	52412	10	10	776	390	765	831	14506	10	10	10	10	68269	12978
MT170-OE#23-1 Aerial parts	3565	6611	100399	10	1419	4321	8193	31899	343	390	339	5144	977	3531	390	1143	1366	5973	34735	1173	2296	28332	10	11324	10	928	2007	292	13038	241	10	1187	487	5514	147073	28383	10	10	193	193	681	781	17198	10	10	10	243	62233	341
MT170-OE#24-3 Aerial parts	1210	2584	8725	537	683	2030	5888	33908	292	194	387	4896	10	3880	543	867	2789	8841	40574	7670	4343	37402	530	11032	10	575	10	10	28311	191	10	1762	1271	6267	262763	39240	10	10	292	10	290	488	16564	10	10	193	193	65559	292
MT170-OE#24-3 Aerial parts	842	1860	24184	243	929	4457	11330	28815	294	388	240	243	390	2552	390	1123	1525	8174	30988	536	9426	26912	10	339	10	1320	198	389	9129	339	10	2940	292	6337	238174	36271	291	10	491	193	780	243	20583	10	10	10	10	462836	390
MT170-OE#24-3 Aerial parts	2004	3223	14230	341	537	1565	8973	35204	242	243	10	7948	498	1666	683	779	585	7557	49555	194	9510	41821	10	10833	193	1320	243	390	23513	488	193	2842	10	5760	253210	37898	10	292	1611	292	390	194	22252	10	10	10	301	75006	592
MT170-OE#2-3 Roots	1936	2342	25056	243	1124	4488	10489	37738	1126	194	292	592	1725	3288	250	193	193	2968	53105	626	6739	2756	10	37816	10	291	1418	243	28415	341	10	1469	193	6872	19512	48365	10	10	592	339	243	693	17789	10	10	10	633	384805	292
MT170-OE#2-3 Roots	1597	7199	8838	602	537	6249	8708	34468	389	437	292	9946	1515	2366	483	537	2350	4251	59997	732	6534	1860	292	50868	10	10	1360	388	19441	201	1018	2279	390	6800	27185	59340	436	10	646	10	534	437	29931	10	406	10	735	219847	9160
MT170-OE#2-3 Roots	1060	1593	14645	586	635	6632	922	35528	1510	195	242	9261	683	6379	977	743	1803	2373	60905	14027	5430	3039	10	23065	10	586	834	241	18337	194	10	2650	10	6492	19163	44167	241	10	1122	10	635	238	19701	292	390	10	536	191084	12003
MT170-OE#5-3 Roots	1385	2819	8354	146	10	5646	7045	36473	385	392	291	5437	626	7059	929	246	2348	5262	61174	10179	6213	2430	586	26957	10	1222	929	340	13338	685	10	2720	585	6926	26502	56428	10	10	586	195	400	438	26761	240	10	10	193	427394	12539
MT170-OE#5-3 Roots	3069	11311	7713	438	537	4933	10183	34548	691	683	926	8917	1178	3454	928	193	194	4012	62503	13356	4863	3428	10	35815	10	1615	683	390	12019	759	10	3224	10	6333	39515	63397	193	487	1026	290	197	291	19552	10	584	10	782	205994	10187
MT170-OE#5-3 Roots	1440	1905	6153	1026	1321	4476	6161	38080	291	929	341	585	1270	3250	193	837	333	4307	55101	341	6435	1959	193	35100	10	1371	863	240	18612	1010	490	1505	292	14791	20892	49624	10	10	493	240	193	195	15205	10	10	10	193	61482	10378
MT170-OE#15-1 Roots	4558	9213	9244	733	782	3176	10253	42344	2448	433	354	392	1511	2247	339	1376	2349	6118	64180	349	12181	2717	194	31996	10	733	1857	194	15391	319	10	3475	733	12148	19402	37007	10	389	733	240	481	193	24995	10	397	193	146	96830	292
MT170-OE#15-1 Roots	2429	1361	6874	441	732	2876	1043	34738	685	390	10	4407	10	2675	191	689	2936	4047	70785	15710	12481	3878	10	30697	10	925	1418	389	9708	197	10	2421	341	10849	22236	29502	10	10	929	193	1222	408	28428	10	240	10	487	465376	193
MT170-OE#15-1 Roots	4162	1330	6806	389	477	3304	10218	33663	1934	487	194	7004	1998	1655	1173	312	193	5465	60838	874	7302	3222	10	28738	10	820	1468	10	22817	10	10	2643	10	22064	19172	54549	10	10	380	10	537	586	18184	10	10	10	1027	57063	194
MT170-OE#23-1 Roots	4657	438	9091	385	193	2423	9523	31025	542	683	240	10828	1128	1349	585	405	2789	3882	56971	13356	4718	2379	781	26051	10	1027	10	781	12143	341	10	2451	10	7793	23248	57860	10	10	488	10	1320	194	27301	193	193	10	193	70827	8079
MT170-OE#23-1 Roots	952	1794	31321	390	438	2262	6747	27218	478	388	486	8406	1281	4227	193	1135	2837	5092	51214	783	6250	2542	10	31770	10	683	830	1075	22219	242	10	3960	195	3632	22611	56738	292	193	1370	292	978	194	27347	292	194	10	486	204661	10972
MT170-OE#23-1 Roots	4615	1061	10809	684	488	11787	5399	31956	882	10	195	6172	592	3488	781	568	1513	5478	56121	10327	1363	2548	10	25974	10	488	1078	10	19339	586	10	1964	193	8266	31262	40625	10	390	3473	193	758	928	25782	10	389	10	1223	420075	8083
MT170-OE#24-3 Roots	2311	14119	6401	1030	880	2062	9879	29122	830	584	10	8086	1613	4805	590	585	1468	6077	85360	760	20119	5205	635	12921	10	683	2349	634	8662	537	10	2953	10	8859	58670	49233	781	10	1172	10	1226	241	27989	10	10	10	388	56373	11608
MT170-OE#24-3 Roots	1408	2318	4513	193	537	2952	7447	34447	1227	733	10	7787	966	1539	208	683	1859	4596	70675	1028	12433	3253	438	17642	10	390	940	194	22610	381	10	3191	193	4517	45164	27936	487	343	583	193	194	928	26567	10	10	292	1174	227692	292
MT170-OE#24-3 Roots	2370	4327	14142	535	537	9423	418	35872	390	193	193	5925	586	2538	390	1237	1810	6464	77090	17764	9084	2177	390	14865	10	640	243	370	14966	681	10	3573	10	4105	46221	43711	10	10	290	390	500	828	29802	10	193	10	2256	454054	10386
Extraction_solvent_only_1	146	1793	243	193	10	2936	11126	11414	241	240	193	487	10	4621	779	1128	2446	1318	10	390	1125	10	10	145	10	292	10	10	14282	10	10	684	10	5607	4916	36073	291	10	684	338	775	925	537	10	10	10	10	341652	10229
Extraction_solvent_only_2	584	1443	386	488	10	2249	21762	6368	339	193	341	193	292	1344	243	631	2008	880	10	390	1613	831	10	10	10	339	10	10	8924	240	10	878	10	7816	13421	35189	193	10	496	10	1172	887	292	10	10	10	339	127885	9037
Extraction_solvent_only_3	289	1749	833	10	10	2760	10053	7669	10	291	10	10	10	1342	243	294	1808	1948	10	386	1263	10	193	10	10	10	10	10	17840	292	10	1468	10	4967	9812	43047	243	10	386	10	640	389	390	10	10	10	193	65943	8719
Extraction_solvent_only_4	1075	2486	672	390	10	3693	11548	13291	10	395	10	10	10	1857	193	1763	1810	1811	10	280	483	683	10	10	10	10	10	10	12288	1413	193	1516	10	3856	14023	17863	242	10	410	634	309	733	240	10	10	10	10	49797	11757
Extraction_solvent_only_5	290	1237	424	487	10	5320	689	9159	10	390	287	300	292	5570	10	340	2886	1139	10	961	685	193	146	487	10	10	10	10	12957	1116	292	1368	10	4902	26480	36901	388	10	341	484	729	146	10	10	10	10	193	64769	292
A lowercase i in a name indicates the presence of multiple isomers that could not be separated under the MRM conditions in this study.
Under "peak area", "10" means no peak detected.
*According to real-time PCR analysis, MT170 was not overexpressed in all lines.
[truncated: 443 more columns]
